# Supplementary material for: Comparative microbiome analysis in cystic fibrosis and non-cystic fibrosis bronchiectasis
Source: Respir Res. 2024 May 18;25:211. doi: 10.1186/s12931-024-02835-w (PMC11102160; doi:10.1186/s12931-024-02835-w)
Supplement: Supplementary file 6 — Supplementary Material 6. Table_S1 to Table_S11. [file 12931_2024_2835_MOESM6_ESM.xlsx]

## Sheet: Table_S1
Table S1. Read counts at each processing stage.
Sample	Subject	Raw reads counts	After trimming reads counts	w/o host reads counts
Sputum_01	be_01	159984460	159095010	251141
Sputum_01	be_01	162556140	161556820	287112
Sputum_02	be_02	167066910	166153140	451496
Sputum_02	be_02	169070890	168106180	491152
Sputum_03	be_03	160761610	159914720	200480
Sputum_03	be_03	162850310	161923660	240579
Sputum_04	be_04	149842650	149003320	161268
Sputum_04	be_04	151755060	150847470	197562
Sputum_05	be_05	156171840	155246630	284802
Sputum_05	be_05	158979290	157861150	329045
Sputum_06	be_06	208818660	207581040	181792
Sputum_06	be_06	212073620	210669140	234423
Sputum_07	be_07	117362770	116773670	111972
Sputum_07	be_07	118528000	117850070	136355
Sputum_08	be_08	292135300	290251950	205561
Sputum_08	be_08	296724110	294727450	273844
Sputum_09	be_09	210484150	209283560	354163
Sputum_09	be_09	213301480	211920040	398500
Sputum_11	cf_01	198134740	197010140	164118
Sputum_11	cf_01	200431500	199188080	208186
Sputum_12	cf_02	210742210	209541120	247487
Sputum_12	cf_02	213527380	212192880	292442
Sputum_13	cf_03	342045330	340225990	565227
Sputum_13	cf_03	347283520	345171290	631813
Sputum_14	cf_04	172416300	171437080	189617
Sputum_14	cf_04	174328030	173311420	227792
Sputum_15	cf_05	169959450	168963490	227015
Sputum_15	cf_05	172303390	171231340	273002
Sputum_16	cf_06	239044170	237640840	945458
Sputum_16	cf_06	241521070	239959220	987530
Sputum_17	cf_07	170634460	169803120	289023
Sputum_17	cf_07	172630570	171694530	326296
Sputum_18	cf_08	219562200	218341300	566561
Sputum_18	cf_08	222783040	221444910	609877
Sputum_19	cf_09	220146670	218842710	607690
Sputum_19	cf_09	222099840	220683310	643939
Sputum_20	cf_10	251827330	250332450	491956
Sputum_20	cf_10	254343830	252689350	544819
Sputum_21	ht_01	171808990	170688830	1329866
Sputum_21	ht_01	173714120	172484000	1365466
Sputum_22	ht_02	130585020	129779790	1214142
Sputum_22	ht_02	131923270	131046710	1244184
Sputum_23	ht_03	180749270	179715940	303577
Sputum_23	ht_03	182185960	181077270	343962
Sputum_24	ht_04	120378450	119569530	249399
Sputum_24	ht_04	121456480	120557990	275088
Sputum_25	ht_05	259204610	257895750	202836
Sputum_25	ht_05	262782080	261245880	249969
Sputum_26	ht_06	202041850	200798080	149837
Sputum_26	ht_06	204721270	203300090	194881
Sputum_27	ht_07	196990730	195800970	1303715
Sputum_27	ht_07	199457470	198183080	1347142
Sputum_28	ht_08	169807770	168770460	668193
Sputum_28	ht_08	171532800	170377570	704965
Sputum_29	ht_09	86222640	85666220	717437
Sputum_29	ht_09	87086300	86496400	733019
Sputum_30	ht_10	247352750	245755470	1564183
Sputum_30	ht_10	249841280	248119330	1619321
Sputum_31	cf_11	159086310	157955880	987542
Sputum_31	cf_11	161101820	159880700	1018853
Sputum_32	ht_11	178648840	177590900	10246540
Sputum_32	ht_11	180287080	179130610	10263538
Nasopharynx_01	be_01	224911130	220671940	361992
Nasopharynx_01	be_01	225731520	221385580	325237
Nasopharynx_03	be_03	176915740	175690190	223459
Nasopharynx_03	be_03	179236260	177900340	274273
Nasopharynx_04	be_04	166880810	165598360	166305
Nasopharynx_04	be_04	169566370	168229990	213647
Nasopharynx_05	be_05	191049540	189698190	181060
Nasopharynx_05	be_05	194230860	192737580	233786
Nasopharynx_06	be_06	172482960	171360030	136210
Nasopharynx_06	be_06	174071480	172855170	182009
Nasopharynx_07	be_07	205885380	204529390	171137
Nasopharynx_07	be_07	208368150	206909250	228345
Nasopharynx_08	be_08	140597190	139711990	146751
Nasopharynx_08	be_08	141996390	140975130	179328
Nasopharynx_09	be_09	224770480	220395000	419374
Nasopharynx_09	be_09	225028680	220634310	352616
Nasopharynx_10	be_10	184260390	183041950	205184
Nasopharynx_10	be_10	186612890	185299940	253654
Nasopharynx_11	cf_12	137746710	136880620	144916
Nasopharynx_11	cf_12	138953670	138001460	168934
Nasopharynx_12	cf_02	159068450	158024660	138823
Nasopharynx_12	cf_02	160490550	159382660	176334
Nasopharynx_13	cf_13	211224170	209794850	250524
Nasopharynx_13	cf_13	214251690	212665150	304490
Nasopharynx_14	cf_04	136921740	136063300	97768
Nasopharynx_14	cf_04	138146460	137229180	131983
Nasopharynx_15	cf_05	195240200	193893360	191443
Nasopharynx_15	cf_05	197894290	196426060	248719
Nasopharynx_16	cf_06	178066370	176924280	466197
Nasopharynx_16	cf_06	180442580	179171190	503790
Nasopharynx_17	cf_07	144324930	143309040	1281560
Nasopharynx_17	cf_07	145780560	144725670	1313472
Nasopharynx_18	cf_08	194797810	193536710	198554
Nasopharynx_18	cf_08	196506880	195129810	253400
Nasopharynx_19	cf_09	224900830	223428990	376813
Nasopharynx_19	cf_09	227338750	225650680	429576
Nasopharynx_20	cf_10	157063810	156093230	185020
Nasopharynx_20	cf_10	158921850	157846010	222364
Nasopharynx_21	ht_01	209919620	208549090	172172
Nasopharynx_21	ht_01	212608340	211142370	219444
Nasopharynx_22	ht_02	169945110	168824840	145566
Nasopharynx_22	ht_02	171781660	170595210	196839
Nasopharynx_23	ht_12	183549930	182420540	137731
Nasopharynx_23	ht_12	185783050	184594280	178711
Nasopharynx_24	ht_04	164280280	163143900	174044
Nasopharynx_24	ht_04	166257240	164994330	212877
Nasopharynx_25	ht_05	214497250	210162620	349923
Nasopharynx_25	ht_05	214694610	210335830	288244
Nasopharynx_26	ht_06	289329930	287410860	275405
Nasopharynx_26	ht_06	293168490	291092360	341021
Nasopharynx_27	ht_07	157082550	156081040	135302
Nasopharynx_27	ht_07	158618620	157547250	171316
Nasopharynx_28	ht_08	245854490	244195290	278879
Nasopharynx_28	ht_08	248604340	246859000	339020
Nasopharynx_29	ht_09	167050030	166037460	168227
Nasopharynx_29	ht_09	169069670	167967540	205261
Nasopharynx_30	ht_10	176999850	175897430	131229
Nasopharynx_30	ht_10	178928060	177720680	164161
Nasopharynx_31	cf_11	108735770	107630910	129001
Nasopharynx_31	cf_11	110295830	108165950	152092

## Sheet: Table_S2
Table S2. Taxonomic composition at the domain level.
Distribution of domains across individual samples and cohorts in the nasopharynx samples
					be_01	be_03	be_04	be_05	be_06	be_07	be_08	be_09	be_10	cf_12	cf_02	cf_13	cf_04	cf_05	cf_06	cf_07	cf_08	cf_09	cf_10	ht_01	ht_02	ht_12	ht_04	ht_05	ht_06	ht_07	ht_08	ht_09	ht_10	cf_11
	Bronchiectasis	Cystic fibrosis	Healthy	total_counts	Bronchiectasis	Bronchiectasis	Bronchiectasis	Bronchiectasis	Bronchiectasis	Bronchiectasis	Bronchiectasis	Bronchiectasis	Bronchiectasis	Cystic fibrosis	Cystic fibrosis	Cystic fibrosis	Cystic fibrosis	Cystic fibrosis	Cystic fibrosis	Cystic fibrosis	Cystic fibrosis	Cystic fibrosis	Cystic fibrosis	Healthy	Healthy	Healthy	Healthy	Healthy	Healthy	Healthy	Healthy	Healthy	Healthy	Cystic fibrosis
Unclassified (%)	63.1786	50.9047	65.5055	59.4538	68.0048	46.929	63.4194	71.0907	73.3248	68.8837	62.5322	56.4821	57.9408	59.1399	67.4223	56.6659	70.844	59.2933	24.8572	14.5093	62.9824	37.9341	48.9675	67.9226	67.3979	71.716	56.8483	64.5573	61.1949	72.7749	57.1841	60.2907	75.1685	57.3362
Virus (%)	0.248034	0.216344	0.264303	0.241837	0.203522	0.181929	0.24441	0.25222	0.314701	0.338131	0.264165	0.137366	0.295865	0.238897	0.269219	0.413476	0.250842	0.240275	0.0932617	0.0312404	0.274272	0.177795	0.203522	0.264165	0.373506	0.282542	0.231546	0.176876	0.277029	0.31562	0.20536	0.219602	0.296784	0.186983
Fungi (%)	0.0625318	0.0501183	0.0909187	0.0674425	0.0744256	0.0376722	0.0624808	0.0712097	0.0744256	0.0739662	0.069372	0.0464012	0.052833	0.0555895	0.0762633	0.0565083	0.0776415	0.0560489	0.0215926	0.0147014	0.0523736	0.0422664	0.0445635	0.080398	0.0666155	0.0849922	0.0675344	0.163553	0.0606431	0.177335	0.0670749	0.0578866	0.0831545	0.0537518
Bacteria (%)	36.5106	48.8287	34.1391	40.2367	31.7159	52.8514	36.2738	28.5859	26.286	30.7042	37.1338	43.3341	41.7105	40.5647	32.2323	42.8641	28.8275	40.4104	75.0279	85.4447	36.6909	61.8458	50.7845	31.7329	32.162	27.9165	42.8517	35.1022	38.4675	26.7321	42.543	39.4318	24.4516	42.4226
Archaea (%)	0.000204185	0.000125296	0.000137825	0.000153139	0.00137825	0	0	0	0	0	0.000459417	0	0	0.000918835	0	0	0	0	0	0	0	0	0	0	0	0	0.000918835	0	0	0	0.000459417	0	0	0.000459417
Distribution of domains across individual samples and cohorts in sputum samples
					be_01	be_02	be_03	be_04	be_05	be_06	be_07	be_08	be_09	cf_01	cf_02	cf_03	cf_04	cf_05	cf_06	cf_07	cf_08	cf_09	cf_10	ht_01	ht_02	ht_03	ht_04	ht_05	ht_06	ht_07	ht_08	ht_09	ht_10	cf_11	ht_11
	Bronchiectasis	Cystic fibrosis	Healthy	total_counts	Bronchiectasis	Bronchiectasis	Bronchiectasis	Bronchiectasis	Bronchiectasis	Bronchiectasis	Bronchiectasis	Bronchiectasis	Bronchiectasis	Cystic fibrosis	Cystic fibrosis	Cystic fibrosis	Cystic fibrosis	Cystic fibrosis	Cystic fibrosis	Cystic fibrosis	Cystic fibrosis	Cystic fibrosis	Cystic fibrosis	Healthy	Healthy	Healthy	Healthy	Healthy	Healthy	Healthy	Healthy	Healthy	Healthy	Cystic fibrosis	Healthy
Unclassified (%)	55.6027	38.7413	36.3978	42.805	54.4942	26.2443	52.1053	56.5103	55.3083	66.1792	65.7244	76.9809	46.8774	68.8	57.1523	38.5797	58.8468	47.4985	17.8184	40.6641	27.3872	21.7023	37.3505	27.8923	23.3369	44.3495	40.2741	76.9994	70.8585	26.5709	34.5131	18.8654	24.0937	10.3545	12.6219
Virus (%)	0.315451	0.232093	0.833874	0.469829	0.358495	0.0908802	0.203538	0.335042	0.180923	0.500469	0.375247	0.336298	0.45817	0.283529	0.485392	0.201863	0.243743	0.184692	0.135692	0.135273	0.100094	0.107213	0.603913	0.979998	1.53114	0.681392	0.679298	0.301538	0.354307	1.36655	0.471153	0.763477	0.928066	0.0716152	1.11569
Fungi (%)	0.0462544	0.038111	0.024519	0.0356523	0.0418803	0.0209401	0.0464871	0.0531879	0.0322478	0.0544443	0.0611452	0.0741281	0.031829	0.072034	0.0607264	0.0385298	0.0565383	0.0427179	0.0121453	0.038111	0.0293162	0.0280598	0.0314102	0.00711964	0.00460683	0.0414615	0.0272222	0.067846	0.0741281	0.00837605	0.0196837	0.00879485	0.00963246	0.00963246	0.000837605
Bacteria (%)	44.0356	60.9885	62.7434	56.6894	45.1055	73.6439	47.6447	43.1015	44.4785	33.2659	33.8392	22.6086	52.6322	30.8444	42.3016	61.1799	40.8529	52.2741	82.0338	59.1626	72.4834	78.1624	62.0142	71.1206	75.1269	54.9276	59.0164	22.6313	28.7131	72.0541	64.9952	80.3623	74.9686	89.5643	86.2616
Archaea (%)	4.65336e-05	0	0.00038073	0.000148607	0	0	0	0	0	0	0	0	0.000418803	0	0	0	0	0	0	0	0	0	0	0	0.000418803	0	0.00293162	0	0	0	0.000837605	0	0	0	0

## Sheet: Table_S3
Table S3. Taxonomic distribution in sputum samples
Taxon							Subject
Domain	Phylum	Class	Order	Family	Genus	Species	be_01	be_02	be_03	be_04	be_05	be_06	be_07	be_08	be_09	cf_01	cf_02	cf_03	cf_04	cf_05	cf_06	cf_07	cf_08	cf_09	cf_10	cf_11	ht_01	ht_02	ht_03	ht_04	ht_05	ht_06	ht_07	ht_08	ht_09	ht_10	ht_11
Archaea	Candidatus Aenigmarchaeota	Candidatus Aenigmarchaeota archaeon (no class in NCBI)	Candidatus Aenigmarchaeota archaeon (no order in NCBI)	Candidatus Aenigmarchaeota archaeon (no family in NCBI)	Candidatus Aenigmarchaeota archaeon (no genus in NCBI)	Candidatus Aenigmarchaeota archaeon	0	0	0	0	0	0	0	0	0	0	0	0	0	0	0	0	0	0	0	0	0	0	0	0	0	0	0	0	0	0	5
Archaea	Candidatus Bathyarchaeota	Candidatus Bathyarchaeota archaeon (no class in NCBI)	Candidatus Bathyarchaeota archaeon (no order in NCBI)	Candidatus Bathyarchaeota archaeon (no family in NCBI)	Candidatus Bathyarchaeota archaeon (no genus in NCBI)	Candidatus Bathyarchaeota archaeon	0	0	0	0	0	0	0	0	0	0	0	0	0	0	0	0	0	0	0	0	2	0	0	0	0	0	0	2	0	0	26
Archaea	Candidatus Lokiarchaeota	Candidatus Lokiarchaeota archaeon (no class in NCBI)	Candidatus Lokiarchaeota archaeon (no order in NCBI)	Candidatus Lokiarchaeota archaeon (no family in NCBI)	Candidatus Lokiarchaeota archaeon (no genus in NCBI)	Candidatus Lokiarchaeota archaeon	0	0	0	0	0	0	0	0	0	0	0	0	0	0	0	0	0	0	0	0	0	4	0	4	0	0	2	1	0	0	8
Archaea	Candidatus Micrarchaeota	Candidatus Micrarchaeota archaeon (no class in NCBI)	Candidatus Micrarchaeota archaeon (no order in NCBI)	Candidatus Micrarchaeota archaeon (no family in NCBI)	Candidatus Micrarchaeota archaeon (no genus in NCBI)	Candidatus Micrarchaeota archaeon	0	0	0	0	0	0	0	0	0	0	0	0	0	0	0	0	0	0	0	0	0	0	0	0	0	0	0	0	0	0	8
Archaea	Euryarchaeota	Halobacteria	Haloferacales	Haloferacaceae	Haloferax	Haloferax gibbonsii	0	0	0	0	0	0	0	0	0	0	0	0	0	0	0	0	0	0	0	0	0	0	0	0	0	0	0	0	0	0	0
Archaea	Euryarchaeota	Methanobacteria	Methanobacteriales	Methanobacteriaceae	Methanobrevibacter	Methanobrevibacter sp.	0	0	0	0	0	0	0	0	1	0	0	0	0	0	0	0	0	0	0	0	1	0	0	9	0	0	11	0	0	1	26
Archaea	Unclassified Archaea	Unclassified Archaea	Unclassified Archaea	Unclassified Archaea	Unclassified Archaea	Unclassified Archaea	0	0	0	0	0	0	0	0	0	0	0	0	0	0	0	0	0	0	0	0	0	0	0	0	0	0	0	0	0	0	39
Bacteria	Acidobacteria	Acidobacteria bacterium (no class in NCBI)	Acidobacteria bacterium (no order in NCBI)	Acidobacteria bacterium (no family in NCBI)	Acidobacteria bacterium (no genus in NCBI)	Acidobacteria bacterium	0	0	0	0	0	0	0	0	0	0	0	0	0	0	0	0	0	0	0	0	0	0	0	0	0	0	0	0	0	0	15
Bacteria	Acidobacteria	Acidobacteriia	Unclassified Acidobacteriia	Unclassified Acidobacteriia	Unclassified Acidobacteriia	Unclassified Acidobacteriia	0	0	0	0	0	0	0	0	0	0	0	0	0	0	0	0	0	0	0	0	0	0	0	0	0	0	0	0	0	0	0
Bacteria	Acidobacteria	Unclassified Acidobacteria	Unclassified Acidobacteria	Unclassified Acidobacteria	Unclassified Acidobacteria	Unclassified Acidobacteria	0	0	0	0	0	0	0	0	0	0	0	0	0	0	0	0	0	0	0	0	0	0	0	0	0	0	0	0	0	0	0
Bacteria	Actinobacteria	Actinomycetia	Actinomycetales	Actinomycetaceae	Actinobaculum	Actinobaculum sp.	3	0	4	0	0	0	0	1	8	0	0	0	0	1	2	0	0	0	10	0	10	181	12	7	0	0	7	11	8	55	130
Bacteria	Actinobacteria	Actinomycetia	Actinomycetales	Actinomycetaceae	Actinomyces	Actinomyces bouchesdurhonensis	499	71	85	167	138	149	186	164	689	102	3191	253	103	88	654	81	103	135	136	118	3168	15636	600	410	132	114	7986	2426	2061	13583	340819
Bacteria	Actinobacteria	Actinomycetia	Actinomycetales	Actinomycetaceae	Actinomyces	Actinomyces bowdenii	0	0	0	0	0	0	0	0	0	0	0	0	0	0	0	0	0	0	0	0	0	5	0	0	0	0	0	0	0	2	2
Bacteria	Actinobacteria	Actinomycetia	Actinomycetales	Actinomycetaceae	Actinomyces	Actinomyces culturomici	0	0	1	0	0	0	0	0	0	0	0	0	0	0	0	0	0	1	0	0	2	7	4	8	0	0	6	0	0	71	193
Bacteria	Actinobacteria	Actinomycetia	Actinomycetales	Actinomycetaceae	Actinomyces	Actinomyces dentalis	221	212	197	205	221	291	149	390	299	213	286	337	210	216	325	244	239	288	357	206	621	2104	468	202	261	294	634	351	388	642	27250
Bacteria	Actinobacteria	Actinomycetia	Actinomycetales	Actinomycetaceae	Actinomyces	Actinomyces gaoshouyii	0	0	0	0	0	0	0	0	0	0	0	0	0	0	0	0	0	0	0	0	0	12	0	0	0	0	0	0	0	0	3
Bacteria	Actinobacteria	Actinomycetia	Actinomycetales	Actinomycetaceae	Actinomyces	Actinomyces gerencseriae	124	32	19	27	32	38	12	64	54	39	58	68	32	26	70	38	36	22	83	37	99	754	183	46	42	48	97	59	74	152	5103
Bacteria	Actinobacteria	Actinomycetia	Actinomycetales	Actinomycetaceae	Actinomyces	Actinomyces graevenitzii	657	12	196	796	78	25	1937	15	1220	8	1602	398	16	25	167	17	42	708	211	20	44067	14957	5793	5813	49	19	49959	4844	4086	96590	98564
Bacteria	Actinobacteria	Actinomycetia	Actinomycetales	Actinomycetaceae	Actinomyces	Actinomyces israelii	7	0	1	0	4	0	0	0	3	0	4	0	0	0	2	1	0	0	24	0	46	169	15	6	0	2	57	6	42	39	2168
Bacteria	Actinobacteria	Actinomycetia	Actinomycetales	Actinomycetaceae	Actinomyces	Actinomyces johnsonii	12	0	1	0	0	0	0	3	1	0	2	2	0	0	12	7	2	0	28	7	34	107	29	6	0	3	31	5	17	25	140
Bacteria	Actinobacteria	Actinomycetia	Actinomycetales	Actinomycetaceae	Actinomyces	Actinomyces marseillensis	2	0	0	0	0	1	0	0	0	0	0	0	0	0	2	0	0	0	0	0	0	0	1	0	0	0	3	0	0	5	17
Bacteria	Actinobacteria	Actinomycetia	Actinomycetales	Actinomycetaceae	Actinomyces	Actinomyces massiliensis	49	0	5	2	0	0	0	0	18	0	13	4	0	0	6	21	4	0	36	0	43	130	180	15	0	4	206	24	28	81	584
Bacteria	Actinobacteria	Actinomycetia	Actinomycetales	Actinomycetaceae	Actinomyces	Actinomyces mediterranea	1	0	0	0	0	0	0	0	0	0	0	4	0	0	0	0	0	0	0	0	0	4	0	0	0	0	10	4	0	0	72
Bacteria	Actinobacteria	Actinomycetia	Actinomycetales	Actinomycetaceae	Actinomyces	Actinomyces naeslundii	30	4	16	1	9	4	0	5	43	0	29	11	5	1	55	3	3	29	301	11	104	1101	372	38	0	21	416	35	277	446	1193
Bacteria	Actinobacteria	Actinomycetia	Actinomycetales	Actinomycetaceae	Actinomyces	Actinomyces oricola	0	0	0	0	0	0	0	0	0	0	0	0	0	0	0	0	0	0	0	0	0	0	0	0	0	0	0	0	0	0	6
Bacteria	Actinobacteria	Actinomycetia	Actinomycetales	Actinomycetaceae	Actinomyces	Actinomyces oris	23	0	17	5	8	0	0	11	30	0	49	9	2	1	81	2	2	24	480	21	71	1080	328	44	2	15	293	21	136	277	968
Bacteria	Actinobacteria	Actinomycetia	Actinomycetales	Actinomycetaceae	Actinomyces	Actinomyces pacaensis	0	0	0	0	0	0	0	0	0	0	0	0	0	0	0	0	0	0	0	0	1	2	4	1	0	0	4	0	0	2	22
Bacteria	Actinobacteria	Actinomycetia	Actinomycetales	Actinomycetaceae	Actinomyces	Actinomyces procaprae	0	0	0	0	0	0	0	0	0	0	0	0	0	0	0	0	0	0	0	0	2	1	3	0	0	0	0	0	0	2	4
Bacteria	Actinobacteria	Actinomycetia	Actinomycetales	Actinomycetaceae	Actinomyces	Actinomyces provencensis	0	0	0	0	0	0	0	0	0	0	0	0	0	0	0	0	0	0	0	0	0	4	0	0	0	0	0	0	0	4	4
Bacteria	Actinobacteria	Actinomycetia	Actinomycetales	Actinomycetaceae	Actinomyces	Actinomyces slackii	2	0	0	0	0	0	0	0	0	0	0	0	0	0	0	0	0	0	0	0	0	0	0	0	0	0	13	0	0	0	10
Bacteria	Actinobacteria	Actinomycetia	Actinomycetales	Actinomycetaceae	Actinomyces	Actinomyces sp.	3373	1142	1354	2574	1609	2255	1349	2241	5212	1256	3854	2872	1136	1313	4831	1209	1341	1813	2173	1226	30002	32197	8217	4281	1690	1721	47272	7127	13278	45997	292379
Bacteria	Actinobacteria	Actinomycetia	Actinomycetales	Actinomycetaceae	Actinomyces	Actinomyces succiniciruminis	0	0	0	0	0	0	0	0	0	0	0	0	0	0	0	0	0	0	4	0	0	6	5	0	0	0	6	0	0	1	3
Bacteria	Actinobacteria	Actinomycetia	Actinomycetales	Actinomycetaceae	Actinomyces	Actinomyces trachealis	0	0	0	0	0	0	0	0	0	0	0	0	0	0	0	0	0	0	0	0	0	0	0	0	0	0	0	0	0	0	13
Bacteria	Actinobacteria	Actinomycetia	Actinomycetales	Actinomycetaceae	Actinomyces	Actinomyces urogenitalis	0	0	0	0	0	0	0	0	0	0	0	0	0	0	0	0	0	0	0	0	0	9	0	0	0	0	0	0	0	0	6
Bacteria	Actinobacteria	Actinomycetia	Actinomycetales	Actinomycetaceae	Actinomyces	Actinomyces viscosus	0	0	1	0	0	0	0	0	0	0	3	2	0	0	2	0	0	6	21	4	5	27	13	2	0	0	6	1	2	8	31
Bacteria	Actinobacteria	Actinomycetia	Actinomycetales	Actinomycetaceae	Actinomyces	Actinomyces wuliandei	9	0	0	0	0	0	0	0	0	0	0	0	0	0	0	0	0	0	0	0	0	6	0	0	0	0	0	0	4	0	95
Bacteria	Actinobacteria	Actinomycetia	Actinomycetales	Actinomycetaceae	Actinomyces	Unclassified Actinomyces	18350	16967	16637	15650	18282	21764	11281	30652	22468	18435	24293	29808	15905	19902	26894	16513	18871	19052	39606	16158	36195	79216	31885	14889	23489	20761	53966	23623	19007	66341	577885
Bacteria	Actinobacteria	Actinomycetia	Actinomycetales	Actinomycetaceae	Actinomycetaceae bacterium (no genus in NCBI)	Actinomycetaceae bacterium	0	0	0	0	0	0	0	0	0	0	0	0	0	0	0	0	0	0	0	0	0	0	0	0	0	0	0	0	0	0	10
Bacteria	Actinobacteria	Actinomycetia	Actinomycetales	Actinomycetaceae	Ancrocorticia	Ancrocorticia populi	0	0	0	0	0	0	0	0	0	0	0	0	0	0	0	0	0	0	0	0	1	5	0	0	0	0	0	0	0	18	38
Bacteria	Actinobacteria	Actinomycetia	Actinomycetales	Actinomycetaceae	Arcanobacterium	Arcanobacterium sp.	0	0	0	0	0	0	0	0	0	0	0	0	0	0	0	0	0	0	0	0	0	1	0	0	0	0	2	0	0	0	27
Bacteria	Actinobacteria	Actinomycetia	Actinomycetales	Actinomycetaceae	Arcanobacterium	Unclassified Arcanobacterium	0	0	0	0	0	0	0	0	0	0	0	0	0	0	0	0	0	0	0	0	0	0	0	0	0	0	0	0	0	1	21
Bacteria	Actinobacteria	Actinomycetia	Actinomycetales	Actinomycetaceae	Gleimia	Gleimia coleocanis	0	0	0	0	0	0	0	0	0	0	0	0	0	0	0	0	0	0	0	0	0	0	0	0	0	0	0	0	0	0	28
Bacteria	Actinobacteria	Actinomycetia	Actinomycetales	Actinomycetaceae	Gleimia	Gleimia europaea	0	0	0	0	0	0	0	0	0	0	0	0	0	0	0	0	0	0	0	0	0	4	0	0	0	0	12	0	0	0	72
Bacteria	Actinobacteria	Actinomycetia	Actinomycetales	Actinomycetaceae	Mobiluncus	Mobiluncus curtisii	0	0	0	0	0	0	0	0	0	0	0	0	0	0	0	0	0	0	0	0	8	84	0	0	0	0	7	18	0	12	1038
Bacteria	Actinobacteria	Actinomycetia	Actinomycetales	Actinomycetaceae	Mobiluncus	Mobiluncus holmesii	0	0	0	0	0	0	0	0	0	0	0	0	0	0	0	0	0	0	0	0	0	0	0	0	0	0	0	0	0	0	15
Bacteria	Actinobacteria	Actinomycetia	Actinomycetales	Actinomycetaceae	Mobiluncus	Mobiluncus mulieris	0	0	0	2	1	0	0	0	2	0	2	0	0	0	2	0	0	1	0	0	20	113	0	2	0	0	24	38	2	35	1872
Bacteria	Actinobacteria	Actinomycetia	Actinomycetales	Actinomycetaceae	Mobiluncus	Mobiluncus sp.	0	0	0	0	0	0	0	0	0	0	0	0	0	0	0	0	0	0	0	0	0	2	0	0	0	0	0	3	0	0	36
Bacteria	Actinobacteria	Actinomycetia	Actinomycetales	Actinomycetaceae	Mobiluncus	Unclassified Mobiluncus	22	20	23	21	46	25	10	40	33	20	45	36	18	24	47	23	33	29	31	14	307	1409	35	88	31	26	160	456	28	400	19774
Bacteria	Actinobacteria	Actinomycetia	Actinomycetales	Actinomycetaceae	Peptidiphaga	Peptidiphaga gingivicola	0	0	0	0	0	0	0	0	0	0	0	0	0	0	0	0	0	0	0	0	6	0	0	0	0	0	0	0	0	0	0
Bacteria	Actinobacteria	Actinomycetia	Actinomycetales	Actinomycetaceae	Schaalia	Schaalia cardiffensis	0	0	0	0	0	0	0	0	0	0	0	0	0	0	0	0	0	0	0	0	4	5	1	2	0	0	104	0	6	61	339
Bacteria	Actinobacteria	Actinomycetia	Actinomycetales	Actinomycetaceae	Schaalia	Schaalia georgiae	0	0	0	0	0	0	0	0	0	0	0	0	0	0	0	0	0	0	0	0	0	4	0	0	0	0	0	0	0	6	18
Bacteria	Actinobacteria	Actinomycetia	Actinomycetales	Actinomycetaceae	Schaalia	Schaalia hyovaginalis	7	0	0	0	0	0	0	0	5	0	0	0	0	0	2	0	0	0	0	0	2	1	0	0	0	0	2	3	5	0	8
Bacteria	Actinobacteria	Actinomycetia	Actinomycetales	Actinomycetaceae	Schaalia	Schaalia meyeri	0	0	0	0	1	1	0	0	10	4	15	1	0	0	15	1	0	2	1	1	40	56	8	18	0	0	96	5	16	85	445
Bacteria	Actinobacteria	Actinomycetia	Actinomycetales	Actinomycetaceae	Schaalia	Schaalia odontolytica	92	5	9	26	18	20	30	2	210	5	273	22	0	2	258	9	0	13	10	9	895	842	235	167	13	31	1911	300	462	2365	13546
Bacteria	Actinobacteria	Actinomycetia	Actinomycetales	Actinomycetaceae	Schaalia	Schaalia radingae	0	0	0	0	0	0	0	0	0	0	0	0	0	0	0	0	0	0	0	0	0	0	0	0	0	0	0	0	0	0	20
Bacteria	Actinobacteria	Actinomycetia	Actinomycetales	Actinomycetaceae	Schaalia	Schaalia sp.	6	0	0	3	8	8	0	0	20	1	15	1	0	0	6	0	0	3	2	0	54	72	11	13	0	6	101	14	26	241	852
Bacteria	Actinobacteria	Actinomycetia	Actinomycetales	Actinomycetaceae	Schaalia	Schaalia suimastitidis	0	0	0	0	0	1	0	0	4	0	0	0	0	0	0	0	0	0	0	0	0	0	0	0	0	0	0	0	0	0	9
Bacteria	Actinobacteria	Actinomycetia	Actinomycetales	Actinomycetaceae	Schaalia	Schaalia vaccimaxillae	0	0	0	0	0	0	0	0	0	0	0	0	0	0	0	0	0	0	0	0	7	0	0	0	0	0	0	2	0	0	34
Bacteria	Actinobacteria	Actinomycetia	Actinomycetales	Actinomycetaceae	Schaalia	Unclassified Schaalia	29	0	3	4	26	0	2	0	19	3	41	8	0	0	28	0	0	2	0	2	239	177	34	18	0	10	349	46	99	445	2302
Bacteria	Actinobacteria	Actinomycetia	Actinomycetales	Actinomycetaceae	Trueperella	Trueperella pecoris	0	0	0	0	0	0	0	0	0	0	0	0	0	0	0	0	0	0	0	0	1	4	0	0	0	0	18	0	0	0	53
Bacteria	Actinobacteria	Actinomycetia	Actinomycetales	Actinomycetaceae	Trueperella	Trueperella pyogenes	1	0	2	4	1	3	1	0	5	0	3	2	0	0	1	0	0	0	0	0	57	65	8	0	1	1	135	11	2	232	641
Bacteria	Actinobacteria	Actinomycetia	Actinomycetales	Actinomycetaceae	Trueperella	Trueperella sp.	0	0	0	0	0	0	5	0	0	0	0	0	0	0	6	0	0	0	0	0	0	2	0	0	0	0	0	0	4	0	1
Bacteria	Actinobacteria	Actinomycetia	Actinomycetales	Actinomycetaceae	Trueperella	Unclassified Trueperella	2	0	0	2	0	0	7	0	2	0	0	0	0	0	8	0	0	0	0	0	1	27	0	2	0	0	28	6	19	63	256
Bacteria	Actinobacteria	Actinomycetia	Actinomycetales	Actinomycetaceae	Unclassified Actinomycetaceae	Unclassified Actinomycetaceae	8591	201	830	3033	2977	2376	2807	320	16944	485	23108	2690	201	163	18495	700	155	1946	1369	921	99354	105395	23521	14350	340	1669	168244	21659	40573	216276	1441015
Bacteria	Actinobacteria	Actinomycetia	Actinomycetales	Actinomycetaceae	Varibaculum	Unclassified Varibaculum	0	0	0	0	0	0	0	0	0	0	0	0	0	0	0	0	0	0	0	0	0	0	0	0	0	0	0	0	0	0	26
Bacteria	Actinobacteria	Actinomycetia	Actinomycetales	Actinomycetaceae	Varibaculum	Varibaculum cambriense	0	0	0	0	0	0	0	0	0	0	0	0	0	0	0	0	0	0	0	0	0	1	0	0	0	0	0	0	0	4	20
Bacteria	Actinobacteria	Actinomycetia	Actinomycetales	Actinomycetaceae	Varibaculum	Varibaculum massiliense	0	0	0	0	0	0	0	0	0	0	0	0	0	0	0	0	0	0	0	0	7	0	0	0	0	0	9	0	0	0	0
Bacteria	Actinobacteria	Actinomycetia	Actinomycetales	Actinomycetaceae	Varibaculum	Varibaculum prostatecancerukia	0	0	0	0	0	0	0	0	0	0	0	0	0	0	0	0	0	0	0	0	0	5	0	0	0	0	0	0	0	4	89
Bacteria	Actinobacteria	Actinomycetia	Actinomycetia bacterium (no order in NCBI)	Actinomycetia bacterium (no family in NCBI)	Actinomycetia bacterium (no genus in NCBI)	Actinomycetia bacterium	0	0	0	0	0	2	0	0	0	0	0	0	0	0	0	0	0	0	0	0	0	0	0	0	0	0	33	0	1	91	4
Bacteria	Actinobacteria	Actinomycetia	Bifidobacteriales	Bifidobacteriaceae	Aeriscardovia	Aeriscardovia sp.	0	0	0	0	0	0	0	0	0	0	0	0	0	0	0	0	0	0	0	0	0	0	0	0	0	0	0	0	0	0	39
Bacteria	Actinobacteria	Actinomycetia	Bifidobacteriales	Bifidobacteriaceae	Aeriscardovia	Unclassified Aeriscardovia	0	0	0	0	0	0	0	0	0	0	0	0	0	0	0	0	0	0	0	0	7	0	0	0	0	0	0	0	0	0	0
Bacteria	Actinobacteria	Actinomycetia	Bifidobacteriales	Bifidobacteriaceae	Alloscardovia	Alloscardovia omnicolens	2	0	0	0	0	0	0	0	4	0	2	0	0	0	0	0	0	0	0	0	11	15	0	1	0	0	14	8	16	12	186
Bacteria	Actinobacteria	Actinomycetia	Bifidobacteriales	Bifidobacteriaceae	Bifidobacteriaceae bacterium (no genus in NCBI)	Bifidobacteriaceae bacterium	0	0	0	0	0	0	0	0	0	0	0	0	0	0	0	0	0	2	0	0	0	0	0	0	0	0	2	0	0	2	0
Bacteria	Actinobacteria	Actinomycetia	Bifidobacteriales	Bifidobacteriaceae	Bifidobacterium	Bifidobacterium aemilianum	0	0	0	0	0	0	0	0	0	0	0	0	0	0	0	0	0	0	0	0	0	0	0	0	0	0	0	0	0	0	8
Bacteria	Actinobacteria	Actinomycetia	Bifidobacteriales	Bifidobacteriaceae	Bifidobacterium	Bifidobacterium dentium	0	0	0	0	0	0	0	0	0	0	0	0	0	0	0	0	0	0	0	0	0	3	0	0	0	0	7	0	0	0	16
Bacteria	Actinobacteria	Actinomycetia	Bifidobacteriales	Bifidobacteriaceae	Bifidobacterium	Bifidobacterium longum	0	0	8	0	2	0	0	0	0	0	0	0	0	0	0	0	0	63	1	0	1	7	0	0	0	0	168	0	0	103	18
Bacteria	Actinobacteria	Actinomycetia	Bifidobacteriales	Bifidobacteriaceae	Bifidobacterium	Bifidobacterium pseudocatenulatum	0	0	0	0	0	0	0	0	0	0	0	0	0	0	0	0	0	0	0	0	0	2	0	0	0	0	0	0	0	0	16
Bacteria	Actinobacteria	Actinomycetia	Bifidobacteriales	Bifidobacteriaceae	Bifidobacterium	Bifidobacterium subtile	0	0	0	0	0	0	0	0	0	0	0	0	0	0	0	0	0	0	0	0	2	0	2	2	0	0	0	0	8	2	0
Bacteria	Actinobacteria	Actinomycetia	Bifidobacteriales	Bifidobacteriaceae	Bifidobacterium	Unclassified Bifidobacterium	0	0	1	0	0	0	2	0	1	0	5	0	0	0	19	0	0	32	0	0	30	75	17	11	0	0	299	7	29	139	576
Bacteria	Actinobacteria	Actinomycetia	Bifidobacteriales	Bifidobacteriaceae	Gardnerella	Gardnerella vaginalis	0	0	0	0	0	0	0	0	1	0	0	0	0	0	0	0	0	0	0	0	0	2	0	0	0	0	0	0	0	0	61
Bacteria	Actinobacteria	Actinomycetia	Bifidobacteriales	Bifidobacteriaceae	Gardnerella	Unclassified Gardnerella	0	0	0	0	0	0	0	0	1	0	2	0	0	0	0	0	0	0	0	0	6	1	0	0	0	0	4	2	0	4	63
Bacteria	Actinobacteria	Actinomycetia	Bifidobacteriales	Bifidobacteriaceae	Parascardovia	Parascardovia denticolens	0	0	0	0	0	0	0	0	0	0	0	0	0	0	0	0	0	0	2	0	0	0	0	0	0	0	0	0	0	0	63
Bacteria	Actinobacteria	Actinomycetia	Bifidobacteriales	Bifidobacteriaceae	Scardovia	Scardovia wiggsiae	0	0	0	0	0	0	0	0	0	0	0	0	0	0	2	0	0	0	2	0	0	10	1	0	0	0	0	0	4	8	7
Bacteria	Actinobacteria	Actinomycetia	Bifidobacteriales	Bifidobacteriaceae	Unclassified Bifidobacteriaceae	Unclassified Bifidobacteriaceae	0	0	1	0	0	0	0	0	0	0	1	2	0	0	3	0	0	0	2	0	2	7	0	2	0	0	12	0	0	2	18
Bacteria	Actinobacteria	Actinomycetia	Corynebacteriales	Corynebacteriaceae	Corynebacterium	Corynebacterium accolens	0	0	0	0	0	0	0	0	0	0	0	0	0	0	0	0	0	0	0	0	0	13	1	0	0	2	0	2	0	0	0
Bacteria	Actinobacteria	Actinomycetia	Corynebacteriales	Corynebacteriaceae	Corynebacterium	Corynebacterium aquilae	0	0	0	0	0	0	0	0	0	0	0	0	0	0	0	0	0	0	0	0	0	0	0	0	0	0	0	0	0	0	0
Bacteria	Actinobacteria	Actinomycetia	Corynebacteriales	Corynebacteriaceae	Corynebacterium	Corynebacterium argentoratense	0	0	0	0	0	0	0	0	0	0	0	0	0	0	0	0	0	0	0	0	0	2	0	0	0	0	0	1	0	10	23
Bacteria	Actinobacteria	Actinomycetia	Corynebacteriales	Corynebacteriaceae	Corynebacterium	Corynebacterium aurimucosum	0	0	0	0	0	0	0	0	0	0	0	0	0	0	0	0	0	0	0	0	0	0	0	0	0	0	0	3	0	0	0
Bacteria	Actinobacteria	Actinomycetia	Corynebacteriales	Corynebacteriaceae	Corynebacterium	Corynebacterium belfantii	0	0	0	0	0	0	0	0	0	0	0	0	0	0	0	0	0	0	0	0	0	7	0	0	0	0	1	0	0	0	0
Bacteria	Actinobacteria	Actinomycetia	Corynebacteriales	Corynebacteriaceae	Corynebacterium	Corynebacterium bovis	0	0	0	0	0	0	0	0	0	0	0	0	0	0	0	0	0	0	0	0	0	0	0	0	0	0	0	0	0	0	15
Bacteria	Actinobacteria	Actinomycetia	Corynebacteriales	Corynebacteriaceae	Corynebacterium	Corynebacterium casei	0	0	0	0	0	0	0	0	0	0	0	0	0	0	0	0	0	0	0	0	0	0	0	0	0	0	0	0	0	0	0
Bacteria	Actinobacteria	Actinomycetia	Corynebacteriales	Corynebacteriaceae	Corynebacterium	Corynebacterium coyleae	0	0	0	0	0	0	0	0	0	0	0	0	0	0	0	0	0	0	0	0	0	0	0	0	0	0	0	0	0	0	0
Bacteria	Actinobacteria	Actinomycetia	Corynebacteriales	Corynebacteriaceae	Corynebacterium	Corynebacterium cystitidis	0	0	0	0	0	0	0	0	0	0	0	0	0	0	0	0	0	0	0	0	0	0	0	0	0	0	0	0	0	0	0
Bacteria	Actinobacteria	Actinomycetia	Corynebacteriales	Corynebacteriaceae	Corynebacterium	Corynebacterium diphtheriae	0	0	0	0	1	0	0	0	2	0	5	0	0	0	1	0	0	0	2	0	2	21	1	2	0	0	9	104	4	1	70
Bacteria	Actinobacteria	Actinomycetia	Corynebacteriales	Corynebacteriaceae	Corynebacterium	Corynebacterium doosanense	0	0	0	0	0	0	0	0	0	0	0	0	0	0	0	0	0	0	0	0	0	0	0	0	0	0	0	0	0	0	8
Bacteria	Actinobacteria	Actinomycetia	Corynebacteriales	Corynebacteriaceae	Corynebacterium	Corynebacterium durum	42	0	4	2	4	0	0	0	39	0	0	0	0	0	0	7	0	0	48	0	22	17	38	22	2	0	85	26	23	78	127
Bacteria	Actinobacteria	Actinomycetia	Corynebacteriales	Corynebacteriaceae	Corynebacterium	Corynebacterium endometrii	0	0	0	1	1	0	0	0	0	0	1	0	0	0	1	0	0	0	0	0	9	0	0	0	0	0	20	0	5	6	48
Bacteria	Actinobacteria	Actinomycetia	Corynebacteriales	Corynebacteriaceae	Corynebacterium	Corynebacterium haemomassiliense	0	0	0	0	3	0	0	0	0	0	0	0	0	0	0	0	0	0	0	0	7	0	2	0	0	0	0	2	2	16	4
Bacteria	Actinobacteria	Actinomycetia	Corynebacteriales	Corynebacteriaceae	Corynebacterium	Corynebacterium kefirresidentii	0	0	0	0	0	0	0	0	0	0	0	0	0	0	0	0	0	0	0	0	0	4	0	0	0	0	0	1	0	0	0
Bacteria	Actinobacteria	Actinomycetia	Corynebacteriales	Corynebacteriaceae	Corynebacterium	Corynebacterium macginleyi	0	0	0	0	0	0	0	0	0	0	0	0	0	0	0	0	0	0	0	0	0	21	0	0	0	0	0	7	1	0	0
Bacteria	Actinobacteria	Actinomycetia	Corynebacteriales	Corynebacteriaceae	Corynebacterium	Corynebacterium mastitidis	0	0	0	0	0	0	0	0	0	0	0	0	0	0	0	0	0	0	0	0	0	10	0	0	0	0	1	0	0	0	0
Bacteria	Actinobacteria	Actinomycetia	Corynebacteriales	Corynebacteriaceae	Corynebacterium	Corynebacterium matruchotii	0	0	8	1	7	0	0	0	17	0	0	2	0	0	5	0	0	31	4	0	456	727	149	11	0	30	174	42	115	141	736
Bacteria	Actinobacteria	Actinomycetia	Corynebacteriales	Corynebacteriaceae	Corynebacterium	Corynebacterium minutissimum	0	0	0	0	0	0	0	0	0	0	0	0	0	0	0	0	0	0	0	0	0	0	0	0	0	0	0	0	0	0	0
Bacteria	Actinobacteria	Actinomycetia	Corynebacteriales	Corynebacteriaceae	Corynebacterium	Corynebacterium parakroppenstedtii	0	0	0	0	0	0	0	0	0	0	0	0	0	0	0	0	0	0	0	0	0	0	0	0	0	2	0	0	0	0	0
Bacteria	Actinobacteria	Actinomycetia	Corynebacteriales	Corynebacteriaceae	Corynebacterium	Corynebacterium pelargi	0	0	0	0	0	0	0	0	0	0	0	0	0	0	0	0	0	0	0	0	2	0	0	0	0	0	2	0	1	19	0
Bacteria	Actinobacteria	Actinomycetia	Corynebacteriales	Corynebacteriaceae	Corynebacterium	Corynebacterium propinquum	1	2	0	1	4	1	1	12	1	0	4	6	2	2	0	8	5	2	1	1	3	6	4	3	3	4	3	3150	1	3	2
Bacteria	Actinobacteria	Actinomycetia	Corynebacteriales	Corynebacteriaceae	Corynebacterium	Corynebacterium pseudodiphtheriticum	0	0	0	0	0	0	0	2	0	0	0	0	0	0	0	0	0	0	0	0	0	1	0	0	0	0	1	83	1	2	1
Bacteria	Actinobacteria	Actinomycetia	Corynebacteriales	Corynebacteriaceae	Corynebacterium	Corynebacterium pseudotuberculosis	0	0	0	0	0	0	0	0	0	0	0	0	0	0	0	0	0	0	0	0	0	5	0	0	0	0	0	0	0	0	0
Bacteria	Actinobacteria	Actinomycetia	Corynebacteriales	Corynebacteriaceae	Corynebacterium	Corynebacterium resistens	0	0	0	0	0	0	0	0	0	0	0	0	0	0	0	0	0	0	0	0	0	0	0	0	0	0	0	0	0	0	0
Bacteria	Actinobacteria	Actinomycetia	Corynebacteriales	Corynebacteriaceae	Corynebacterium	Corynebacterium segmentosum	0	0	0	0	0	0	0	0	0	0	0	0	0	0	0	0	0	0	0	0	0	1	0	0	0	0	0	2	0	0	0
Bacteria	Actinobacteria	Actinomycetia	Corynebacteriales	Corynebacteriaceae	Corynebacterium	Corynebacterium sp.	1	0	0	0	1	0	0	0	3	0	1	0	0	0	3	2	0	0	0	0	1	15	0	0	0	0	27	33	16	25	70
Bacteria	Actinobacteria	Actinomycetia	Corynebacteriales	Corynebacteriaceae	Corynebacterium	Corynebacterium striatum	0	0	0	0	0	0	0	0	0	0	0	0	0	0	0	0	0	0	0	0	4	10	0	0	0	0	1	5	0	1	14
Bacteria	Actinobacteria	Actinomycetia	Corynebacteriales	Corynebacteriaceae	Corynebacterium	Corynebacterium tuberculostearicum	0	0	0	0	0	0	0	0	0	0	0	0	0	0	0	0	0	0	0	0	0	4	0	0	0	0	0	0	0	0	0
Bacteria	Actinobacteria	Actinomycetia	Corynebacteriales	Corynebacteriaceae	Corynebacterium	Corynebacterium urealyticum	0	0	2	0	0	2	0	0	0	0	0	2	0	0	0	0	0	0	0	0	0	34	0	0	0	0	3	0	0	2	0
Bacteria	Actinobacteria	Actinomycetia	Corynebacteriales	Corynebacteriaceae	Corynebacterium	Corynebacterium variabile	0	0	0	0	0	0	0	0	0	0	0	0	0	0	0	0	0	0	0	0	0	0	0	0	0	0	0	0	0	1	0
Bacteria	Actinobacteria	Actinomycetia	Corynebacteriales	Corynebacteriaceae	Corynebacterium	Unclassified Corynebacterium	62	16	25	34	357	25	19	80	100	63	94	45	4	13	68	13	2	75	99	28	1034	3620	380	124	42	223	763	9903	311	873	3886
Bacteria	Actinobacteria	Actinomycetia	Corynebacteriales	Corynebacteriales bacterium (no family in NCBI)	Corynebacteriales bacterium (no genus in NCBI)	Corynebacteriales bacterium	0	0	0	0	0	0	0	0	0	0	0	0	0	0	0	0	0	0	0	0	0	0	0	0	0	0	44	0	0	0	0
Bacteria	Actinobacteria	Actinomycetia	Corynebacteriales	Dietziaceae	Dietzia	Dietzia alimentaria	0	0	0	0	0	0	0	0	0	0	0	0	0	0	0	0	0	0	0	0	2	3	0	0	0	0	0	0	0	6	3
Bacteria	Actinobacteria	Actinomycetia	Corynebacteriales	Gordoniaceae	Gordonia	Gordonia sp.	0	0	0	0	0	0	0	0	1	0	0	0	0	0	11	0	0	0	0	0	0	0	0	0	0	0	1	0	0	26	9
Bacteria	Actinobacteria	Actinomycetia	Corynebacteriales	Gordoniaceae	Gordonia	Unclassified Gordonia	0	0	0	0	0	0	0	0	0	0	0	0	0	0	0	0	0	0	0	0	0	1	0	0	0	0	0	0	0	4	10
Bacteria	Actinobacteria	Actinomycetia	Corynebacteriales	Lawsonellaceae	Lawsonella	Lawsonella clevelandensis	0	0	0	0	6	0	0	0	0	0	2	0	0	0	2	0	0	0	2	0	0	91	0	0	0	0	10	2	1	1	11
Bacteria	Actinobacteria	Actinomycetia	Corynebacteriales	Lawsonellaceae	Lawsonella	Unclassified Lawsonella	0	0	0	0	0	0	0	0	0	0	0	0	0	0	0	0	0	0	0	0	0	0	0	0	0	0	0	0	0	0	0
Bacteria	Actinobacteria	Actinomycetia	Corynebacteriales	Mycobacteriaceae	Mycobacterium	Mycobacterium alsense	0	0	0	0	0	0	0	0	0	0	0	0	0	0	0	0	0	0	0	0	0	0	0	0	0	0	0	0	0	0	0
Bacteria	Actinobacteria	Actinomycetia	Corynebacteriales	Mycobacteriaceae	Mycobacterium	Mycobacterium avium	0	0	0	0	0	0	0	0	0	0	0	0	0	0	0	0	0	0	0	0	0	0	0	0	0	0	0	0	0	0	0
Bacteria	Actinobacteria	Actinomycetia	Corynebacteriales	Mycobacteriaceae	Mycobacterium	Mycobacterium goodii	0	0	0	0	0	0	0	0	0	0	0	0	0	0	0	0	0	0	0	0	0	0	0	0	0	0	0	0	0	0	0
Bacteria	Actinobacteria	Actinomycetia	Corynebacteriales	Mycobacteriaceae	Mycobacterium	Mycobacterium sp.	0	0	0	0	16	0	0	0	0	2	0	0	0	0	0	0	0	0	0	0	0	0	0	0	0	0	0	0	0	46	0
Bacteria	Actinobacteria	Actinomycetia	Corynebacteriales	Mycobacteriaceae	Mycobacterium	Mycobacterium tuberculosis	0	0	0	0	0	0	0	0	0	0	0	0	0	0	0	0	0	0	0	0	0	0	0	0	0	0	0	0	0	0	0
Bacteria	Actinobacteria	Actinomycetia	Corynebacteriales	Mycobacteriaceae	Mycobacterium	Unclassified Mycobacterium	0	0	0	0	0	0	0	0	0	0	0	0	0	0	0	0	0	0	0	0	0	0	0	0	0	0	0	0	0	0	0
Bacteria	Actinobacteria	Actinomycetia	Corynebacteriales	Mycobacteriaceae	Mycobacteroides	Mycobacteroides abscessus	0	0	0	0	0	0	0	0	0	0	0	0	0	0	0	0	0	0	0	0	0	0	0	0	0	0	0	0	0	0	0
Bacteria	Actinobacteria	Actinomycetia	Corynebacteriales	Mycobacteriaceae	Mycobacteroides	Unclassified Mycobacteroides	0	0	0	0	0	0	0	0	0	0	0	0	0	0	0	0	0	0	0	0	0	0	0	0	0	0	0	0	0	0	0
Bacteria	Actinobacteria	Actinomycetia	Corynebacteriales	Mycobacteriaceae	Mycolicibacterium	Mycolicibacterium mageritense	0	0	0	0	0	0	0	0	0	0	0	0	0	0	0	0	0	0	0	0	6	0	0	0	0	0	0	0	0	0	0
Bacteria	Actinobacteria	Actinomycetia	Corynebacteriales	Mycobacteriaceae	Mycolicibacterium	Mycolicibacterium moriokaense	0	0	0	0	0	0	0	0	0	0	0	0	0	0	0	0	0	0	0	0	0	0	0	0	0	0	0	0	0	18	0
Bacteria	Actinobacteria	Actinomycetia	Corynebacteriales	Mycobacteriaceae	Unclassified Mycobacteriaceae	Unclassified Mycobacteriaceae	3	0	0	1	53	1	0	0	6	0	4	2	0	0	12	0	3	5	3	8	34	42	4	1	0	0	44	14	19	53	267
Bacteria	Actinobacteria	Actinomycetia	Corynebacteriales	Nocardiaceae	Nocardia	Nocardia abscessus	0	0	0	0	344	0	0	0	1	0	0	0	0	0	0	0	0	0	0	0	0	0	0	0	0	0	0	0	0	0	0
Bacteria	Actinobacteria	Actinomycetia	Corynebacteriales	Nocardiaceae	Nocardia	Nocardia amamiensis	0	0	0	0	12	0	0	0	0	0	0	0	0	0	0	0	0	0	0	0	0	0	0	0	0	0	0	0	0	0	0
Bacteria	Actinobacteria	Actinomycetia	Corynebacteriales	Nocardiaceae	Nocardia	Nocardia amikacinitolerans	0	0	0	0	110	0	0	0	0	0	0	0	0	0	0	0	0	0	0	0	0	0	0	0	0	0	0	0	0	0	0
Bacteria	Actinobacteria	Actinomycetia	Corynebacteriales	Nocardiaceae	Nocardia	Nocardia araoensis	0	0	0	0	12	0	0	0	0	0	0	0	0	0	0	0	0	0	0	0	0	0	0	0	0	0	0	0	0	0	0
Bacteria	Actinobacteria	Actinomycetia	Corynebacteriales	Nocardiaceae	Nocardia	Nocardia arizonensis	0	0	0	0	26	0	0	0	0	0	0	0	0	0	0	0	0	0	0	0	0	0	0	0	0	0	0	0	0	0	0
Bacteria	Actinobacteria	Actinomycetia	Corynebacteriales	Nocardiaceae	Nocardia	Nocardia arthritidis	0	0	0	0	13	0	0	0	0	0	0	0	0	0	0	0	0	0	0	0	0	0	0	0	0	0	0	0	0	0	0
Bacteria	Actinobacteria	Actinomycetia	Corynebacteriales	Nocardiaceae	Nocardia	Nocardia asiatica	1	1	0	1	149	1	1	0	1	0	1	4	1	0	1	0	0	0	0	1	0	1	2	1	0	0	1	1	0	0	0
Bacteria	Actinobacteria	Actinomycetia	Corynebacteriales	Nocardiaceae	Nocardia	Nocardia aurantiaca	0	0	0	0	0	0	0	0	0	0	0	0	0	0	0	0	0	0	0	0	0	0	0	0	0	0	0	0	0	0	0
Bacteria	Actinobacteria	Actinomycetia	Corynebacteriales	Nocardiaceae	Nocardia	Nocardia barduliensis	1	3	0	0	19963	1	0	5	0	1	1	3	1	0	0	0	0	2	0	1	9	1	4	0	1	2	1	0	0	2	14
Bacteria	Actinobacteria	Actinomycetia	Corynebacteriales	Nocardiaceae	Nocardia	Nocardia beijingensis	0	0	0	0	48	0	0	0	0	0	0	0	0	0	0	0	0	0	0	0	1	0	0	0	0	0	0	0	0	0	2
Bacteria	Actinobacteria	Actinomycetia	Corynebacteriales	Nocardiaceae	Nocardia	Nocardia brasiliensis	0	0	0	0	9	0	0	0	0	0	0	0	0	0	0	0	0	0	0	0	0	0	0	0	0	0	0	0	0	0	0
Bacteria	Actinobacteria	Actinomycetia	Corynebacteriales	Nocardiaceae	Nocardia	Nocardia brevicatena	0	0	0	0	31	0	0	0	0	0	0	0	0	0	0	0	0	0	0	0	0	0	0	0	0	0	0	0	0	0	0
Bacteria	Actinobacteria	Actinomycetia	Corynebacteriales	Nocardiaceae	Nocardia	Nocardia farcinica	0	0	0	0	52	0	0	0	0	0	0	0	0	0	0	0	0	0	0	0	0	0	0	0	0	0	0	0	0	0	0
Bacteria	Actinobacteria	Actinomycetia	Corynebacteriales	Nocardiaceae	Nocardia	Nocardia flavorosea	0	0	0	0	18	0	0	0	0	0	0	0	0	0	0	0	0	0	0	0	0	0	0	0	0	0	0	0	0	0	0
Bacteria	Actinobacteria	Actinomycetia	Corynebacteriales	Nocardiaceae	Nocardia	Nocardia gamkensis	0	0	0	0	130	0	0	0	0	0	0	0	0	0	0	0	0	0	0	0	0	0	2	0	0	0	0	0	0	0	0
Bacteria	Actinobacteria	Actinomycetia	Corynebacteriales	Nocardiaceae	Nocardia	Nocardia gipuzkoensis	0	0	0	0	64	0	0	0	0	0	0	0	0	0	0	0	0	0	0	0	0	0	0	0	0	0	0	0	0	0	0
Bacteria	Actinobacteria	Actinomycetia	Corynebacteriales	Nocardiaceae	Nocardia	Nocardia paucivorans	0	0	0	0	0	0	2	0	0	0	0	0	0	0	0	0	0	0	0	0	4	0	0	0	0	0	0	0	0	0	3
Bacteria	Actinobacteria	Actinomycetia	Corynebacteriales	Nocardiaceae	Nocardia	Nocardia pseudovaccinii	0	0	0	0	11	0	0	0	0	0	0	0	0	0	0	0	0	0	0	0	0	0	0	0	0	0	0	0	0	0	0
Bacteria	Actinobacteria	Actinomycetia	Corynebacteriales	Nocardiaceae	Nocardia	Nocardia puris	0	0	0	0	261	0	0	0	0	0	0	0	0	0	0	0	0	0	0	0	0	0	0	0	0	0	0	0	0	0	0
Bacteria	Actinobacteria	Actinomycetia	Corynebacteriales	Nocardiaceae	Nocardia	Nocardia salmonicida	0	0	0	0	41	0	0	0	0	0	0	0	0	0	0	0	0	0	0	0	0	0	0	0	0	0	0	0	0	0	0
Bacteria	Actinobacteria	Actinomycetia	Corynebacteriales	Nocardiaceae	Nocardia	Nocardia sp.	0	0	0	0	265	0	0	0	0	0	0	0	0	0	0	0	0	0	0	0	1	0	0	0	0	1	2	0	0	0	13
Bacteria	Actinobacteria	Actinomycetia	Corynebacteriales	Nocardiaceae	Nocardia	Nocardia takedensis	0	0	0	0	15	0	0	0	0	0	0	0	0	0	0	0	0	0	0	0	0	0	0	0	0	0	0	0	0	0	0
Bacteria	Actinobacteria	Actinomycetia	Corynebacteriales	Nocardiaceae	Nocardia	Nocardia xishanensis	0	0	0	0	14	0	0	0	0	0	0	0	0	0	0	0	0	0	0	0	0	0	0	0	0	0	0	0	0	0	0
Bacteria	Actinobacteria	Actinomycetia	Corynebacteriales	Nocardiaceae	Nocardia	Unclassified Nocardia	339	307	309	291	96158	430	229	679	441	372	412	638	304	314	526	316	427	431	531	355	498	387	430	267	471	453	541	399	216	728	1153
Bacteria	Actinobacteria	Actinomycetia	Corynebacteriales	Nocardiaceae	Rhodococcus	Rhodococcus equi	0	0	0	0	23	0	0	0	0	0	0	0	0	0	0	0	0	0	0	0	0	0	0	0	0	0	0	0	0	0	1
Bacteria	Actinobacteria	Actinomycetia	Corynebacteriales	Nocardiaceae	Rhodococcus	Rhodococcus sp.	0	0	0	0	29	0	0	0	0	0	0	0	0	0	0	0	0	0	0	0	0	0	0	0	0	0	0	0	0	0	29
Bacteria	Actinobacteria	Actinomycetia	Corynebacteriales	Nocardiaceae	Rhodococcus	Unclassified Rhodococcus	0	0	0	0	24	0	0	0	0	0	0	2	0	0	0	0	0	0	0	0	0	0	0	0	0	0	18	0	0	1	12
Bacteria	Actinobacteria	Actinomycetia	Corynebacteriales	Nocardiaceae	Unclassified Nocardiaceae	Unclassified Nocardiaceae	1	0	0	1	602	0	0	0	1	0	2	1	0	0	0	0	0	0	0	0	16	4	2	0	0	0	4	1	1	2	18
Bacteria	Actinobacteria	Actinomycetia	Corynebacteriales	Unclassified Corynebacteriales	Unclassified Corynebacteriales	Unclassified Corynebacteriales	3	0	1	0	607	0	1	1	8	0	2	1	0	0	0	0	0	0	5	0	25	80	11	2	0	0	33	28	13	39	197
Bacteria	Actinobacteria	Actinomycetia	Geodermatophilales	Geodermatophilaceae	Blastococcus	Blastococcus endophyticus	0	0	0	0	0	0	0	0	0	0	0	0	0	0	0	0	0	0	0	0	0	2	0	0	0	0	40	0	0	0	0
Bacteria	Actinobacteria	Actinomycetia	Geodermatophilales	Geodermatophilaceae	Unclassified Geodermatophilaceae	Unclassified Geodermatophilaceae	0	0	0	0	0	0	0	0	0	0	0	0	0	0	0	0	0	0	0	0	0	0	0	0	0	0	0	0	0	0	0
Bacteria	Actinobacteria	Actinomycetia	Glycomycetales	Glycomycetaceae	Glycomyces	Glycomyces albidus	0	0	2	0	0	0	0	0	0	0	0	0	0	0	3	0	0	0	0	0	0	6	1	0	0	0	13	0	0	212	13
Bacteria	Actinobacteria	Actinomycetia	Micrococcales	Cellulomonadaceae	Cellulomonadaceae bacterium (no genus in NCBI)	Cellulomonadaceae bacterium	0	0	0	0	0	0	0	0	0	0	0	0	0	0	0	0	0	0	0	0	0	0	0	0	0	0	0	0	0	0	0
Bacteria	Actinobacteria	Actinomycetia	Micrococcales	Cellulomonadaceae	Cellulomonas	Cellulomonas flavigena	6	0	0	1	0	0	0	0	4	0	0	0	0	0	1	0	0	0	0	0	49	27	1	5	0	0	40	0	1	113	123
Bacteria	Actinobacteria	Actinomycetia	Micrococcales	Cellulomonadaceae	Cellulomonas	Unclassified Cellulomonas	0	0	0	0	0	0	0	0	0	0	0	0	0	0	0	0	0	0	0	0	0	2	0	0	0	0	0	0	0	0	13
Bacteria	Actinobacteria	Actinomycetia	Micrococcales	Dermabacteraceae	Dermabacter	Dermabacter sp.	0	0	0	0	0	0	0	0	0	0	0	0	0	0	0	0	0	0	0	0	0	25	9	0	0	0	0	0	2	3	0
Bacteria	Actinobacteria	Actinomycetia	Micrococcales	Dermabacteraceae	Dermabacter	Unclassified Dermabacter	0	0	0	0	0	0	0	0	0	0	0	0	0	0	0	0	0	0	0	0	16	0	0	0	0	0	0	0	0	0	2
Bacteria	Actinobacteria	Actinomycetia	Micrococcales	Intrasporangiaceae	Tetrasphaera	Tetrasphaera australiensis	0	0	0	0	0	0	0	0	0	0	0	0	0	0	0	0	0	0	0	0	0	0	0	0	0	0	0	0	0	0	18
Bacteria	Actinobacteria	Actinomycetia	Micrococcales	Intrasporangiaceae	Tetrasphaera	Unclassified Tetrasphaera	0	0	0	0	0	0	0	0	0	0	0	0	0	0	0	0	0	0	10	0	0	0	0	0	0	0	2	0	0	0	9
Bacteria	Actinobacteria	Actinomycetia	Micrococcales	Kytococcaceae	Kytococcus	Kytococcus sedentarius	1	0	1	6	1	0	0	0	0	0	20	0	0	0	1	2	0	0	0	0	17	145	12	2	0	0	123	2	2	56	153
Bacteria	Actinobacteria	Actinomycetia	Micrococcales	Microbacteriaceae	Agreia	Agreia sp.	0	0	0	0	0	0	0	0	0	0	0	0	0	0	0	0	0	0	0	0	0	0	0	0	0	0	0	0	0	0	0
Bacteria	Actinobacteria	Actinomycetia	Micrococcales	Microbacteriaceae	Agromyces	Agromyces archimandritae	0	0	0	0	0	0	0	0	0	0	0	0	0	0	0	0	0	0	0	0	0	0	0	0	0	0	0	0	0	0	0
Bacteria	Actinobacteria	Actinomycetia	Micrococcales	Microbacteriaceae	Agromyces	Agromyces marinus	0	0	0	0	0	0	0	0	0	0	0	0	0	0	0	0	0	0	0	0	0	0	0	0	0	0	0	0	0	0	0
Bacteria	Actinobacteria	Actinomycetia	Micrococcales	Microbacteriaceae	Agromyces	Agromyces protaetiae	0	0	0	0	0	0	0	0	0	0	0	0	0	0	0	0	0	0	0	0	0	0	0	0	0	0	0	0	0	0	0
Bacteria	Actinobacteria	Actinomycetia	Micrococcales	Microbacteriaceae	Agromyces	Agromyces sp.	0	0	0	0	0	0	0	0	0	0	0	0	0	0	0	0	0	0	0	0	0	0	0	0	0	0	0	0	0	0	0
Bacteria	Actinobacteria	Actinomycetia	Micrococcales	Microbacteriaceae	Agromyces	Unclassified Agromyces	0	0	0	0	0	0	0	0	0	0	0	0	0	0	0	0	0	0	0	0	0	0	0	0	0	0	0	0	0	0	0
Bacteria	Actinobacteria	Actinomycetia	Micrococcales	Microbacteriaceae	Chryseoglobus	Chryseoglobus frigidaquae	0	0	0	0	0	0	0	0	0	0	0	0	0	0	0	0	0	0	0	0	0	0	0	0	0	0	0	0	0	0	0
Bacteria	Actinobacteria	Actinomycetia	Micrococcales	Microbacteriaceae	Cryobacterium	Cryobacterium roopkundense	0	0	0	0	0	0	0	0	0	0	0	0	0	0	0	0	0	0	0	0	0	0	0	0	0	0	0	0	0	0	0
Bacteria	Actinobacteria	Actinomycetia	Micrococcales	Microbacteriaceae	Cryobacterium	Cryobacterium sp.	0	0	0	0	0	0	0	0	0	0	0	0	0	0	0	0	0	0	0	0	0	0	0	0	0	0	0	0	0	0	0
Bacteria	Actinobacteria	Actinomycetia	Micrococcales	Microbacteriaceae	Cryobacterium	Unclassified Cryobacterium	0	0	0	0	0	0	0	0	0	0	0	0	0	0	0	0	0	0	0	0	0	0	0	0	0	0	0	0	0	0	0
Bacteria	Actinobacteria	Actinomycetia	Micrococcales	Microbacteriaceae	Curtobacterium	Curtobacterium sp.	0	0	0	0	0	0	0	0	0	0	0	0	0	0	0	0	0	0	0	0	0	0	0	0	0	0	0	0	0	0	0
Bacteria	Actinobacteria	Actinomycetia	Micrococcales	Microbacteriaceae	Curtobacterium	Unclassified Curtobacterium	0	0	0	0	0	0	0	0	0	0	0	0	0	0	0	0	0	0	0	0	0	0	0	0	0	0	0	0	0	0	0
Bacteria	Actinobacteria	Actinomycetia	Micrococcales	Microbacteriaceae	Frigoribacterium	Frigoribacterium sp.	0	0	0	0	0	0	0	0	0	0	0	0	0	0	0	0	0	0	0	0	0	0	0	0	0	0	14	0	0	2	24
Bacteria	Actinobacteria	Actinomycetia	Micrococcales	Microbacteriaceae	Frigoribacterium	Unclassified Frigoribacterium	0	0	0	0	0	0	0	0	0	0	0	0	0	0	0	0	0	0	0	0	0	0	0	0	0	0	0	0	0	0	0
Bacteria	Actinobacteria	Actinomycetia	Micrococcales	Microbacteriaceae	Glaciihabitans	Glaciihabitans sp.	0	0	0	0	0	0	0	0	0	0	0	0	0	0	0	0	0	0	0	0	0	0	0	0	0	0	0	0	0	0	0
Bacteria	Actinobacteria	Actinomycetia	Micrococcales	Microbacteriaceae	Humibacter	Humibacter sp.	0	0	0	0	0	0	0	0	0	0	0	0	0	0	0	0	0	0	0	0	0	0	0	0	0	0	0	0	0	0	0
Bacteria	Actinobacteria	Actinomycetia	Micrococcales	Microbacteriaceae	Humibacter	Unclassified Humibacter	0	0	0	0	0	0	0	0	0	0	0	0	0	0	0	0	0	0	0	0	0	0	0	0	0	0	0	0	0	0	0
Bacteria	Actinobacteria	Actinomycetia	Micrococcales	Microbacteriaceae	Lacisediminihabitans	Lacisediminihabitans changchengi	0	0	0	0	0	0	0	0	0	0	0	0	0	0	0	0	0	0	0	0	0	0	0	0	0	0	0	0	0	0	0
Bacteria	Actinobacteria	Actinomycetia	Micrococcales	Microbacteriaceae	Leifsonia	Leifsonia aquatica	0	0	0	0	0	0	0	0	0	0	0	0	0	0	0	0	0	0	0	0	0	0	0	0	0	0	0	0	0	0	0
Bacteria	Actinobacteria	Actinomycetia	Micrococcales	Microbacteriaceae	Leifsonia	Leifsonia shinshuensis	9	11	9	9	24	20	5	28	6	4	8	7	9	8	18	7	16	12	16	8	34	32	14	3	11	18	16	15	15	39	81
Bacteria	Actinobacteria	Actinomycetia	Micrococcales	Microbacteriaceae	Leifsonia	Leifsonia sp.	0	0	0	0	0	0	0	0	0	0	0	0	0	0	0	0	0	0	0	0	0	0	0	0	0	0	0	0	0	0	12
Bacteria	Actinobacteria	Actinomycetia	Micrococcales	Microbacteriaceae	Leifsonia	Leifsonia xyli	0	0	0	0	0	0	0	0	0	0	0	0	0	0	0	0	0	0	0	0	0	0	0	0	0	0	0	0	0	0	5
Bacteria	Actinobacteria	Actinomycetia	Micrococcales	Microbacteriaceae	Leifsonia	Unclassified Leifsonia	15	21	15	9	114	26	11	36	50	20	33	38	26	10	39	11	17	20	35	18	124	124	46	21	15	20	95	36	44	165	619
Bacteria	Actinobacteria	Actinomycetia	Micrococcales	Microbacteriaceae	Leucobacter	Leucobacter sp.	0	0	0	0	0	0	0	0	0	0	0	0	0	0	0	0	0	0	0	0	0	0	0	0	0	0	30	0	0	6	0
Bacteria	Actinobacteria	Actinomycetia	Micrococcales	Microbacteriaceae	Microbacteriaceae bacterium (no genus in NCBI)	Microbacteriaceae bacterium	0	0	0	0	0	0	0	0	0	0	0	0	0	0	0	0	0	0	0	0	0	0	0	0	0	0	0	0	0	0	0
Bacteria	Actinobacteria	Actinomycetia	Micrococcales	Microbacteriaceae	Microbacterium	Microbacterium aerolatum	0	0	0	0	0	0	0	0	0	0	0	0	0	0	0	0	0	0	0	0	0	0	0	0	0	0	0	0	0	0	0
Bacteria	Actinobacteria	Actinomycetia	Micrococcales	Microbacteriaceae	Microbacterium	Microbacterium ginsengisoli	0	0	0	0	0	0	0	0	0	0	0	0	0	0	0	0	0	0	0	0	0	2	1	0	0	0	2	0	0	0	1
Bacteria	Actinobacteria	Actinomycetia	Micrococcales	Microbacteriaceae	Microbacterium	Microbacterium sediminis	0	0	0	0	0	0	0	0	0	0	0	0	0	0	0	0	0	0	0	0	0	0	0	0	0	0	0	0	0	0	0
Bacteria	Actinobacteria	Actinomycetia	Micrococcales	Microbacteriaceae	Microbacterium	Microbacterium sp.	0	0	0	0	0	0	0	0	0	0	0	0	0	0	0	0	0	0	1	1	0	2	0	0	0	0	3	0	2	0	2
Bacteria	Actinobacteria	Actinomycetia	Micrococcales	Microbacteriaceae	Microbacterium	Unclassified Microbacterium	77	31	54	45	389	67	30	81	88	44	75	85	40	44	94	37	61	67	110	49	303	370	144	66	45	64	388	108	115	468	2354
Bacteria	Actinobacteria	Actinomycetia	Micrococcales	Microbacteriaceae	Microcella	Microcella alkaliphila	0	0	0	0	0	0	0	0	0	0	0	0	0	0	0	0	0	0	0	0	0	0	0	0	0	0	0	0	0	0	0
Bacteria	Actinobacteria	Actinomycetia	Micrococcales	Microbacteriaceae	Microcella	Microcella flavibacter	0	0	0	0	0	0	0	0	0	0	0	0	0	0	0	0	0	0	0	0	0	1	0	0	0	0	0	0	0	0	22
Bacteria	Actinobacteria	Actinomycetia	Micrococcales	Microbacteriaceae	Plantibacter	Plantibacter flavus	0	0	0	0	0	0	0	0	0	0	0	0	0	0	0	0	0	0	0	0	0	0	0	0	0	0	0	0	7	5	0
Bacteria	Actinobacteria	Actinomycetia	Micrococcales	Microbacteriaceae	Rathayibacter	Rathayibacter sp.	0	0	0	0	0	0	0	0	0	0	0	0	0	0	0	0	0	0	0	0	0	0	0	0	0	0	0	0	0	0	0
Bacteria	Actinobacteria	Actinomycetia	Micrococcales	Microbacteriaceae	Subtercola	Subtercola lobariae	0	0	0	0	0	0	0	0	0	0	0	0	0	0	0	0	0	0	0	0	0	0	0	0	0	0	0	0	0	0	0
Bacteria	Actinobacteria	Actinomycetia	Micrococcales	Microbacteriaceae	Unclassified Microbacteriaceae	Unclassified Microbacteriaceae	7	0	0	1	50	0	1	1	2	0	2	0	0	0	2	0	0	0	10	0	18	52	12	1	0	0	29	3	8	23	219
Bacteria	Actinobacteria	Actinomycetia	Micrococcales	Micrococcaceae	Arthrobacter	Arthrobacter sp.	10	0	0	0	0	0	0	0	0	0	0	0	0	0	5	0	0	0	0	0	0	15	0	0	0	1	0	0	10	30	18
Bacteria	Actinobacteria	Actinomycetia	Micrococcales	Micrococcaceae	Glutamicibacter	Glutamicibacter mysorens	0	0	0	0	0	0	0	0	0	0	0	0	0	0	0	0	0	0	0	0	0	0	0	0	0	0	0	0	0	0	0
Bacteria	Actinobacteria	Actinomycetia	Micrococcales	Micrococcaceae	Kocuria	Kocuria rhizophila	0	0	0	0	2	0	1	0	2	0	0	0	0	0	0	0	1	0	0	0	1	1	3	1	0	0	8	1	1	59	7
Bacteria	Actinobacteria	Actinomycetia	Micrococcales	Micrococcaceae	Kocuria	Kocuria sediminis	0	0	0	0	0	0	0	0	0	0	0	0	0	0	0	0	0	0	0	0	0	0	0	0	0	0	0	0	0	0	0
Bacteria	Actinobacteria	Actinomycetia	Micrococcales	Micrococcaceae	Pseudoglutamicibacter	Pseudoglutamicibacter albus	0	0	0	0	0	0	0	0	0	0	0	0	0	0	13	0	0	0	0	0	0	0	0	0	0	0	0	0	0	0	1
Bacteria	Actinobacteria	Actinomycetia	Micrococcales	Micrococcaceae	Psychromicrobium	Psychromicrobium silvestre	0	0	0	0	0	0	0	0	0	0	0	0	0	0	0	0	0	0	0	0	0	0	0	0	0	0	0	0	0	0	0
Bacteria	Actinobacteria	Actinomycetia	Micrococcales	Micrococcaceae	Rothia	Rothia aeria	31	8	21	25	14	26	16	28	94	8	80	30	20	16	51	19	22	25	25	24	415	558	107	55	27	21	493	75	168	505	3791
Bacteria	Actinobacteria	Actinomycetia	Micrococcales	Micrococcaceae	Rothia	Rothia dentocariosa	3	0	0	1	4	4	5	5	11	1	8	18	2	0	25	10	0	2	126	10	35	67	24	12	0	2	78	6	0	112	159
Bacteria	Actinobacteria	Actinomycetia	Micrococcales	Micrococcaceae	Rothia	Rothia mucilaginosa	196	166	143	191	357	375	102	256	409	238	239	154	172	167	398	157	190	262	605	207	2974	3808	1185	310	237	287	2896	504	454	4690	8117
Bacteria	Actinobacteria	Actinomycetia	Micrococcales	Micrococcaceae	Rothia	Rothia sp.	26	11	2	5	191	33	11	5	224	26	45	37	3	0	231	17	1	46	249	82	1895	2370	695	118	3	76	1258	247	261	1977	5988
Bacteria	Actinobacteria	Actinomycetia	Micrococcales	Micrococcaceae	Rothia	Unclassified Rothia	2307	603	483	1173	11386	1628	1302	882	15442	2631	3506	3634	763	224	13819	1406	283	4246	26996	4794	144165	146961	52886	12309	538	5988	105750	20573	20413	140211	492066
Bacteria	Actinobacteria	Actinomycetia	Micrococcales	Micrococcaceae	Unclassified Micrococcaceae	Unclassified Micrococcaceae	15	2	2	5	38	5	8	2	70	6	14	4	4	0	63	8	0	19	96	15	440	490	177	41	0	21	345	36	77	499	1739
Bacteria	Actinobacteria	Actinomycetia	Micrococcales	Promicromonosporaceae	Antribacter	Antribacter sp.	0	0	0	0	0	0	0	0	0	0	0	0	0	0	0	0	0	0	0	0	0	0	0	0	0	0	11	0	0	5	3
Bacteria	Actinobacteria	Actinomycetia	Micrococcales	Promicromonosporaceae	Cellulosimicrobium	Cellulosimicrobium arenosum	0	0	0	0	0	0	0	0	0	0	0	0	0	0	0	0	0	0	0	0	0	8	0	0	0	0	0	0	0	0	32
Bacteria	Actinobacteria	Actinomycetia	Micrococcales	Promicromonosporaceae	Isoptericola	Isoptericola sp.	0	0	0	0	0	0	0	0	0	0	0	0	0	0	0	0	0	0	0	0	0	0	0	0	0	0	0	0	0	0	0
Bacteria	Actinobacteria	Actinomycetia	Micrococcales	Promicromonosporaceae	Isoptericola	Isoptericola variabilis	6	0	5	0	2	0	0	0	16	0	5	2	0	0	96	0	0	12	0	1	35	39	5	10	0	9	128	23	50	494	932
Bacteria	Actinobacteria	Actinomycetia	Micrococcales	Tropherymataceae	Tropheryma	Tropheryma whipplei	0	0	0	0	1	0	0	0	15804	0	0	0	0	0	0	0	0	1	0	0	27795	7	3	2	0	0	2	2	115	12	24
Bacteria	Actinobacteria	Actinomycetia	Micrococcales	Tropherymataceae	Tropheryma	Unclassified Tropheryma	0	0	0	0	0	0	0	0	25	0	0	0	0	0	0	0	0	0	0	0	46	0	0	0	0	0	0	0	0	0	0
Bacteria	Actinobacteria	Actinomycetia	Micrococcales	Unclassified Micrococcales	Unclassified Micrococcales	Unclassified Micrococcales	8	12	6	17	74	16	8	23	76	24	44	14	12	8	60	3	7	10	79	10	282	304	96	22	16	14	193	83	55	491	1307
Bacteria	Actinobacteria	Actinomycetia	Micromonosporales	Micromonosporaceae	Actinoplanes	Actinoplanes friuliensis	0	0	0	0	0	0	0	0	0	0	0	0	0	0	0	0	0	0	0	0	0	0	0	0	0	0	0	0	0	0	0
Bacteria	Actinobacteria	Actinomycetia	Micromonosporales	Micromonosporaceae	Micromonospora	Micromonospora sp.	0	0	0	0	0	0	0	0	0	0	0	0	0	0	0	0	0	0	0	0	0	0	0	0	0	0	0	0	0	0	0
Bacteria	Actinobacteria	Actinomycetia	Micromonosporales	Micromonosporaceae	Micromonospora	Unclassified Micromonospora	0	0	0	0	0	0	0	0	0	0	0	0	0	0	0	0	0	0	0	0	0	2	0	0	0	0	0	0	0	0	20
Bacteria	Actinobacteria	Actinomycetia	Propionibacteriales	Kribbellaceae	Kribbella	Kribbella qitaiheensis	0	0	0	0	0	0	0	0	0	0	0	0	0	0	1	0	0	0	0	0	1	0	0	0	0	0	1	0	0	5	0
Bacteria	Actinobacteria	Actinomycetia	Propionibacteriales	Kribbellaceae	Kribbella	Unclassified Kribbella	13	0	0	0	0	0	0	0	2	0	0	0	0	0	3	0	0	0	0	0	0	2	0	1	0	0	6	6	0	0	4
Bacteria	Actinobacteria	Actinomycetia	Propionibacteriales	Nocardioidaceae	Nocardioides	Nocardioides sp.	2	0	1	2	1	6	0	2	9	3	3	8	4	4	11	4	4	4	6	2	4	2	9	6	1	6	4	3	2	21	10
Bacteria	Actinobacteria	Actinomycetia	Propionibacteriales	Propionibacteriaceae	Arachnia	Arachnia propionica	36	0	0	6	0	0	1	1	12	2	5	2	3	7	6	0	0	0	3	0	163	84	30	2	0	0	25	36	70	32	1110
Bacteria	Actinobacteria	Actinomycetia	Propionibacteriales	Propionibacteriaceae	Arachnia	Unclassified Arachnia	4	0	0	0	0	0	0	0	0	0	0	0	0	0	0	0	0	2	0	0	23	18	5	0	0	0	17	17	3	13	171
Bacteria	Actinobacteria	Actinomycetia	Propionibacteriales	Propionibacteriaceae	Cutibacterium	Cutibacterium acnes	4723	4622	4930	3831	4757	3929	3287	6634	5004	5308	5533	10454	4753	5044	5435	5001	7751	5043	5954	3749	2501	2570	2751	2000	8509	3827	3953	3215	1287	3586	1739
Bacteria	Actinobacteria	Actinomycetia	Propionibacteriales	Propionibacteriaceae	Cutibacterium	Cutibacterium avidum	1	0	0	0	0	2	0	0	0	0	0	1	1	0	2	1	0	1	0	0	0	53	0	0	1	1	1	2	1	3	3
Bacteria	Actinobacteria	Actinomycetia	Propionibacteriales	Propionibacteriaceae	Cutibacterium	Cutibacterium granulosum	0	0	0	0	0	0	0	0	0	0	0	0	0	0	0	0	0	0	0	0	0	0	0	4	0	0	9	0	0	0	22
Bacteria	Actinobacteria	Actinomycetia	Propionibacteriales	Propionibacteriaceae	Cutibacterium	Cutibacterium modestum	0	0	0	0	0	0	0	0	0	0	0	0	0	0	0	0	0	0	0	0	0	0	0	0	0	0	0	0	0	0	0
Bacteria	Actinobacteria	Actinomycetia	Propionibacteriales	Propionibacteriaceae	Cutibacterium	Cutibacterium porci	0	0	0	0	0	0	0	0	0	0	0	0	0	0	0	0	0	0	0	0	0	0	0	0	0	0	0	0	0	0	0
Bacteria	Actinobacteria	Actinomycetia	Propionibacteriales	Propionibacteriaceae	Cutibacterium	Unclassified Cutibacterium	143	37	50	54	132	85	16	17	54	146	402	82	67	121	43	7	74	14	128	37	116	845	66	57	216	153	99	241	51	147	512
Bacteria	Actinobacteria	Actinomycetia	Propionibacteriales	Propionibacteriaceae	Propionibacterium	Propionibacterium acidifaciens	0	0	0	0	0	0	0	0	0	0	0	0	0	0	0	2	0	0	1	0	0	2	0	0	0	0	0	0	7	0	16
Bacteria	Actinobacteria	Actinomycetia	Propionibacteriales	Propionibacteriaceae	Propionibacterium	Propionibacterium sp.	6	0	0	0	0	0	0	0	16	0	0	2	0	1	14	0	0	3	0	0	39	14	2	8	0	0	13	6	1	45	268
Bacteria	Actinobacteria	Actinomycetia	Propionibacteriales	Propionibacteriaceae	Propionibacterium	Unclassified Propionibacterium	0	0	0	0	0	0	0	0	0	0	0	2	0	0	0	0	0	0	2	0	0	0	0	0	0	0	0	0	2	0	3
Bacteria	Actinobacteria	Actinomycetia	Propionibacteriales	Propionibacteriaceae	Tessaracoccus	Tessaracoccus sp.	0	0	0	0	0	0	0	0	0	0	0	0	0	0	0	0	0	0	0	0	0	0	11	0	0	0	0	0	0	0	0
Bacteria	Actinobacteria	Actinomycetia	Propionibacteriales	Propionibacteriaceae	Unclassified Propionibacteriaceae	Unclassified Propionibacteriaceae	58	43	27	31	101	45	28	64	53	71	176	61	42	48	84	32	36	42	54	49	205	1563	80	66	72	62	106	136	126	122	1156
Bacteria	Actinobacteria	Actinomycetia	Propionibacteriales	Unclassified Propionibacteriales	Unclassified Propionibacteriales	Unclassified Propionibacteriales	34	41	39	39	38	44	36	73	60	54	41	84	48	50	65	58	64	73	60	38	39	47	58	43	73	46	44	53	26	73	45
Bacteria	Actinobacteria	Actinomycetia	Pseudonocardiales	Pseudonocardiaceae	Amycolatopsis	Amycolatopsis sp.	0	0	0	0	0	0	0	0	0	0	0	0	0	0	4	0	0	0	0	0	0	0	0	2	0	0	5	0	0	6	18
Bacteria	Actinobacteria	Actinomycetia	Pseudonocardiales	Pseudonocardiaceae	Amycolatopsis	Unclassified Amycolatopsis	0	0	0	0	5	0	0	0	0	0	0	0	0	0	0	0	0	0	0	0	0	0	0	0	0	0	0	0	0	0	0
Bacteria	Actinobacteria	Actinomycetia	Pseudonocardiales	Pseudonocardiaceae	Kibdelosporangium	Kibdelosporangium phytohabitans	0	0	0	0	154	0	0	0	0	0	0	0	0	0	0	0	0	0	0	0	0	0	0	0	0	0	0	0	0	0	0
Bacteria	Actinobacteria	Actinomycetia	Pseudonocardiales	Pseudonocardiaceae	Kutzneria	Unclassified Kutzneria	0	0	0	0	0	0	0	2	0	0	0	0	0	0	0	0	0	0	5	0	0	0	0	0	0	0	14	0	0	0	0
Bacteria	Actinobacteria	Actinomycetia	Pseudonocardiales	Pseudonocardiaceae	Saccharomonospora	Saccharomonospora sp.	0	0	0	0	0	0	0	0	0	0	0	0	0	0	0	0	0	0	0	0	0	5	0	0	0	0	0	0	0	17	6
Bacteria	Actinobacteria	Actinomycetia	Pseudonocardiales	Pseudonocardiaceae	Unclassified Pseudonocardiaceae	Unclassified Pseudonocardiaceae	0	0	0	0	29	0	0	0	0	0	0	0	0	0	0	0	0	0	0	0	0	0	0	0	0	0	0	0	0	0	0
Bacteria	Actinobacteria	Actinomycetia	Streptomycetales	Streptomycetaceae	Streptomyces	Streptomyces kurssanovii	5	1	0	0	0	2	0	0	0	0	1	0	0	0	0	0	0	0	0	1	0	0	0	0	0	0	4	0	0	0	0
Bacteria	Actinobacteria	Actinomycetia	Streptomycetales	Streptomycetaceae	Streptomyces	Streptomyces malachitofuscus	0	0	0	0	0	1	0	0	2	0	0	0	0	1	0	4	0	1	0	2	2	1	0	1	0	4	0	0	0	4	0
Bacteria	Actinobacteria	Actinomycetia	Streptomycetales	Streptomycetaceae	Streptomyces	Unclassified Streptomyces	9	0	0	0	52	0	0	0	4	0	0	0	0	0	0	0	0	0	0	0	13	4	1	3	0	0	8	7	2	21	45
Bacteria	Actinobacteria	Actinomycetia	Streptomycetales	Streptomycetaceae	Unclassified Streptomycetaceae	Unclassified Streptomycetaceae	2	0	0	0	23	0	0	0	2	0	0	0	1	0	0	0	0	0	0	0	4	0	0	0	0	0	45	0	0	0	0
Bacteria	Actinobacteria	Actinomycetia	Streptosporangiales	Nocardiopsaceae	Thermobifida	Thermobifida sp.	43	1	1	2	3	2	4	0	34	0	52	7	0	0	35	0	0	1	1	0	255	79	33	19	2	1	221	7	26	219	1030
Bacteria	Actinobacteria	Actinomycetia	Streptosporangiales	Streptosporangiaceae	Microtetraspora	Microtetraspora sp.	0	0	0	0	0	0	0	0	0	0	0	0	0	0	0	0	0	0	0	0	0	0	0	10	0	0	32	0	2	0	28
Bacteria	Actinobacteria	Actinomycetia	Streptosporangiales	Streptosporangiaceae	Unclassified Streptosporangiaceae	Unclassified Streptosporangiaceae	0	0	0	0	0	0	0	0	0	0	0	0	0	0	0	0	0	0	0	0	0	0	0	0	0	0	0	0	0	0	20
Bacteria	Actinobacteria	Actinomycetia	Streptosporangiales	Thermomonosporaceae	Actinomadura	Actinomadura coerulea	13	15	19	20	20	10	6	23	19	14	12	31	25	18	19	18	15	15	17	9	9	12	8	14	12	9	8	26	6	26	10
Bacteria	Actinobacteria	Actinomycetia	Streptosporangiales	Thermomonosporaceae	Actinomadura	Actinomadura cremea	2	2	1	2	4	1	0	2	1	1	1	0	0	1	2	2	0	0	0	1	0	1	1	3	1	1	2	3	2	3	0
Bacteria	Actinobacteria	Actinomycetia	Streptosporangiales	Thermomonosporaceae	Actinomadura	Actinomadura lepetitiana	0	0	0	0	0	0	0	0	0	0	0	0	0	0	0	0	0	0	0	0	0	0	0	0	0	0	0	0	0	0	0
Bacteria	Actinobacteria	Actinomycetia	Streptosporangiales	Thermomonosporaceae	Actinomadura	Unclassified Actinomadura	0	0	0	0	0	0	0	0	0	0	0	0	0	0	0	0	0	0	0	0	0	0	0	0	0	0	0	0	0	0	0
Bacteria	Actinobacteria	Actinomycetia	Streptosporangiales	Unclassified Streptosporangiales	Unclassified Streptosporangiales	Unclassified Streptosporangiales	0	0	0	0	0	0	0	0	0	0	0	0	0	0	0	0	0	0	0	0	0	0	0	0	0	0	0	0	0	0	12
Bacteria	Actinobacteria	Actinomycetia	Unclassified Actinomycetia	Unclassified Actinomycetia	Unclassified Actinomycetia	Unclassified Actinomycetia	1236	79	244	618	2651	778	554	155	3771	173	3531	591	82	72	5879	137	104	555	641	246	21091	20533	4877	2684	128	487	31268	4076	7760	52868	210906
Bacteria	Actinobacteria	Coriobacteriia	Coriobacteriales	Atopobiaceae	Atopobiaceae bacterium (no genus in NCBI)	Atopobiaceae bacterium	0	0	0	0	0	0	0	0	0	0	0	2	0	0	0	0	0	0	1	0	1	16	0	0	0	0	0	0	0	0	269
Bacteria	Actinobacteria	Coriobacteriia	Coriobacteriales	Atopobiaceae	Atopobium	Atopobium fossor	0	0	0	0	0	0	0	0	0	0	0	0	0	0	0	0	0	0	0	0	0	0	0	0	0	0	0	0	0	0	14
Bacteria	Actinobacteria	Coriobacteriia	Coriobacteriales	Atopobiaceae	Atopobium	Atopobium sp.	1060	1	144	280	67	42	180	3	1381	12	459	222	4	3	2228	71	4	270	235	93	4554	20029	826	1067	4	22	34184	2572	18713	27266	160749
Bacteria	Actinobacteria	Coriobacteriia	Coriobacteriales	Atopobiaceae	Atopobium	Unclassified Atopobium	6	0	0	0	0	0	0	0	2	0	0	0	0	0	7	0	0	2	0	0	24	92	3	2	0	0	146	4	58	113	572
Bacteria	Actinobacteria	Coriobacteriia	Coriobacteriales	Atopobiaceae	Lancefieldella	Lancefieldella parvula	1	0	1	2	0	0	0	0	1	0	0	0	0	0	1	0	0	0	0	0	23	151	0	0	0	0	234	14	6	80	543
Bacteria	Actinobacteria	Coriobacteriia	Coriobacteriales	Atopobiaceae	Lancefieldella	Lancefieldella rimae	2	0	0	2	7	0	0	0	0	0	2	0	0	0	0	0	0	0	50	0	6	43	12	1	0	0	105	127	4	20	1977
Bacteria	Actinobacteria	Coriobacteriia	Coriobacteriales	Atopobiaceae	Lancefieldella	Unclassified Lancefieldella	2	0	0	0	0	0	0	0	0	0	0	0	0	0	1	0	0	0	1	0	3	8	3	0	0	1	29	6	7	20	48
Bacteria	Actinobacteria	Coriobacteriia	Coriobacteriales	Atopobiaceae	Olsenella	Olsenella intestinalis	0	0	0	0	0	0	0	0	0	0	0	0	0	0	0	0	0	0	0	0	0	0	0	0	0	0	0	0	0	0	34
Bacteria	Actinobacteria	Coriobacteriia	Coriobacteriales	Atopobiaceae	Olsenella	Olsenella massiliensis	0	0	0	0	0	0	0	0	0	0	0	0	0	0	0	0	0	0	0	0	0	0	0	0	0	0	0	0	0	0	10
Bacteria	Actinobacteria	Coriobacteriia	Coriobacteriales	Atopobiaceae	Olsenella	Olsenella phocaeensis	0	0	0	0	0	0	0	0	0	0	0	0	0	0	0	0	0	0	0	0	0	9	0	0	0	0	0	0	0	0	0
Bacteria	Actinobacteria	Coriobacteriia	Coriobacteriales	Atopobiaceae	Olsenella	Olsenella profusa	0	0	0	0	0	0	0	0	0	0	0	0	0	0	0	0	0	0	0	0	0	2	0	0	0	0	0	0	0	0	28
Bacteria	Actinobacteria	Coriobacteriia	Coriobacteriales	Atopobiaceae	Olsenella	Olsenella sp.	27	0	10	2	37	2	0	7	5	0	6	15	1	0	13	0	0	32	39	0	760	6447	355	45	1	12	137	127	143	57	24023
Bacteria	Actinobacteria	Coriobacteriia	Coriobacteriales	Atopobiaceae	Olsenella	Olsenella uli	0	0	0	0	0	0	0	0	0	0	0	0	0	0	0	0	0	0	29	0	0	1	4	0	0	0	0	180	5	9	55
Bacteria	Actinobacteria	Coriobacteriia	Coriobacteriales	Atopobiaceae	Olsenella	Olsenella urininfantis	0	0	0	0	0	0	0	0	0	0	0	0	0	0	0	0	0	0	0	0	0	10	0	0	0	0	0	0	0	0	6
Bacteria	Actinobacteria	Coriobacteriia	Coriobacteriales	Atopobiaceae	Olsenella	Unclassified Olsenella	2	0	0	0	2	0	0	4	1	0	0	0	0	0	0	0	0	0	12	0	15	217	11	2	0	0	14	57	14	27	970
Bacteria	Actinobacteria	Coriobacteriia	Coriobacteriales	Atopobiaceae	Parolsenella	Unclassified Parolsenella	0	0	0	0	0	0	0	0	0	0	0	0	0	0	0	0	0	0	0	0	0	0	0	0	0	0	0	0	0	0	9
Bacteria	Actinobacteria	Coriobacteriia	Coriobacteriales	Atopobiaceae	Unclassified Atopobiaceae	Unclassified Atopobiaceae	371	4	51	80	37	24	56	8	425	0	150	105	0	0	695	50	0	70	312	40	1360	6473	345	296	0	15	10678	1654	5412	8314	51644
Bacteria	Actinobacteria	Coriobacteriia	Coriobacteriales	Coriobacteriaceae	Collinsella	Collinsella aerofaciens	0	0	0	0	0	0	0	0	0	0	0	0	0	0	0	0	0	0	0	0	0	2	0	0	0	0	0	0	0	0	87
Bacteria	Actinobacteria	Coriobacteriia	Coriobacteriales	Coriobacteriaceae	Collinsella	Collinsella sp.	0	0	0	0	0	0	0	0	0	0	0	0	0	0	0	0	0	0	0	0	0	14	0	0	0	0	14	0	0	8	29
Bacteria	Actinobacteria	Coriobacteriia	Coriobacteriales	Coriobacteriaceae	Collinsella	Collinsella tanakaei	0	0	0	0	0	0	0	0	0	0	0	0	0	0	0	0	0	0	0	0	0	20	0	5	0	0	8	0	0	0	41
Bacteria	Actinobacteria	Coriobacteriia	Coriobacteriales	Coriobacteriaceae	Collinsella	Unclassified Collinsella	0	0	0	0	0	0	0	0	0	0	0	0	0	0	0	0	0	0	0	0	0	5	0	1	0	0	17	0	1	0	87
Bacteria	Actinobacteria	Coriobacteriia	Coriobacteriales	Coriobacteriaceae	Enorma	Enorma massiliensis	0	0	0	1	0	0	0	0	1	0	0	0	0	0	1	0	0	0	0	0	2	37	0	2	0	0	42	3	10	15	181
Bacteria	Actinobacteria	Coriobacteriia	Coriobacteriales	Coriobacteriaceae	Olegusella	Olegusella massiliensis	0	0	0	0	0	0	0	0	0	0	0	0	0	0	0	0	0	0	0	0	0	0	0	0	0	0	1	4	0	0	0
Bacteria	Actinobacteria	Coriobacteriia	Coriobacteriales	Coriobacteriaceae	Unclassified Coriobacteriaceae	Unclassified Coriobacteriaceae	2	0	0	0	1	0	0	0	0	0	0	0	0	0	0	0	0	0	0	0	0	16	0	0	0	0	0	0	15	0	26
Bacteria	Actinobacteria	Coriobacteriia	Coriobacteriales	Coriobacteriales bacterium (no family in NCBI)	Coriobacteriales bacterium (no genus in NCBI)	Coriobacteriales bacterium	0	0	0	0	0	0	0	0	0	0	0	0	0	0	0	0	0	0	0	0	0	0	0	0	0	0	0	0	0	0	11
Bacteria	Actinobacteria	Coriobacteriia	Coriobacteriales	Unclassified Coriobacteriales	Unclassified Coriobacteriales	Unclassified Coriobacteriales	12	0	1	1	3	0	2	2	14	0	5	1	0	0	16	0	0	0	0	2	50	229	16	6	0	2	295	24	96	163	1581
Bacteria	Actinobacteria	Coriobacteriia	Eggerthellales	Eggerthellaceae	Adlercreutzia	Adlercreutzia sp.	0	0	0	0	0	0	0	0	2	0	0	0	0	0	0	0	0	0	0	0	0	0	4	0	0	0	0	0	0	0	142
Bacteria	Actinobacteria	Coriobacteriia	Eggerthellales	Eggerthellaceae	Cryptobacterium	Cryptobacterium curtum	0	0	0	0	0	0	0	0	0	0	0	0	0	0	0	0	0	0	0	0	0	8	0	0	0	0	0	0	0	0	0
Bacteria	Actinobacteria	Coriobacteriia	Eggerthellales	Eggerthellaceae	Denitrobacterium	Denitrobacterium detoxificans	0	0	0	0	0	0	0	0	0	0	0	0	0	0	0	0	0	0	0	0	0	0	0	0	0	0	0	0	0	0	11
Bacteria	Actinobacteria	Coriobacteriia	Eggerthellales	Eggerthellaceae	Denitrobacterium	Denitrobacterium sp.	0	0	0	0	0	0	0	0	0	0	0	0	0	0	0	0	0	0	0	0	0	0	0	0	0	0	0	0	0	0	21
Bacteria	Actinobacteria	Coriobacteriia	Eggerthellales	Eggerthellaceae	Eggerthella	Eggerthella lenta	0	0	0	0	0	0	0	0	0	0	0	0	0	0	0	0	0	0	0	0	0	0	0	0	0	0	0	0	0	0	8
Bacteria	Actinobacteria	Coriobacteriia	Eggerthellales	Eggerthellaceae	Eggerthella	Unclassified Eggerthella	0	0	0	0	0	0	0	0	0	0	0	0	0	0	0	0	0	0	0	0	0	0	0	0	0	0	0	0	0	0	4
Bacteria	Actinobacteria	Coriobacteriia	Eggerthellales	Eggerthellaceae	Eggerthellaceae bacterium (no genus in NCBI)	Eggerthellaceae bacterium	0	0	0	0	0	0	2	0	0	0	0	0	0	0	2	0	0	0	0	0	0	8	0	0	0	0	11	0	11	13	63
Bacteria	Actinobacteria	Coriobacteriia	Eggerthellales	Eggerthellaceae	Gordonibacter	Gordonibacter sp.	0	0	0	0	0	0	0	0	0	0	0	0	0	0	0	0	0	0	0	0	0	0	0	0	0	0	0	0	0	0	38
Bacteria	Actinobacteria	Coriobacteriia	Eggerthellales	Eggerthellaceae	Paraeggerthella	Paraeggerthella hongkongensis	0	0	0	0	0	0	0	0	0	0	0	0	0	0	0	0	0	0	0	0	0	1	4	0	0	0	0	0	0	0	36
Bacteria	Actinobacteria	Coriobacteriia	Eggerthellales	Eggerthellaceae	Phoenicibacter	Phoenicibacter congonensis	0	0	0	0	0	0	0	0	0	0	0	0	0	0	0	0	0	0	0	0	0	0	1	0	0	0	1	0	0	2	20
Bacteria	Actinobacteria	Coriobacteriia	Eggerthellales	Eggerthellaceae	Slackia	Slackia exigua	160	137	91	117	115	168	81	271	155	166	163	261	163	165	193	155	181	167	216	145	201	145	160	144	238	215	195	388	77	250	359
Bacteria	Actinobacteria	Coriobacteriia	Eggerthellales	Eggerthellaceae	Slackia	Slackia sp.	0	0	0	0	0	0	0	0	0	0	0	0	0	0	0	0	0	0	8	0	0	3	0	0	0	0	2	2	0	0	26
Bacteria	Actinobacteria	Coriobacteriia	Eggerthellales	Eggerthellaceae	Slackia	Unclassified Slackia	25	0	1	3	16	0	2	0	21	0	2	16	0	0	0	0	0	1	255	0	45	112	10	48	6	0	319	1835	11	41	2830
Bacteria	Actinobacteria	Coriobacteriia	Eggerthellales	Eggerthellaceae	Unclassified Eggerthellaceae	Unclassified Eggerthellaceae	1	0	0	0	0	0	0	0	3	0	3	0	0	0	0	0	0	0	22	0	9	14	0	5	0	0	29	95	4	6	285
Bacteria	Actinobacteria	Coriobacteriia	Unclassified Coriobacteriia	Unclassified Coriobacteriia	Unclassified Coriobacteriia	Unclassified Coriobacteriia	8	0	2	6	2	2	0	3	4	2	13	9	2	0	33	5	0	7	41	5	111	330	43	13	0	0	304	242	122	348	3234
Bacteria	Actinobacteria	Unclassified Actinobacteria	Unclassified Actinobacteria	Unclassified Actinobacteria	Unclassified Actinobacteria	Unclassified Actinobacteria	20	0	4	4	11	4	3	1	12	0	22	0	0	0	39	0	0	1	16	0	280	655	34	42	0	4	463	79	237	683	4073
Bacteria	Aquificae	Aquificae	Aquificales	Aquificaceae	Aquifex	Aquifex aeolicus	0	0	0	0	0	0	0	0	0	0	0	0	0	0	0	0	0	0	0	0	1	0	0	0	0	0	0	0	0	0	17
Bacteria	Armatimonadetes	Unclassified Armatimonadetes	Unclassified Armatimonadetes	Unclassified Armatimonadetes	Unclassified Armatimonadetes	Unclassified Armatimonadetes	0	0	0	0	0	0	0	0	0	0	0	0	0	0	0	0	0	0	0	0	0	2	0	0	0	0	0	0	0	14	2
Bacteria	Bacteroidetes	Bacteroidetes bacterium (no class in NCBI)	Bacteroidetes bacterium (no order in NCBI)	Bacteroidetes bacterium (no family in NCBI)	Bacteroidetes bacterium (no genus in NCBI)	Bacteroidetes bacterium	0	0	0	0	2	2	0	0	7	0	0	2	0	0	0	0	0	0	15	0	49	64	2	10	0	4	15	21	0	2	941
Bacteria	Bacteroidetes	Bacteroidetes oral (no class in NCBI)	Bacteroidetes oral (no order in NCBI)	Bacteroidetes oral (no family in NCBI)	Bacteroidetes oral (no genus in NCBI)	Bacteroidetes oral	2	0	0	0	10	43	0	0	15	0	0	49	6	0	0	0	0	7	166	0	541	1035	33	72	0	2	110	241	49	25	29963
Bacteria	Bacteroidetes	Bacteroidia	Bacteroidales	Bacteroidaceae	Bacteroidaceae bacterium (no genus in NCBI)	Bacteroidaceae bacterium	4	0	0	0	0	0	0	0	0	0	0	0	0	0	0	0	0	0	0	0	9	5	0	0	0	0	817	114	5	2	126
Bacteria	Bacteroidetes	Bacteroidia	Bacteroidales	Bacteroidaceae	Bacteroides	Bacteroides clarus	0	0	0	0	0	0	0	0	0	0	0	0	0	0	0	0	0	0	0	0	9	0	0	0	0	0	0	0	0	0	0
Bacteria	Bacteroidetes	Bacteroidia	Bacteroidales	Bacteroidaceae	Bacteroides	Bacteroides faecichinchillae	0	0	0	0	0	0	0	0	1	0	2	3	0	0	2	0	0	0	0	0	0	0	0	0	0	0	22	0	2	1	26
Bacteria	Bacteroidetes	Bacteroidia	Bacteroidales	Bacteroidaceae	Bacteroides	Bacteroides finegoldii	0	0	0	0	0	0	0	0	0	0	0	0	0	0	0	0	0	0	0	0	0	27	0	0	0	0	0	0	0	0	0
Bacteria	Bacteroidetes	Bacteroidia	Bacteroidales	Bacteroidaceae	Bacteroides	Bacteroides fragilis	0	0	0	0	0	0	0	0	0	0	0	0	0	0	0	0	0	0	0	0	0	0	0	0	0	0	0	0	0	0	28
Bacteria	Bacteroidetes	Bacteroidia	Bacteroidales	Bacteroidaceae	Bacteroides	Bacteroides graminisolvens	0	0	0	0	0	0	0	0	0	0	0	0	0	0	0	0	0	0	0	0	0	0	0	0	0	0	0	5	4	0	0
Bacteria	Bacteroidetes	Bacteroidia	Bacteroidales	Bacteroidaceae	Bacteroides	Bacteroides heparinolyticus	1	0	0	0	0	0	0	0	0	0	0	0	0	0	0	0	0	0	0	0	0	0	0	0	0	0	4	1	0	0	6
Bacteria	Bacteroidetes	Bacteroidia	Bacteroidales	Bacteroidaceae	Bacteroides	Bacteroides ovatus	0	0	0	0	0	0	0	0	0	0	0	0	0	0	2	0	0	0	0	0	0	0	0	0	0	0	4	6	0	5	6
Bacteria	Bacteroidetes	Bacteroidia	Bacteroidales	Bacteroidaceae	Bacteroides	Bacteroides pyogenes	2	0	0	0	2	0	0	0	0	0	0	0	0	0	0	0	0	0	2	0	34	4	3	1	0	0	53	16	5	0	63
Bacteria	Bacteroidetes	Bacteroidia	Bacteroidales	Bacteroidaceae	Bacteroides	Bacteroides sp.	0	0	0	0	0	0	0	0	0	0	0	0	0	0	0	0	0	0	0	0	42	6	0	0	0	0	39	3	3	0	44
Bacteria	Bacteroidetes	Bacteroidia	Bacteroidales	Bacteroidaceae	Bacteroides	Bacteroides thetaiotaomicron	0	0	0	0	0	0	0	0	0	0	0	0	0	0	0	0	0	33	0	46	0	0	0	0	0	0	0	0	0	0	0
Bacteria	Bacteroidetes	Bacteroidia	Bacteroidales	Bacteroidaceae	Bacteroides	Bacteroides xylanisolvens	0	0	0	0	0	0	0	0	0	0	4	0	0	0	1	0	0	0	0	0	0	9	0	6	0	0	89	0	6	25	99
Bacteria	Bacteroidetes	Bacteroidia	Bacteroidales	Bacteroidaceae	Bacteroides	Unclassified Bacteroides	1	0	0	2	2	9	0	0	0	7	2	0	0	0	4	0	0	0	11	0	25	55	1	6	1	0	196	105	30	70	489
Bacteria	Bacteroidetes	Bacteroidia	Bacteroidales	Bacteroidaceae	Mediterranea	Mediterranea massiliensis	0	0	0	0	0	0	0	0	0	0	0	0	0	0	2	0	0	0	0	0	0	0	0	0	0	0	0	0	0	0	125
Bacteria	Bacteroidetes	Bacteroidia	Bacteroidales	Bacteroidaceae	Phocaeicola	Phocaeicola salanitronis	0	0	0	0	0	0	0	0	0	0	0	0	0	0	0	0	0	0	0	0	0	6	0	0	0	0	4	0	4	13	4
Bacteria	Bacteroidetes	Bacteroidia	Bacteroidales	Bacteroidaceae	Phocaeicola	Phocaeicola sartorii	2	0	0	0	0	0	0	0	0	0	0	0	0	0	0	0	0	0	0	0	0	0	0	2	0	0	6	6	0	8	0
Bacteria	Bacteroidetes	Bacteroidia	Bacteroidales	Bacteroidaceae	Phocaeicola	Unclassified Phocaeicola	0	0	0	1	0	0	0	0	1	0	0	0	0	0	0	0	0	0	0	0	2	6	0	0	0	0	29	10	4	6	12
Bacteria	Bacteroidetes	Bacteroidia	Bacteroidales	Bacteroidaceae	Unclassified Bacteroidaceae	Unclassified Bacteroidaceae	4	0	2	3	5	17	3	0	7	6	2	1	0	0	19	0	0	0	8	0	98	122	6	36	0	0	756	187	31	142	687
Bacteria	Bacteroidetes	Bacteroidia	Bacteroidales	Bacteroidales bacterium (no family in NCBI)	Bacteroidales bacterium (no genus in NCBI)	Bacteroidales bacterium	0	0	0	0	3	0	2	0	3	0	2	0	0	0	6	0	0	0	46	0	21	48	1	6	0	0	311	27	18	26	661
Bacteria	Bacteroidetes	Bacteroidia	Bacteroidales	Barnesiellaceae	Barnesiella	Barnesiella sp.	0	0	0	0	0	0	0	0	0	0	0	0	0	0	0	0	0	0	0	0	1	0	0	1	0	0	17	0	3	0	0
Bacteria	Bacteroidetes	Bacteroidia	Bacteroidales	Barnesiellaceae	Coprobacter	Coprobacter secundus	0	0	0	0	0	0	0	0	0	0	0	0	0	0	0	0	0	0	0	0	1	11	0	0	0	0	0	0	0	0	2
Bacteria	Bacteroidetes	Bacteroidia	Bacteroidales	Dysgonomonadaceae	Dysgonomonas	Dysgonomonas alginatilytica	0	0	0	0	0	0	0	0	0	0	0	0	0	0	0	0	0	0	0	0	4	0	0	0	0	0	0	0	0	0	7
Bacteria	Bacteroidetes	Bacteroidia	Bacteroidales	Dysgonomonadaceae	Dysgonomonas	Dysgonomonas sp.	0	0	0	0	0	0	0	0	0	0	0	0	0	0	0	0	0	0	0	0	0	0	0	0	0	0	0	0	0	0	11
Bacteria	Bacteroidetes	Bacteroidia	Bacteroidales	Dysgonomonadaceae	Petrimonas	Petrimonas sp.	0	0	0	2	0	0	0	0	0	0	0	0	0	0	0	0	0	0	2	0	1	24	0	0	0	0	0	0	2	0	363
Bacteria	Bacteroidetes	Bacteroidia	Bacteroidales	Lentimicrobiaceae	Lentimicrobium	Lentimicrobium sp.	0	0	0	0	0	0	0	0	0	0	0	0	0	0	0	0	0	0	0	0	0	1	0	0	0	0	0	0	0	0	27
Bacteria	Bacteroidetes	Bacteroidia	Bacteroidales	Muribaculaceae	Candidatus Amulumruptor	Candidatus Amulumruptor caecigallinarius	0	0	0	0	0	0	0	0	0	0	0	0	0	0	0	0	0	0	0	0	0	7	0	0	0	0	0	0	0	0	8
Bacteria	Bacteroidetes	Bacteroidia	Bacteroidales	Muribaculaceae	Duncaniella	Duncaniella muris	2	0	2	0	0	0	0	0	2	0	0	0	0	0	7	0	0	0	0	0	2	6	1	0	0	0	25	1	6	3	16
Bacteria	Bacteroidetes	Bacteroidia	Bacteroidales	Muribaculaceae	Muribaculaceae bacterium (no genus in NCBI)	Muribaculaceae bacterium	0	0	0	0	0	0	0	0	0	0	0	0	0	0	0	0	0	0	0	0	3	0	0	0	0	0	71	0	0	0	0
Bacteria	Bacteroidetes	Bacteroidia	Bacteroidales	Odoribacteraceae	Odoribacter	Odoribacter splanchnicus	0	0	0	0	0	0	0	0	0	0	0	0	0	0	0	0	0	0	0	0	3	2	0	0	0	0	16	0	0	0	0
Bacteria	Bacteroidetes	Bacteroidia	Bacteroidales	Paludibacteraceae	Paludibacter	Paludibacter sp.	0	0	0	0	0	0	0	0	0	0	0	0	0	0	0	0	0	0	0	0	0	0	0	0	0	0	0	2	0	0	8
Bacteria	Bacteroidetes	Bacteroidia	Bacteroidales	Paludibacteraceae	Paludibacter	Unclassified Paludibacter	0	0	0	0	0	0	0	0	0	0	0	0	0	0	0	0	0	0	0	0	0	0	0	0	0	0	0	0	0	0	24
Bacteria	Bacteroidetes	Bacteroidia	Bacteroidales	Paludibacteraceae	Paludibacteraceae bacterium (no genus in NCBI)	Paludibacteraceae bacterium	1	0	0	0	1	4	0	0	0	0	2	0	0	0	0	0	0	0	1	0	10	17	0	1	0	0	23	13	11	23	72
Bacteria	Bacteroidetes	Bacteroidia	Bacteroidales	Paludibacteraceae	Unclassified Paludibacteraceae	Unclassified Paludibacteraceae	0	0	0	0	0	0	0	0	0	0	0	0	0	0	0	0	0	0	0	0	0	0	0	0	0	0	0	0	0	5	12
Bacteria	Bacteroidetes	Bacteroidia	Bacteroidales	Porphyromonadaceae	Massilibacteroides	Massilibacteroides vaginae	0	0	0	0	0	0	0	0	0	0	0	0	0	0	0	0	0	0	0	0	0	4	0	0	0	0	0	0	2	0	123
Bacteria	Bacteroidetes	Bacteroidia	Bacteroidales	Porphyromonadaceae	Porphyromonadaceae bacterium (no genus in NCBI)	Porphyromonadaceae bacterium	11	0	0	0	10	4	0	0	31	0	4	0	0	0	0	0	0	0	11	4	123	71	8	22	0	0	399	129	6	50	481
Bacteria	Bacteroidetes	Bacteroidia	Bacteroidales	Porphyromonadaceae	Porphyromonas	Porphyromonas asaccharolytica	0	0	0	0	0	0	0	0	0	0	0	0	0	0	0	0	0	0	0	0	5	0	0	0	0	0	0	35	0	0	0
Bacteria	Bacteroidetes	Bacteroidia	Bacteroidales	Porphyromonadaceae	Porphyromonas	Porphyromonas bobii	0	0	0	0	1	0	0	0	10	0	0	0	0	0	0	0	0	0	0	0	13	14	5	0	0	0	17	0	0	11	23
Bacteria	Bacteroidetes	Bacteroidia	Bacteroidales	Porphyromonadaceae	Porphyromonas	Porphyromonas cangingivalis	0	0	0	0	0	0	0	0	0	0	0	0	0	0	0	0	0	0	0	0	2	0	0	0	0	0	9	27	0	0	0
Bacteria	Bacteroidetes	Bacteroidia	Bacteroidales	Porphyromonadaceae	Porphyromonas	Porphyromonas canoris	0	0	0	0	0	0	0	0	0	0	0	0	0	0	0	0	0	0	0	0	4	0	0	0	0	0	10	0	0	0	0
Bacteria	Bacteroidetes	Bacteroidia	Bacteroidales	Porphyromonadaceae	Porphyromonas	Porphyromonas catoniae	5	0	0	0	0	0	0	0	10	0	0	0	0	0	0	0	0	0	0	0	4	0	0	1	0	0	5	10	10	0	2
Bacteria	Bacteroidetes	Bacteroidia	Bacteroidales	Porphyromonadaceae	Porphyromonas	Porphyromonas circumdentaria	0	0	0	0	0	0	0	0	0	0	0	0	0	0	0	0	0	0	0	0	0	2	0	0	0	0	0	0	0	0	4
Bacteria	Bacteroidetes	Bacteroidia	Bacteroidales	Porphyromonadaceae	Porphyromonas	Porphyromonas crevioricanis	0	0	0	0	0	0	0	0	0	0	0	0	0	0	2	0	0	0	0	0	0	0	0	0	0	0	0	0	0	5	20
Bacteria	Bacteroidetes	Bacteroidia	Bacteroidales	Porphyromonadaceae	Porphyromonas	Porphyromonas endodontalis	8	0	0	0	110	23	0	0	72	0	1	42	0	0	0	0	0	37	1177	2	3403	82	107	95	17	8	6063	18410	268	102	236
Bacteria	Bacteroidetes	Bacteroidia	Bacteroidales	Porphyromonadaceae	Porphyromonas	Porphyromonas gingivalis	9	0	0	0	12	0	0	0	2	0	1	0	0	0	0	0	0	12	6	3	4829	23	69	10	2	0	1468	99	7	40	310
Bacteria	Bacteroidetes	Bacteroidia	Bacteroidales	Porphyromonadaceae	Porphyromonas	Porphyromonas gingivicanis	0	0	0	0	0	0	0	0	0	0	0	0	0	0	0	0	0	0	0	0	3	0	0	0	0	0	10	14	1	0	22
Bacteria	Bacteroidetes	Bacteroidia	Bacteroidales	Porphyromonadaceae	Porphyromonas	Porphyromonas gulae	0	0	0	0	0	0	0	0	0	0	0	0	0	0	0	0	0	0	0	0	16	0	0	2	0	0	2	2	2	2	59
Bacteria	Bacteroidetes	Bacteroidia	Bacteroidales	Porphyromonadaceae	Porphyromonas	Porphyromonas levii	0	0	0	0	0	0	0	0	0	0	0	0	0	0	0	0	0	0	0	0	2	2	0	0	0	0	4	0	1	0	43
Bacteria	Bacteroidetes	Bacteroidia	Bacteroidales	Porphyromonadaceae	Porphyromonas	Porphyromonas pasteri	18	0	0	0	8	2	2	0	27	0	0	0	0	0	0	0	0	0	1	4	56	15	2	7	0	0	90	43	3	18	52
Bacteria	Bacteroidetes	Bacteroidia	Bacteroidales	Porphyromonadaceae	Porphyromonas	Porphyromonas sp.	117	73	14	13	90	27	24	80	140	28	36	129	50	21	74	36	62	50	38	45	190	107	57	69	6	6	395	407	45	1986	390
Bacteria	Bacteroidetes	Bacteroidia	Bacteroidales	Porphyromonadaceae	Porphyromonas	Porphyromonas uenonis	0	0	0	0	0	0	0	0	0	0	0	0	0	0	0	0	0	0	0	0	0	0	0	0	0	0	1	49	0	0	0
Bacteria	Bacteroidetes	Bacteroidia	Bacteroidales	Porphyromonadaceae	Porphyromonas	Unclassified Porphyromonas	235	10	0	15	299	55	6	0	614	15	18	35	0	2	1	1	0	26	478	91	3444	500	122	192	8	9	4203	5539	192	566	1965
Bacteria	Bacteroidetes	Bacteroidia	Bacteroidales	Porphyromonadaceae	Unclassified Porphyromonadaceae	Unclassified Porphyromonadaceae	4520	114	3	175	4429	891	89	0	9684	200	324	305	2	50	55	11	0	75	2724	1173	19647	6746	995	3282	31	2	35872	15187	1929	7809	17850
Bacteria	Bacteroidetes	Bacteroidia	Bacteroidales	Prevotellaceae	Alloprevotella	Alloprevotella rava	3	0	6	0	9	3	0	0	265	1	3	47	0	0	9	0	0	9	7	25	217	2266	24	1765	2	2	10897	271	2524	425	39261
Bacteria	Bacteroidetes	Bacteroidia	Bacteroidales	Prevotellaceae	Alloprevotella	Alloprevotella sp.	53	1	0	74	535	26	11	0	703	33	21	211	1	0	87	6	6	25	7	60	12446	1896	2146	9789	18	0	1497	1996	337	3849	31021
Bacteria	Bacteroidetes	Bacteroidia	Bacteroidales	Prevotellaceae	Alloprevotella	Alloprevotella tannerae	32	5	22	165	786	100	8	13	41	9	15	80	10	6	29	157	5	47	45	199	32422	20570	1472	167	25	11	13683	25300	4208	6027	354006
Bacteria	Bacteroidetes	Bacteroidia	Bacteroidales	Prevotellaceae	Alloprevotella	Unclassified Alloprevotella	2	1	0	5	23	10	0	0	14	0	1	8	0	0	11	0	0	0	2	4	318	274	22	76	0	0	406	235	120	193	4223
Bacteria	Bacteroidetes	Bacteroidia	Bacteroidales	Prevotellaceae	Metaprevotella	Metaprevotella massiliensis	0	0	0	0	0	0	0	0	0	0	0	0	0	0	0	0	0	0	3	0	0	0	0	0	0	0	2	0	0	0	21
Bacteria	Bacteroidetes	Bacteroidia	Bacteroidales	Prevotellaceae	Paraprevotella	Paraprevotella clara	1	0	0	0	0	0	0	0	0	0	0	0	0	0	0	0	0	0	0	0	11	1	0	2	0	0	27	2	0	1	20
Bacteria	Bacteroidetes	Bacteroidia	Bacteroidales	Prevotellaceae	Prevotella	Prevotella amnii	2	0	0	0	0	9	0	0	6	0	2	0	0	0	9	0	0	0	5	0	32	18	3	6	0	0	35	57	233	56	308
Bacteria	Bacteroidetes	Bacteroidia	Bacteroidales	Prevotellaceae	Prevotella	Prevotella aurantiaca	14	0	1	5	4	18	0	0	92	2	10	7	0	0	20	0	0	1	4	0	207	110	13	30	0	0	554	775	56	259	3508
Bacteria	Bacteroidetes	Bacteroidia	Bacteroidales	Prevotellaceae	Prevotella	Prevotella baroniae	0	0	0	0	0	0	0	0	0	0	0	0	0	0	0	0	0	0	0	0	16	3	0	1	0	0	99	0	0	0	23
Bacteria	Bacteroidetes	Bacteroidia	Bacteroidales	Prevotellaceae	Prevotella	Prevotella bergensis	0	0	0	0	0	0	0	0	0	0	0	0	0	0	0	0	0	0	0	0	0	0	0	1	0	0	8	0	0	1	2
Bacteria	Bacteroidetes	Bacteroidia	Bacteroidales	Prevotellaceae	Prevotella	Prevotella bivia	2	0	0	2	4	2	0	0	2	0	2	1	0	0	3	2	0	0	5	0	14	35	1	3	0	0	117	43	14	34	410
Bacteria	Bacteroidetes	Bacteroidia	Bacteroidales	Prevotellaceae	Prevotella	Prevotella bryantii	0	0	0	0	0	0	0	0	0	0	0	0	0	0	0	0	0	0	2	0	0	6	0	0	0	0	15	0	0	0	14
Bacteria	Bacteroidetes	Bacteroidia	Bacteroidales	Prevotellaceae	Prevotella	Prevotella buccae	2	0	0	0	0	3	0	0	0	0	0	0	0	0	0	0	0	0	0	0	6	14	0	5	0	0	8	33	0	2	51
Bacteria	Bacteroidetes	Bacteroidia	Bacteroidales	Prevotellaceae	Prevotella	Prevotella buccalis	0	0	0	1	0	3	0	0	0	0	0	0	0	0	1	0	0	0	1	0	3	16	0	3	0	0	17	2	7	12	165
Bacteria	Bacteroidetes	Bacteroidia	Bacteroidales	Prevotellaceae	Prevotella	Prevotella conceptionensis	0	0	0	0	0	0	0	0	2	0	0	0	0	0	0	0	0	0	0	0	6	6	3	2	0	0	0	6	2	0	12
Bacteria	Bacteroidetes	Bacteroidia	Bacteroidales	Prevotellaceae	Prevotella	Prevotella copri	4	0	0	0	0	0	4	0	0	0	0	2	0	0	1	0	0	0	1	0	7	23	0	2	0	0	126	1	12	69	77
Bacteria	Bacteroidetes	Bacteroidia	Bacteroidales	Prevotellaceae	Prevotella	Prevotella corporis	0	0	0	0	0	0	0	0	0	0	0	0	0	0	0	0	0	0	0	0	0	0	1	0	0	0	7	3	54	0	16
Bacteria	Bacteroidetes	Bacteroidia	Bacteroidales	Prevotellaceae	Prevotella	Prevotella dentalis	0	0	0	0	0	0	0	0	0	0	0	0	0	0	0	0	0	0	0	0	2	3	1	0	0	0	10	1	0	0	59
Bacteria	Bacteroidetes	Bacteroidia	Bacteroidales	Prevotellaceae	Prevotella	Prevotella denticola	12	2	9	0	16	8	1	8	24	1	19	8	0	1	16	152	0	4	964	3	78	2421	207	19	2	15	142	627	110	186	6517
Bacteria	Bacteroidetes	Bacteroidia	Bacteroidales	Prevotellaceae	Prevotella	Prevotella disiens	0	0	0	0	0	0	0	0	2	0	1	0	0	0	3	0	0	0	1	0	10	20	0	4	0	0	35	12	32	23	233
Bacteria	Bacteroidetes	Bacteroidia	Bacteroidales	Prevotellaceae	Prevotella	Prevotella enoeca	0	0	0	0	0	0	0	0	1	0	0	2	0	0	0	0	0	0	15	0	0	1	0	0	0	0	57	180	0	0	38
Bacteria	Bacteroidetes	Bacteroidia	Bacteroidales	Prevotellaceae	Prevotella	Prevotella falsenii	0	0	0	0	0	0	0	0	0	0	0	0	0	0	0	0	0	0	0	0	0	0	2	0	0	0	2	0	0	0	0
Bacteria	Bacteroidetes	Bacteroidia	Bacteroidales	Prevotellaceae	Prevotella	Prevotella fusca	5	0	0	0	2	0	0	0	4	0	0	4	0	0	8	0	0	0	1	0	8	29	2	2	0	0	54	1	72	68	407
Bacteria	Bacteroidetes	Bacteroidia	Bacteroidales	Prevotellaceae	Prevotella	Prevotella histicola	135	17	53	33	36	2259	516	17	726	34	1755	39	22	8	14864	25	26	393	104	13	636	17213	95	2464	19	27	31182	342	24716	27054	208921
Bacteria	Bacteroidetes	Bacteroidia	Bacteroidales	Prevotellaceae	Prevotella	Prevotella ihumii	0	0	0	0	0	0	0	0	0	0	2	0	0	0	0	0	0	0	0	0	2	8	0	0	0	0	1	4	0	0	56
Bacteria	Bacteroidetes	Bacteroidia	Bacteroidales	Prevotellaceae	Prevotella	Prevotella intermedia	25	0	2	26	7	10	9	0	61	48	59	19	0	0	61	3	0	5	180	1	962	270	37	65	2	3	534	1729	117	359	9668
Bacteria	Bacteroidetes	Bacteroidia	Bacteroidales	Prevotellaceae	Prevotella	Prevotella jejuni	28	0	4	26	6	95	31	0	63	1	97	0	0	0	58	2	0	5	23	6	272	500	16	17	0	0	1227	281	634	1758	29907
Bacteria	Bacteroidetes	Bacteroidia	Bacteroidales	Prevotellaceae	Prevotella	Prevotella koreensis	0	0	0	0	0	0	0	0	0	0	0	0	0	0	4	0	0	0	0	0	0	0	0	0	0	0	0	0	0	0	13
Bacteria	Bacteroidetes	Bacteroidia	Bacteroidales	Prevotellaceae	Prevotella	Prevotella loescheii	1	0	0	0	0	0	0	0	0	0	0	0	0	0	0	0	0	0	0	0	5	0	2	2	0	0	0	9	0	0	25
Bacteria	Bacteroidetes	Bacteroidia	Bacteroidales	Prevotellaceae	Prevotella	Prevotella maculosa	1	0	0	3	0	0	0	0	2	0	0	0	0	0	2	0	0	0	0	0	16	55	2	5	0	0	16	25	6	20	759
Bacteria	Bacteroidetes	Bacteroidia	Bacteroidales	Prevotellaceae	Prevotella	Prevotella marshii	0	0	0	0	0	0	0	0	0	0	4	0	0	0	0	0	0	0	2	0	0	6	0	0	0	0	4	9	1	0	20
Bacteria	Bacteroidetes	Bacteroidia	Bacteroidales	Prevotellaceae	Prevotella	Prevotella melaninogenica	169	6	12	72	25	70	12	4	277	28	19	35	8	10	163	17	15	18	49	16	849	580	116	46	11	12	1741	386	1774	1592	12133
Bacteria	Bacteroidetes	Bacteroidia	Bacteroidales	Prevotellaceae	Prevotella	Prevotella multiformis	9	0	0	0	1	15	1	0	9	0	4	0	0	0	19	1	0	0	0	1	15	45	0	5	0	0	91	14	61	90	619
Bacteria	Bacteroidetes	Bacteroidia	Bacteroidales	Prevotellaceae	Prevotella	Prevotella multisaccharivorax	0	0	0	0	0	0	0	0	0	0	0	0	0	0	0	0	0	0	0	0	0	1	0	0	0	0	0	0	0	0	45
Bacteria	Bacteroidetes	Bacteroidia	Bacteroidales	Prevotellaceae	Prevotella	Prevotella nanceiensis	807	4	4	25	514	301	3	26	2698	31	106	60	0	1	46	12	4	8	1036	55	7151	3225	5687	5153	22	11	9928	3113	661	4539	4128
Bacteria	Bacteroidetes	Bacteroidia	Bacteroidales	Prevotellaceae	Prevotella	Prevotella nigrescens	65	4	11	408	95	30	3	1	43	49	54	31	0	0	23	3	0	9	2455	0	341	1188	173	79	1	15	3019	21662	225	460	8860
Bacteria	Bacteroidetes	Bacteroidia	Bacteroidales	Prevotellaceae	Prevotella	Prevotella oralis	0	0	0	0	0	0	0	0	0	0	0	0	0	0	0	0	0	0	0	0	0	4	0	0	0	0	4	2	0	21	7
Bacteria	Bacteroidetes	Bacteroidia	Bacteroidales	Prevotellaceae	Prevotella	Prevotella oris	10	0	0	21	10	7	1	0	7	6	7	10	0	0	15	0	0	0	47	0	32	191	48	6	0	1	201	512	64	127	2371
Bacteria	Bacteroidetes	Bacteroidia	Bacteroidales	Prevotellaceae	Prevotella	Prevotella oulorum	0	0	0	8	0	0	0	0	0	0	17	0	0	0	2	2	0	0	19	2	4	130	11	17	0	0	130	28	40	26	1711
Bacteria	Bacteroidetes	Bacteroidia	Bacteroidales	Prevotellaceae	Prevotella	Prevotella pallens	2463	8	38	546	270	1803	216	0	1859	133	930	364	0	1	155	5	0	200	605	3	7071	9069	926	4710	8	11	38811	8003	6886	41538	268143
Bacteria	Bacteroidetes	Bacteroidia	Bacteroidales	Prevotellaceae	Prevotella	Prevotella pleuritidis	0	0	0	0	5	0	0	0	2	25	12	213	0	0	0	0	0	0	7	0	2	2	2	4	0	2	13	64	14	0	1819
Bacteria	Bacteroidetes	Bacteroidia	Bacteroidales	Prevotellaceae	Prevotella	Prevotella ruminicola	0	0	0	0	0	0	0	0	0	0	0	0	0	0	0	0	0	0	0	0	5	0	0	0	0	0	0	0	0	3	22
Bacteria	Bacteroidetes	Bacteroidia	Bacteroidales	Prevotellaceae	Prevotella	Prevotella saccharolytica	3	0	0	2	0	0	0	0	1	0	0	0	0	0	2	0	2	0	0	0	13	11	2	5	0	0	32	26	20	2	940
Bacteria	Bacteroidetes	Bacteroidia	Bacteroidales	Prevotellaceae	Prevotella	Prevotella salivae	1984	10	62	362	29	618	60	11	341	29	608	86	4	2	2521	80	3	350	217	38	1764	9242	399	197	9	17	15735	2599	8230	27473	194329
Bacteria	Bacteroidetes	Bacteroidia	Bacteroidales	Prevotellaceae	Prevotella	Prevotella scopos	2	0	0	1	0	4	0	0	2	0	1	0	0	0	1	0	0	0	0	0	13	15	3	0	0	0	11	0	36	86	140
Bacteria	Bacteroidetes	Bacteroidia	Bacteroidales	Prevotellaceae	Prevotella	Prevotella shahii	847	0	1	226	123	5	5	0	278	3	26	25	0	0	15	2	0	8	9	4	11917	1371	1774	3514	6	7	387	4755	279	799	42940
Bacteria	Bacteroidetes	Bacteroidia	Bacteroidales	Prevotellaceae	Prevotella	Prevotella sp.	249	4	24	65	65	818	77	1	360	17	82	77	7	1	269	9	1	19	111	24	2152	2818	223	686	1	2	10224	855	8054	9762	82588
Bacteria	Bacteroidetes	Bacteroidia	Bacteroidales	Prevotellaceae	Prevotella	Prevotella stercorea	0	0	0	0	0	0	0	0	0	0	0	0	0	0	0	0	0	0	0	0	0	5	0	0	0	0	13	0	0	0	96
Bacteria	Bacteroidetes	Bacteroidia	Bacteroidales	Prevotellaceae	Prevotella	Prevotella timonensis	21	25	27	39	35	32	17	45	31	25	43	47	32	29	49	28	20	31	42	29	34	29	27	35	50	28	63	42	15	98	387
Bacteria	Bacteroidetes	Bacteroidia	Bacteroidales	Prevotellaceae	Prevotella	Prevotella veroralis	12	0	0	2	0	37	1	0	11	1	3	1	0	0	1	1	0	0	5	0	31	76	4	4	0	0	109	65	179	290	2052
Bacteria	Bacteroidetes	Bacteroidia	Bacteroidales	Prevotellaceae	Prevotella	Prevotella vespertina	0	0	0	2	0	18	0	0	1	0	0	0	0	0	0	0	0	0	0	0	2	14	0	0	0	0	32	0	86	155	197
Bacteria	Bacteroidetes	Bacteroidia	Bacteroidales	Prevotellaceae	Prevotella	Unclassified Prevotella	13022	350	1111	6590	3903	15190	3092	416	18299	1326	8347	3692	320	371	24594	1588	353	1514	12726	1369	78647	100027	12147	14607	531	719	213435	96385	202857	275024	2588954
Bacteria	Bacteroidetes	Bacteroidia	Bacteroidales	Prevotellaceae	Prevotellaceae bacterium (no genus in NCBI)	Prevotellaceae bacterium	2745	0	142	1299	2050	1193	371	2	2379	153	1387	243	7	6	8209	95	11	263	731	122	5649	9169	596	4644	47	1	59992	12782	9746	64625	77362
Bacteria	Bacteroidetes	Bacteroidia	Bacteroidales	Prevotellaceae	Prevotellamassilia	Prevotellamassilia timonensis	0	0	0	0	0	0	0	0	0	0	0	0	0	0	0	0	0	0	0	0	1	1	0	0	0	0	0	0	0	0	47
Bacteria	Bacteroidetes	Bacteroidia	Bacteroidales	Prevotellaceae	Pseudoprevotella	Pseudoprevotella muciniphila	0	0	0	0	0	0	0	0	2	0	0	0	0	0	0	0	0	0	0	0	8	0	2	0	0	0	0	0	0	5	3
Bacteria	Bacteroidetes	Bacteroidia	Bacteroidales	Prevotellaceae	Unclassified Prevotellaceae	Unclassified Prevotellaceae	304	3	15	135	329	212	50	0	426	24	144	67	1	0	727	40	0	36	179	30	3506	2462	417	1677	10	7	7696	3632	1962	6515	45105
Bacteria	Bacteroidetes	Bacteroidia	Bacteroidales	Rikenellaceae	Alistipes	Alistipes sp.	0	0	0	0	2	1	0	0	2	0	0	0	0	0	0	0	0	0	0	0	2	0	0	1	0	0	14	1	0	15	6
Bacteria	Bacteroidetes	Bacteroidia	Bacteroidales	Rikenellaceae	Alistipes	Unclassified Alistipes	0	0	0	0	0	0	0	0	0	0	0	0	0	0	0	0	0	0	0	0	0	0	0	0	0	0	0	0	0	0	27
Bacteria	Bacteroidetes	Bacteroidia	Bacteroidales	Rikenellaceae	Unclassified Rikenellaceae	Unclassified Rikenellaceae	0	0	0	0	0	0	0	0	0	0	0	0	0	0	0	0	0	0	0	0	0	0	0	0	0	0	0	0	0	0	3
Bacteria	Bacteroidetes	Bacteroidia	Bacteroidales	Tannerellaceae	Parabacteroides	Candidatus Parabacteroides intestinavium	0	0	0	0	0	0	0	0	0	0	0	0	0	0	0	0	0	0	0	0	0	0	0	0	0	0	11	0	0	0	0
Bacteria	Bacteroidetes	Bacteroidia	Bacteroidales	Tannerellaceae	Parabacteroides	Parabacteroides sp.	0	0	0	0	0	0	0	0	0	0	0	0	0	0	0	0	0	0	0	0	0	5	0	0	0	0	0	0	8	0	1
Bacteria	Bacteroidetes	Bacteroidia	Bacteroidales	Tannerellaceae	Parabacteroides	Unclassified Parabacteroides	0	0	0	0	0	0	0	0	0	0	0	0	0	0	0	0	0	0	0	0	0	1	0	0	0	0	3	8	0	0	31
Bacteria	Bacteroidetes	Bacteroidia	Bacteroidales	Tannerellaceae	Tannerella	Tannerella forsythia	26	25	26	27	31	28	19	34	42	39	41	61	36	25	50	25	29	40	46	26	1517	724	30	50	43	26	1043	3316	34	47	4042
Bacteria	Bacteroidetes	Bacteroidia	Bacteroidales	Tannerellaceae	Tannerella	Tannerella serpentiformis	2	0	0	0	5	0	0	0	7	0	0	0	0	0	0	0	0	0	0	0	29	8	0	34	0	0	36	12	0	25	1793
Bacteria	Bacteroidetes	Bacteroidia	Bacteroidales	Tannerellaceae	Tannerella	Tannerella sp.	205	77	61	339	124	264	45	145	241	85	147	140	72	96	115	73	80	107	140	228	5705	1216	205	3734	95	137	5774	1203	316	687	255921
Bacteria	Bacteroidetes	Bacteroidia	Bacteroidales	Tannerellaceae	Tannerella	Unclassified Tannerella	42	2	6	65	24	70	0	1	44	0	6	9	0	2	4	1	0	2	8	49	1897	323	57	1264	0	9	1927	433	120	140	85226
Bacteria	Bacteroidetes	Bacteroidia	Bacteroidales	Tannerellaceae	Unclassified Tannerellaceae	Unclassified Tannerellaceae	0	0	0	2	0	2	0	0	0	0	0	0	0	0	0	0	0	0	0	0	46	23	1	22	0	0	48	64	4	8	1206
Bacteria	Bacteroidetes	Bacteroidia	Bacteroidales	Unclassified Bacteroidales	Unclassified Bacteroidales	Unclassified Bacteroidales	519	12	22	236	314	489	97	4	670	108	317	191	6	0	975	35	3	26	953	78	6375	4477	614	1683	12	10	20355	9812	4935	9322	85341
Bacteria	Bacteroidetes	Bacteroidia	Bacteroidia bacterium (no order in NCBI)	Bacteroidia bacterium (no family in NCBI)	Bacteroidia bacterium (no genus in NCBI)	Bacteroidia bacterium	0	0	0	0	0	0	2	0	6	0	0	1	1	0	0	0	0	1	0	0	909	310	41	141	0	0	30	44	43	20	3192
Bacteria	Bacteroidetes	Bacteroidia	Marinilabiliales	Marinilabiliaceae	Marinilabilia	Unclassified Marinilabilia	0	0	0	0	0	0	0	0	0	0	0	0	0	0	0	0	0	0	0	0	2	0	0	0	0	0	0	0	0	0	6
Bacteria	Bacteroidetes	Bacteroidia	Unclassified Bacteroidia	Unclassified Bacteroidia	Unclassified Bacteroidia	Unclassified Bacteroidia	4	0	0	0	0	0	0	0	1	0	0	1	0	0	14	0	0	0	5	0	39	6	2	4	0	0	33	49	4	30	251
Bacteria	Bacteroidetes	Chitinophagia	Chitinophagales	Chitinophagaceae	Chitinophaga	Chitinophaga polysaccharea	0	0	0	0	0	0	0	0	0	0	0	0	0	0	0	0	0	0	0	0	0	0	0	0	0	0	0	0	0	0	0
Bacteria	Bacteroidetes	Chitinophagia	Chitinophagales	Chitinophagaceae	Chitinophagaceae bacterium (no genus in NCBI)	Chitinophagaceae bacterium	0	0	0	0	0	0	0	0	0	0	0	0	0	0	0	0	0	0	0	0	0	0	0	0	0	0	0	0	0	0	0
Bacteria	Bacteroidetes	Chitinophagia	Chitinophagales	Chitinophagaceae	Niastella	Unclassified Niastella	0	0	0	0	0	0	0	0	0	0	0	0	0	0	0	0	0	0	0	0	0	0	0	0	0	0	0	0	0	0	0
Bacteria	Bacteroidetes	Chitinophagia	Chitinophagales	Chitinophagaceae	Paracnuella	Paracnuella aquatica	0	0	0	0	0	0	0	0	0	0	0	0	0	0	0	0	0	0	0	0	0	0	0	0	0	0	0	0	0	0	47
Bacteria	Bacteroidetes	Chitinophagia	Chitinophagales	Chitinophagaceae	Puia	Puia dinghuensis	0	0	0	2	0	0	0	0	0	0	0	0	0	0	0	0	0	0	0	0	3	1	0	3	0	0	1	0	0	0	125
Bacteria	Bacteroidetes	Chitinophagia	Chitinophagales	Chitinophagaceae	Unclassified Chitinophagaceae	Unclassified Chitinophagaceae	0	0	0	0	0	0	0	0	0	0	0	0	0	0	0	0	0	0	0	0	0	0	0	0	0	0	0	0	0	0	0
Bacteria	Bacteroidetes	Cytophagia	Cytophagales	Cytophagaceae	Spirosoma	Unclassified Spirosoma	0	0	0	0	0	0	0	0	0	0	0	0	0	0	0	0	0	0	0	0	0	0	0	0	0	0	2	0	0	0	30
Bacteria	Bacteroidetes	Cytophagia	Cytophagales	Hymenobacteraceae	Hymenobacter	Hymenobacter sp.	0	0	0	0	0	0	0	0	0	0	0	0	0	0	0	0	0	0	0	0	0	0	0	0	0	0	0	0	0	0	0
Bacteria	Bacteroidetes	Flavobacteriia	Flavobacteriales	Flavobacteriaceae	Capnocytophaga	Capnocytophaga bilenii	0	0	0	0	0	0	0	0	0	0	0	0	0	0	0	0	0	0	0	0	65	3	0	4	0	0	0	8	4	2	208
Bacteria	Bacteroidetes	Flavobacteriia	Flavobacteriales	Flavobacteriaceae	Capnocytophaga	Capnocytophaga canimorsus	0	0	0	0	0	0	0	0	1	0	0	0	0	0	0	0	0	0	0	0	0	0	0	0	0	0	0	0	0	0	15
Bacteria	Bacteroidetes	Flavobacteriia	Flavobacteriales	Flavobacteriaceae	Capnocytophaga	Capnocytophaga cynodegmi	0	0	0	0	0	0	0	0	0	0	0	0	0	0	0	0	0	0	0	0	0	0	0	0	0	0	0	0	0	0	14
Bacteria	Bacteroidetes	Flavobacteriia	Flavobacteriales	Flavobacteriaceae	Capnocytophaga	Capnocytophaga endodontalis	0	0	0	0	0	0	0	0	2	0	0	0	0	0	0	0	0	0	0	0	3	4	0	1	0	0	0	1	1	1	16
Bacteria	Bacteroidetes	Flavobacteriia	Flavobacteriales	Flavobacteriaceae	Capnocytophaga	Capnocytophaga genosp.	0	0	0	0	0	0	0	0	1	0	0	0	0	0	0	0	0	0	0	0	37	0	0	0	0	0	0	16	0	0	15
Bacteria	Bacteroidetes	Flavobacteriia	Flavobacteriales	Flavobacteriaceae	Capnocytophaga	Capnocytophaga gingivalis	802	813	760	764	774	988	565	1381	1014	934	1056	1636	777	803	1221	823	1048	1012	1154	772	1035	546	884	573	1226	910	854	799	377	1144	1039
Bacteria	Bacteroidetes	Flavobacteriia	Flavobacteriales	Flavobacteriaceae	Capnocytophaga	Capnocytophaga granulosa	3	0	0	0	1	0	0	0	7	0	0	0	0	0	0	0	0	0	0	0	459	12	1	11	0	0	3	9	6	3	1390
Bacteria	Bacteroidetes	Flavobacteriia	Flavobacteriales	Flavobacteriaceae	Capnocytophaga	Capnocytophaga leadbetteri	15	0	0	1	2	3	0	0	4	0	0	0	0	0	0	0	0	0	1	2	392	10	7	155	0	0	7	97	6	7	902
Bacteria	Bacteroidetes	Flavobacteriia	Flavobacteriales	Flavobacteriaceae	Capnocytophaga	Capnocytophaga ochracea	16	0	0	0	0	0	1	0	0	0	2	0	0	0	0	0	0	0	0	0	19	22	7	6	0	0	6	14	2	0	144
Bacteria	Bacteroidetes	Flavobacteriia	Flavobacteriales	Flavobacteriaceae	Capnocytophaga	Capnocytophaga periodontitidis	0	0	0	0	0	0	0	0	0	0	0	0	0	0	0	0	0	0	0	0	6	0	0	0	0	0	0	4	0	0	8
Bacteria	Bacteroidetes	Flavobacteriia	Flavobacteriales	Flavobacteriaceae	Capnocytophaga	Capnocytophaga sp.	155	123	127	119	128	186	90	189	188	144	142	276	135	135	187	147	152	175	183	125	3265	234	155	179	205	133	186	234	88	205	12570
Bacteria	Bacteroidetes	Flavobacteriia	Flavobacteriales	Flavobacteriaceae	Capnocytophaga	Capnocytophaga sputigena	17	0	0	0	0	0	0	1	29	0	2	0	0	0	0	0	0	0	1	0	240	27	1	20	0	0	6	79	6	20	163
Bacteria	Bacteroidetes	Flavobacteriia	Flavobacteriales	Flavobacteriaceae	Capnocytophaga	Capnocytophaga stomatis	0	0	0	0	0	0	0	0	0	0	0	0	0	0	0	0	0	0	0	0	4	0	0	4	0	0	0	0	0	0	15
Bacteria	Bacteroidetes	Flavobacteriia	Flavobacteriales	Flavobacteriaceae	Capnocytophaga	Unclassified Capnocytophaga	1032	155	150	207	327	392	122	290	1000	172	231	297	139	153	509	218	202	217	316	247	53000	2924	798	4464	247	189	1501	4339	1027	1551	151349
Bacteria	Bacteroidetes	Flavobacteriia	Flavobacteriales	Flavobacteriaceae	Flavobacteriaceae bacterium (no genus in NCBI)	Flavobacteriaceae bacterium	9	0	0	1	1	0	0	0	35	0	0	4	0	0	5	1	0	0	5	4	98	35	15	20	0	0	42	21	6	89	152
Bacteria	Bacteroidetes	Flavobacteriia	Flavobacteriales	Flavobacteriaceae	Flavobacterium	Flavobacterium collinsii	0	0	0	0	0	0	0	0	0	0	0	0	0	0	0	0	0	0	0	0	0	3	0	0	0	0	0	4	0	2	6
Bacteria	Bacteroidetes	Flavobacteriia	Flavobacteriales	Flavobacteriaceae	Flavobacterium	Flavobacterium psychrophilum	0	0	0	0	0	0	0	0	0	0	0	0	0	0	0	0	0	0	0	0	6	2	0	2	0	0	0	0	2	0	0
Bacteria	Bacteroidetes	Flavobacteriia	Flavobacteriales	Flavobacteriaceae	Flavobacterium	Unclassified Flavobacterium	0	0	0	0	0	0	0	0	0	0	0	0	0	0	0	0	0	0	0	0	8	1	0	0	0	0	5	4	0	22	12
Bacteria	Bacteroidetes	Flavobacteriia	Flavobacteriales	Flavobacteriaceae	Maribacter	Maribacter luteus	0	0	0	0	0	0	0	0	0	0	0	0	0	0	0	0	0	0	0	0	0	0	0	1	0	0	1	0	0	0	21
Bacteria	Bacteroidetes	Flavobacteriia	Flavobacteriales	Flavobacteriaceae	Myroides	Myroides phaeus	0	0	0	0	0	0	0	0	0	0	0	0	0	0	0	0	0	0	0	0	0	0	0	0	0	0	2	2	0	0	9
Bacteria	Bacteroidetes	Flavobacteriia	Flavobacteriales	Flavobacteriaceae	Myroides	Unclassified Myroides	0	0	0	0	0	0	0	0	0	0	0	0	0	0	0	0	0	0	0	0	0	0	0	0	0	0	10	0	0	0	0
Bacteria	Bacteroidetes	Flavobacteriia	Flavobacteriales	Flavobacteriaceae	Patiriisocius	Patiriisocius marinistellae	0	0	0	0	0	0	0	0	0	0	0	0	0	0	0	0	0	0	0	0	0	0	0	0	0	0	0	0	0	8	0
Bacteria	Bacteroidetes	Flavobacteriia	Flavobacteriales	Flavobacteriaceae	Planktosalinus	Planktosalinus lacus	0	0	0	0	0	0	0	0	0	0	0	0	0	0	0	0	0	0	0	0	0	7	0	0	0	0	0	0	0	0	0
Bacteria	Bacteroidetes	Flavobacteriia	Flavobacteriales	Flavobacteriaceae	Tenacibaculum	Tenacibaculum litoreum	0	0	0	0	0	0	0	0	0	0	0	0	0	0	0	0	0	0	0	0	0	0	0	0	0	0	0	0	0	9	0
Bacteria	Bacteroidetes	Flavobacteriia	Flavobacteriales	Flavobacteriaceae	Tenacibaculum	Tenacibaculum maritimum	0	0	0	0	0	0	0	0	0	0	0	0	0	0	0	0	0	0	0	0	2	9	0	0	0	0	2	0	0	0	6
Bacteria	Bacteroidetes	Flavobacteriia	Flavobacteriales	Flavobacteriaceae	Tenacibaculum	Tenacibaculum sp.	0	0	0	0	0	0	0	0	0	0	0	0	0	0	0	0	0	0	0	0	0	0	0	0	0	0	0	0	0	0	0
Bacteria	Bacteroidetes	Flavobacteriia	Flavobacteriales	Flavobacteriaceae	Unclassified Flavobacteriaceae	Unclassified Flavobacteriaceae	20	6	0	0	5	0	0	0	15	0	0	0	1	0	5	3	0	4	3	1	327	46	13	32	0	0	29	47	7	105	3531
Bacteria	Bacteroidetes	Flavobacteriia	Flavobacteriales	Flavobacteriales bacterium (no family in NCBI)	Flavobacteriales bacterium (no genus in NCBI)	Flavobacteriales bacterium	0	0	0	0	0	0	0	0	0	0	0	0	0	0	0	0	0	0	0	0	0	0	0	0	0	0	0	0	0	0	0
Bacteria	Bacteroidetes	Flavobacteriia	Flavobacteriales	Unclassified Flavobacteriales	Unclassified Flavobacteriales	Unclassified Flavobacteriales	80	52	53	60	72	75	41	76	123	53	86	105	69	53	73	62	65	63	139	59	684	259	115	116	75	66	287	150	63	964	1369
Bacteria	Bacteroidetes	Flavobacteriia	Flavobacteriales	Weeksellaceae	Bergeyella	Bergeyella cardium	0	0	0	0	0	0	0	0	0	0	0	0	0	0	0	0	0	0	0	0	33	0	0	0	0	0	0	0	0	125	1
Bacteria	Bacteroidetes	Flavobacteriia	Flavobacteriales	Weeksellaceae	Bergeyella	Bergeyella zoohelcum	0	0	0	0	2	0	0	0	0	0	0	0	0	0	0	0	0	0	2	0	3	0	0	0	0	0	2	0	0	25	6
Bacteria	Bacteroidetes	Flavobacteriia	Flavobacteriales	Weeksellaceae	Bergeyella	Unclassified Bergeyella	0	0	0	0	0	0	0	0	0	0	0	0	0	0	0	0	0	0	0	0	0	0	0	0	0	0	2	0	0	5	0
Bacteria	Bacteroidetes	Flavobacteriia	Flavobacteriales	Weeksellaceae	Chryseobacterium	Candidatus Chryseobacterium massiliae	0	0	0	0	0	0	0	0	0	0	0	0	0	0	0	0	0	0	0	0	2	0	0	0	0	0	0	0	0	9	0
Bacteria	Bacteroidetes	Flavobacteriia	Flavobacteriales	Weeksellaceae	Chryseobacterium	Chryseobacterium sp.	0	0	0	0	0	0	0	0	0	0	0	0	0	0	0	0	0	0	0	0	2	0	0	0	0	0	0	4	0	7	2
Bacteria	Bacteroidetes	Flavobacteriia	Flavobacteriales	Weeksellaceae	Chryseobacterium	Unclassified Chryseobacterium	3	0	0	0	6	0	0	0	5	0	0	1	0	0	1	0	0	2	3	0	237	14	1	2	0	0	19	0	1	1415	48
Bacteria	Bacteroidetes	Flavobacteriia	Flavobacteriales	Weeksellaceae	Elizabethkingia	Elizabethkingia anophelis	0	0	0	0	0	0	0	0	0	0	0	0	0	0	0	0	0	0	0	0	0	0	0	0	0	0	0	0	0	6	0
Bacteria	Bacteroidetes	Flavobacteriia	Flavobacteriales	Weeksellaceae	Elizabethkingia	Elizabethkingia miricola	0	0	0	0	0	0	0	0	0	0	0	0	0	0	0	0	0	0	0	0	0	0	0	0	0	0	0	0	0	10	0
Bacteria	Bacteroidetes	Flavobacteriia	Flavobacteriales	Weeksellaceae	Elizabethkingia	Unclassified Elizabethkingia	0	0	0	0	0	0	0	0	0	0	0	0	0	0	0	0	0	0	1	0	17	0	2	0	0	0	0	0	9	51	2
Bacteria	Bacteroidetes	Flavobacteriia	Flavobacteriales	Weeksellaceae	Halpernia	Halpernia humi	0	0	0	0	0	0	0	0	0	0	0	0	0	0	0	0	0	0	0	0	0	0	0	0	0	0	0	0	0	13	0
Bacteria	Bacteroidetes	Flavobacteriia	Flavobacteriales	Weeksellaceae	Kaistella	Kaistella pullorum	0	0	0	0	0	0	0	0	0	0	0	0	0	0	0	0	0	0	0	0	1	0	0	0	0	0	0	0	0	12	0
Bacteria	Bacteroidetes	Flavobacteriia	Flavobacteriales	Weeksellaceae	Kaistella	Unclassified Kaistella	0	0	0	0	0	0	0	0	0	0	0	0	0	0	0	0	0	0	0	0	2	0	0	0	0	0	0	0	0	11	0
Bacteria	Bacteroidetes	Flavobacteriia	Flavobacteriales	Weeksellaceae	Ornithobacterium	Candidatus Ornithobacterium hominis	0	0	0	0	0	0	0	0	0	0	0	0	0	0	0	0	0	0	0	0	1	0	0	0	0	0	0	0	0	24	0
Bacteria	Bacteroidetes	Flavobacteriia	Flavobacteriales	Weeksellaceae	Riemerella	Riemerella anatipestifer	0	0	0	0	0	0	0	0	0	0	0	0	0	0	0	0	0	0	0	0	24	0	0	0	0	0	0	0	0	80	0
Bacteria	Bacteroidetes	Flavobacteriia	Flavobacteriales	Weeksellaceae	Riemerella	Riemerella sp.	0	0	0	2	0	0	1	0	4	0	2	0	0	0	0	0	0	0	0	0	76	1	0	7	0	6	6	1	11	82	28
Bacteria	Bacteroidetes	Flavobacteriia	Flavobacteriales	Weeksellaceae	Riemerella	Unclassified Riemerella	1	0	0	0	0	0	0	0	1	0	0	0	0	0	0	0	0	0	2	0	20	2	1	4	0	0	2	3	4	49	8
Bacteria	Bacteroidetes	Flavobacteriia	Flavobacteriales	Weeksellaceae	Unclassified Weeksellaceae	Unclassified Weeksellaceae	3150	2972	2832	2790	3018	4056	2208	5469	3722	3855	4287	6651	3476	3218	4723	3191	4297	4394	4905	3119	3655	2328	3651	2529	5192	3690	3367	3290	1435	7426	2222
Bacteria	Bacteroidetes	Flavobacteriia	Unclassified Flavobacteriia	Unclassified Flavobacteriia	Unclassified Flavobacteriia	Unclassified Flavobacteriia	0	0	0	0	0	0	0	0	0	0	0	0	0	0	0	0	0	0	0	0	3	0	0	0	0	0	0	2	0	5	0
Bacteria	Bacteroidetes	Sphingobacteriia	Sphingobacteriales	Sphingobacteriaceae	Mucilaginibacter	Mucilaginibacter sp.	0	0	0	0	0	0	0	0	0	0	0	0	0	0	0	0	0	0	0	0	20	1	0	0	0	0	0	2	0	5	8
Bacteria	Bacteroidetes	Sphingobacteriia	Sphingobacteriales	Sphingobacteriaceae	Sphingobacterium	Sphingobacterium spiritivorum	0	0	0	0	0	0	0	0	0	0	0	0	0	0	0	0	0	0	0	0	2	0	0	0	0	0	0	0	0	0	3
Bacteria	Bacteroidetes	Sphingobacteriia	Sphingobacteriales	Sphingobacteriaceae	Sphingobacterium	Unclassified Sphingobacterium	0	0	0	0	0	0	0	0	0	0	0	0	0	0	0	0	0	0	0	0	0	1	0	0	0	0	0	0	71	23	7
Bacteria	Bacteroidetes	Sphingobacteriia	Sphingobacteriales	Sphingobacteriales bacterium (no family in NCBI)	Sphingobacteriales bacterium (no genus in NCBI)	Sphingobacteriales bacterium	0	0	0	0	0	0	0	0	0	0	0	0	0	0	0	0	0	0	0	0	0	0	0	0	0	0	0	0	0	0	0
Bacteria	Bacteroidetes	Unclassified Bacteroidetes	Unclassified Bacteroidetes	Unclassified Bacteroidetes	Unclassified Bacteroidetes	Unclassified Bacteroidetes	38	0	9	23	50	111	0	2	85	6	27	103	27	6	47	3	1	13	570	1	2596	3248	122	377	2	17	870	964	280	710	82026
Bacteria	Calditrichaeota	Calditrichaeota bacterium (no class in NCBI)	Calditrichaeota bacterium (no order in NCBI)	Calditrichaeota bacterium (no family in NCBI)	Calditrichaeota bacterium (no genus in NCBI)	Calditrichaeota bacterium	0	0	0	0	0	0	0	0	0	0	0	0	0	0	0	0	0	0	0	0	0	0	0	0	0	0	0	0	0	0	0
Bacteria	Candidatus Absconditabacteria	SR1 bacterium (no class in NCBI)	SR1 bacterium (no order in NCBI)	SR1 bacterium (no family in NCBI)	SR1 bacterium (no genus in NCBI)	SR1 bacterium	12	1	1	0	3	0	0	2	6	0	0	3	0	1	2	0	0	1	2	0	240	58	4	325	0	2	151	102	19	4	3183
Bacteria	Candidatus Cloacimonetes	Candidatus Cloacimonetes bacterium (no class in NCBI)	Candidatus Cloacimonetes bacterium (no order in NCBI)	Candidatus Cloacimonetes bacterium (no family in NCBI)	Candidatus Cloacimonetes bacterium (no genus in NCBI)	Candidatus Cloacimonetes bacterium	0	0	0	0	0	0	0	0	0	0	0	0	0	0	0	0	0	0	0	0	0	0	0	0	0	0	0	0	0	0	57
Bacteria	Candidatus Gracilibacteria	Candidatus Gracilibacteria bacterium (no class in NCBI)	Candidatus Gracilibacteria bacterium (no order in NCBI)	Candidatus Gracilibacteria bacterium (no family in NCBI)	Candidatus Gracilibacteria bacterium (no genus in NCBI)	Candidatus Gracilibacteria bacterium	5	0	1	0	3	0	0	0	79	0	1	1	0	0	0	1	1	0	0	0	310	20	9	69	2	0	51	159	0	21	3804
Bacteria	Candidatus Hydrogenedentes	Candidatus Hydrogenedentes bacterium (no class in NCBI)	Candidatus Hydrogenedentes bacterium (no order in NCBI)	Candidatus Hydrogenedentes bacterium (no family in NCBI)	Candidatus Hydrogenedentes bacterium (no genus in NCBI)	Candidatus Hydrogenedentes bacterium	0	0	0	0	0	0	0	0	0	0	0	0	0	0	0	0	0	0	0	0	1	0	0	0	0	0	0	0	0	0	16
Bacteria	Candidatus Kapabacteria	Candidatus Kapabacteria bacterium (no class in NCBI)	Candidatus Kapabacteria bacterium (no order in NCBI)	Candidatus Kapabacteria bacterium (no family in NCBI)	Candidatus Kapabacteria bacterium (no genus in NCBI)	Candidatus Kapabacteria bacterium	0	0	0	0	0	0	0	0	0	0	0	0	0	0	2	0	0	0	0	0	0	0	0	0	0	0	0	1	0	0	25
Bacteria	Candidatus Krumholzibacteriota	Candidatus Krumholzibacteria	Candidatus Krumholzibacteria bacterium (no order in NCBI)	Candidatus Krumholzibacteria bacterium (no family in NCBI)	Candidatus Krumholzibacteria bacterium (no genus in NCBI)	Candidatus Krumholzibacteria bacterium	0	0	0	0	0	0	0	0	0	0	0	0	0	0	0	0	0	0	0	0	4	0	0	0	0	0	0	0	0	0	0
Bacteria	Candidatus Melainabacteria	Candidatus Obscuribacterales (no class in NCBI)	Candidatus Obscuribacterales	Candidatus Obscuribacterales bacterium (no family in NCBI)	Candidatus Obscuribacterales bacterium (no genus in NCBI)	Candidatus Obscuribacterales bacterium	0	0	0	0	0	0	0	0	0	0	0	0	0	0	0	0	0	0	0	0	0	0	0	0	0	0	0	0	0	0	0
Bacteria	Candidatus Omnitrophica	Candidatus Omnitrophica bacterium (no class in NCBI)	Candidatus Omnitrophica bacterium (no order in NCBI)	Candidatus Omnitrophica bacterium (no family in NCBI)	Candidatus Omnitrophica bacterium (no genus in NCBI)	Candidatus Omnitrophica bacterium	0	0	0	0	0	0	0	0	0	0	0	0	0	0	0	0	0	0	0	0	0	0	0	0	0	0	1	0	0	0	10
Bacteria	Candidatus Pacebacteria	Candidatus Pacebacteria bacterium (no class in NCBI)	Candidatus Pacebacteria bacterium (no order in NCBI)	Candidatus Pacebacteria bacterium (no family in NCBI)	Candidatus Pacebacteria bacterium (no genus in NCBI)	Candidatus Pacebacteria bacterium	0	0	0	0	0	0	0	0	0	0	0	0	0	0	0	0	0	0	0	0	1	0	0	0	0	0	0	0	0	0	30
Bacteria	Candidatus Peregrinibacteria	Candidatus Peregrinibacteria bacterium (no class in NCBI)	Candidatus Peregrinibacteria bacterium (no order in NCBI)	Candidatus Peregrinibacteria bacterium (no family in NCBI)	Candidatus Peregrinibacteria bacterium (no genus in NCBI)	Candidatus Peregrinibacteria bacterium	0	0	0	0	0	0	0	0	0	0	0	0	0	0	0	0	0	0	0	0	0	4	5	0	0	0	0	0	0	0	0
Bacteria	Candidatus Peregrinibacteria	Unclassified Candidatus Peregrinibacteria	Unclassified Candidatus Peregrinibacteria	Unclassified Candidatus Peregrinibacteria	Unclassified Candidatus Peregrinibacteria	Unclassified Candidatus Peregrinibacteria	0	0	0	0	0	0	0	0	2	0	0	0	0	0	0	0	0	0	0	0	10	0	0	4	0	0	0	0	0	0	76
Bacteria	Candidatus Rokubacteria	Candidatus Rokubacteria bacterium (no class in NCBI)	Candidatus Rokubacteria bacterium (no order in NCBI)	Candidatus Rokubacteria bacterium (no family in NCBI)	Candidatus Rokubacteria bacterium (no genus in NCBI)	Candidatus Rokubacteria bacterium	0	0	0	0	0	0	0	0	0	0	0	0	0	0	0	0	0	0	0	0	0	0	0	0	0	0	0	0	0	0	0
Bacteria	Candidatus Saccharibacteria	Candidatus Minimicrobia (no class in NCBI)	Candidatus Minimicrobia (no order in NCBI)	Candidatus Minimicrobia (no family in NCBI)	Candidatus Minimicrobia	Candidatus Minimicrobia naudis	2	0	0	2	0	0	3	0	3	0	0	0	0	0	0	0	0	1	0	0	10	27	0	3	0	0	32	1	4	40	228
Bacteria	Candidatus Saccharibacteria	Candidatus Minimicrobia (no class in NCBI)	Candidatus Minimicrobia (no order in NCBI)	Candidatus Minimicrobia (no family in NCBI)	Candidatus Minimicrobia	Candidatus Minimicrobia vallesae	0	0	0	2	0	0	0	0	0	0	1	0	0	0	0	0	0	0	0	0	5	12	3	0	0	0	29	0	6	23	206
Bacteria	Candidatus Saccharibacteria	Candidatus Mycosynbacter (no class in NCBI)	Candidatus Mycosynbacter (no order in NCBI)	Candidatus Mycosynbacter (no family in NCBI)	Candidatus Mycosynbacter	Candidatus Mycosynbacter amalyticus	0	0	0	0	0	0	0	0	0	0	0	2	0	0	0	0	0	0	0	0	24	0	0	2	2	0	0	2	0	0	0
Bacteria	Candidatus Saccharibacteria	Candidatus Nanosyncoccalia	Candidatus Nanogingivales	Candidatus Nanogingivalaceae	Candidatus Nanogingivalaceae bacterium (no genus in NCBI)	Candidatus Nanogingivalaceae bacterium	21	0	7	5	21	0	114	0	38	0	1	143	0	0	3	5	0	3	0	0	229	206	12	16	1	0	265	71	172	196	12909
Bacteria	Candidatus Saccharibacteria	Candidatus Nanosyncoccalia	Candidatus Nanogingivales	Candidatus Nanogingivalaceae	Unclassified Candidatus Nanogingivalaceae	Unclassified Candidatus Nanogingivalaceae	0	0	0	0	0	0	0	0	1	0	0	0	0	0	0	0	0	0	0	0	0	1	0	0	0	0	1	0	0	1	108
Bacteria	Candidatus Saccharibacteria	Candidatus Nanosyncoccalia	Candidatus Nanosyncoccales	Candidatus Nanosyncoccacae	Candidatus Nanosyncoccus	Candidatus Nanosyncoccus nanoralicus	2	0	0	0	0	0	0	0	6	0	0	0	0	0	0	0	0	0	0	0	5	0	4	1	0	0	16	1	0	1	125
Bacteria	Candidatus Saccharibacteria	Candidatus Saccharibacteria bacterium (no class in NCBI)	Candidatus Saccharibacteria bacterium (no order in NCBI)	Candidatus Saccharibacteria bacterium (no family in NCBI)	Candidatus Saccharibacteria bacterium (no genus in NCBI)	Candidatus Saccharibacteria bacterium	84	7	3	23	21	29	77	65	249	16	34	27	3	10	21	5	11	20	379	6	703	911	179	164	23	10	1769	243	91	1236	19862
Bacteria	Candidatus Saccharibacteria	Candidatus Saccharimonadia	Candidatus Nanosynbacterales	Candidatus Nanosynbacteraceae	Candidatus Nanosynbacter	Candidatus Nanosynbacter featherlites	0	0	0	0	0	0	0	0	0	0	0	0	0	0	0	0	0	0	0	0	4	0	0	0	0	0	0	0	0	0	8
Bacteria	Candidatus Saccharibacteria	Candidatus Saccharimonadia	Candidatus Nanosynbacterales	Candidatus Nanosynbacteraceae	Candidatus Nanosynbacter	Candidatus Nanosynbacter lyticus	384	448	405	349	395	548	287	699	496	513	486	782	439	429	569	429	530	550	591	401	374	295	465	283	656	490	529	449	184	623	432
Bacteria	Candidatus Saccharibacteria	Candidatus Saccharimonadia	Candidatus Nanosynbacterales	Candidatus Nanosynbacteraceae	Candidatus Nanosynbacter	Candidatus Nanosynbacter sp.	67	0	12	34	6	38	42	0	135	2	47	16	0	0	4	0	0	14	2	2	570	949	117	180	0	0	828	208	183	1325	10638
Bacteria	Candidatus Saccharibacteria	Candidatus Saccharimonadia	Candidatus Nanosynbacterales	Candidatus Nanosynbacteraceae	Candidatus Nanosynbacter	Nanosynbacter sp.	11	0	4	9	0	10	2	0	11	0	6	2	0	0	0	0	0	0	0	0	22	147	4	29	0	0	155	11	10	88	869
Bacteria	Candidatus Saccharibacteria	Candidatus Saccharimonadia	Candidatus Nanosynbacterales	Candidatus Nanosynbacteraceae	Candidatus Nanosynbacter	Unclassified Candidatus Nanosynbacter	387	0	63	265	6	230	226	0	806	0	309	217	7	0	3	0	0	122	3	4	2470	6107	452	1202	12	1	6747	679	1236	8456	75125
Bacteria	Candidatus Saccharibacteria	Candidatus Saccharimonadia	Candidatus Nanosynbacterales	Candidatus Nanosynbacteraceae	Unclassified Candidatus Nanosynbacteraceae	Unclassified Candidatus Nanosynbacteraceae	26	0	2	15	0	19	9	0	53	0	41	6	0	0	0	0	0	2	0	0	129	326	36	74	4	0	368	32	81	503	4113
Bacteria	Candidatus Saccharibacteria	Candidatus Saccharimonadia	Candidatus Saccharimonadales	Candidatus Saccharimonadaceae	Candidatus Nanosynsacchari	Candidatus Nanosynsacchari sp.	3	0	0	2	0	0	0	0	0	0	0	0	0	0	0	0	0	0	0	0	6	10	15	1	0	0	10	22	6	6	303
Bacteria	Candidatus Saccharibacteria	Candidatus Saccharimonadia	Candidatus Saccharimonadales	Candidatus Saccharimonadaceae	Candidatus Saccharimonas	Candidatus Saccharimonas sp.	0	0	1	0	0	0	1	0	0	0	0	1	0	0	0	0	0	0	2	0	2	10	0	0	0	0	1	16	0	0	214
Bacteria	Candidatus Saccharibacteria	Candidatus Saccharimonadia	Candidatus Saccharimonadales	Candidatus Saccharimonadaceae	Candidatus Saccharimonas	Unclassified Candidatus Saccharimonas	0	0	0	0	0	0	0	0	0	0	1	2	0	0	0	0	0	0	0	0	4	0	0	2	0	0	0	4	2	4	203
Bacteria	Candidatus Saccharibacteria	Candidatus Saccharimonadia	Candidatus Saccharimonadales	Candidatus Saccharimonadaceae	Unclassified Candidatus Saccharimonadaceae	Unclassified Candidatus Saccharimonadaceae	0	0	0	0	0	0	0	0	0	0	0	0	0	0	0	0	0	0	0	0	0	0	0	1	0	0	0	8	0	0	26
Bacteria	Candidatus Saccharibacteria	Candidatus Saccharimonadia	Unclassified Candidatus Saccharimonadia	Unclassified Candidatus Saccharimonadia	Unclassified Candidatus Saccharimonadia	Unclassified Candidatus Saccharimonadia	65	0	6	49	1	31	35	0	127	0	53	36	0	0	0	0	0	16	0	0	340	937	96	217	0	0	933	137	183	1331	10947
Bacteria	Candidatus Saccharibacteria	TM7 phylum (no class in NCBI)	TM7 phylum (no order in NCBI)	TM7 phylum (no family in NCBI)	TM7 phylum (no genus in NCBI)	TM7 phylum	13	0	7	14	0	3	31	0	50	0	17	17	0	0	0	0	0	2	1	1	193	388	63	70	0	0	311	126	71	480	7897
Bacteria	Candidatus Saccharibacteria	Unclassified Candidatus Saccharibacteria	Unclassified Candidatus Saccharibacteria	Unclassified Candidatus Saccharibacteria	Unclassified Candidatus Saccharibacteria	Unclassified Candidatus Saccharibacteria	1448	69	244	879	179	761	970	129	3053	111	1055	981	135	111	176	90	115	428	217	76	9436	19179	2911	4191	164	93	20725	5568	3887	24266	262719
Bacteria	Candidatus Sumerlaeota	Unclassified Candidatus Sumerlaeota	Unclassified Candidatus Sumerlaeota	Unclassified Candidatus Sumerlaeota	Unclassified Candidatus Sumerlaeota	Unclassified Candidatus Sumerlaeota	0	0	0	0	0	0	0	0	0	0	0	0	0	0	0	0	0	0	0	0	0	1	0	0	0	0	9	0	0	0	0
Bacteria	Candidatus Sumerlaeota	candidate division (no class in NCBI)	candidate division (no order in NCBI)	candidate division (no family in NCBI)	candidate division (no genus in NCBI)	candidate division	1526	1130	1242	1268	1320	1170	744	1468	1469	1136	2178	2994	1039	795	1064	1051	1334	1263	1533	759	2065	712	795	1060	2037	743	1515	1112	341	1248	19078
Bacteria	Candidatus Uhrbacteria	Candidatus Uhrbacteria bacterium (no class in NCBI)	Candidatus Uhrbacteria bacterium (no order in NCBI)	Candidatus Uhrbacteria bacterium (no family in NCBI)	Candidatus Uhrbacteria bacterium (no genus in NCBI)	Candidatus Uhrbacteria bacterium	0	0	0	0	0	0	0	0	0	0	0	0	0	0	0	0	0	0	0	0	0	0	0	0	0	0	0	0	0	0	5
Bacteria	Chlamydiae	Chlamydiia	Chlamydiales	Chlamydiaceae	Chlamydia	Chlamydia abortus	0	0	0	0	0	0	0	0	0	0	0	0	0	0	0	0	0	0	0	0	0	0	0	0	0	0	0	0	0	0	0
Bacteria	Chlamydiae	Chlamydiia	Chlamydiales	Chlamydiaceae	Chlamydia	Chlamydia psittaci	0	0	0	0	0	0	0	0	0	0	0	0	0	0	0	0	0	0	0	0	0	0	0	0	0	0	0	0	0	0	0
Bacteria	Chlamydiae	Chlamydiia	Chlamydiales	Chlamydiaceae	Chlamydia	Chlamydia trachomatis	0	0	0	0	0	0	0	0	0	0	0	0	0	0	0	0	0	0	0	0	0	0	0	0	0	0	0	0	0	0	0
Bacteria	Chlamydiae	Chlamydiia	Chlamydiales	Chlamydiaceae	Chlamydia	Unclassified Chlamydia	0	0	0	0	0	0	0	0	0	0	0	0	0	0	0	0	0	0	0	0	0	0	0	0	0	0	0	0	0	0	0
Bacteria	Chlamydiae	Chlamydiia	Chlamydiales	Chlamydiaceae	Unclassified Chlamydiaceae	Unclassified Chlamydiaceae	0	0	0	0	0	0	0	0	0	0	0	0	0	0	0	0	0	0	0	0	0	0	0	0	0	0	0	0	0	0	0
Bacteria	Chlamydiae	Chlamydiia	Unclassified Chlamydiia	Unclassified Chlamydiia	Unclassified Chlamydiia	Unclassified Chlamydiia	0	0	0	0	0	0	0	0	0	0	0	0	0	0	0	0	0	0	0	0	0	0	0	0	0	0	0	0	0	0	0
Bacteria	Chlamydiae	Unclassified Chlamydiae	Unclassified Chlamydiae	Unclassified Chlamydiae	Unclassified Chlamydiae	Unclassified Chlamydiae	0	0	0	0	0	0	0	0	0	0	0	0	0	0	0	0	0	0	0	0	0	0	0	0	0	0	0	0	0	0	0
Bacteria	Chloroflexi	Caldilineae	Caldilineales	Caldilineaceae	Caldilineaceae bacterium (no genus in NCBI)	Caldilineaceae bacterium	0	0	0	0	0	0	0	0	0	0	0	0	0	0	0	0	0	0	0	0	12	2	1	0	0	0	98	0	0	0	29
Bacteria	Chloroflexi	Dehalococcoidia	Dehalococcoidia bacterium (no order in NCBI)	Dehalococcoidia bacterium (no family in NCBI)	Dehalococcoidia bacterium (no genus in NCBI)	Dehalococcoidia bacterium	0	0	0	0	0	0	0	0	0	0	0	0	0	0	0	0	0	0	0	0	0	0	0	0	0	0	0	0	0	0	11
Bacteria	Chloroflexi	Unclassified Chloroflexi	Unclassified Chloroflexi	Unclassified Chloroflexi	Unclassified Chloroflexi	Unclassified Chloroflexi	0	0	0	0	0	0	0	0	0	0	0	0	0	0	0	0	0	0	0	0	0	0	0	0	0	0	0	0	0	6	0
Bacteria	Cyanobacteria	Nostocales (no class in NCBI)	Nostocales	Nostocaceae	Nostoc	Nostoc sp.	8	8	10	5	20	9	2	6	13	36	7	20	5	6	6	7	7	13	9	3	4	2	9	10	4	12	14	7	6	12	9
Bacteria	Cyanobacteria	Nostocales (no class in NCBI)	Nostocales	Unclassified Nostocales	Unclassified Nostocales	Unclassified Nostocales	0	0	0	0	0	0	0	0	0	0	0	0	0	0	0	0	0	0	0	0	0	0	0	0	0	0	0	0	0	0	0
Bacteria	Cyanobacteria	Oscillatoriales (no class in NCBI)	Oscillatoriales	Microcoleaceae	Kamptonema	Kamptonema sp.	0	0	0	0	0	0	0	0	0	0	0	0	0	0	0	0	0	0	0	0	2	0	0	0	0	0	0	0	0	0	4
Bacteria	Cyanobacteria	Oscillatoriales (no class in NCBI)	Oscillatoriales	Oscillatoriaceae	Okeania	Okeania sp.	0	0	0	0	0	0	0	0	0	0	0	0	0	0	0	0	0	0	0	0	0	0	0	0	0	0	0	0	2	0	22
Bacteria	Cyanobacteria	Oscillatoriales (no class in NCBI)	Oscillatoriales	Oscillatoriaceae	Okeania	Unclassified Okeania	0	0	0	0	0	0	0	0	0	0	0	0	0	0	0	0	0	0	0	0	0	0	0	0	0	0	3	0	0	2	23
Bacteria	Cyanobacteria	Synechococcales (no class in NCBI)	Synechococcales	Synechococcaceae	Synechococcus	Synechococcus sp.	0	0	0	0	0	0	0	0	0	0	0	0	0	0	0	0	0	0	0	0	0	0	0	0	0	0	0	0	0	3	5
Bacteria	Cyanobacteria	Unclassified Cyanobacteria	Unclassified Cyanobacteria	Unclassified Cyanobacteria	Unclassified Cyanobacteria	Unclassified Cyanobacteria	0	0	0	0	58	0	0	0	0	0	0	0	0	0	0	0	0	0	0	0	9	0	0	0	0	0	0	2	0	0	92
Bacteria	Elusimicrobia	Elusimicrobia bacterium (no class in NCBI)	Elusimicrobia bacterium (no order in NCBI)	Elusimicrobia bacterium (no family in NCBI)	Elusimicrobia bacterium (no genus in NCBI)	Elusimicrobia bacterium	0	0	0	0	0	0	0	0	0	0	0	0	0	0	0	0	0	0	0	0	0	0	0	0	0	0	0	0	0	0	0
Bacteria	Elusimicrobia	Elusimicrobia	Elusimicrobiales	Elusimicrobiaceae	Elusimicrobiaceae bacterium (no genus in NCBI)	Elusimicrobiaceae bacterium	0	0	0	0	0	0	0	0	0	0	0	0	0	0	0	0	0	0	0	0	0	0	0	0	0	0	0	0	0	0	19
Bacteria	Fibrobacteres	Fibrobacteria	Fibrobacterales	Fibrobacteraceae	Fibrobacter	Fibrobacter sp.	0	0	0	0	0	0	0	0	0	0	0	0	0	0	0	0	0	0	0	0	0	0	0	0	0	0	25	0	0	0	0
Bacteria	Firmicutes	Bacilli	Bacillales	Bacillaceae	Bacillus	Bacillus cereus	1	5	2	4	0	1	6	3	1	1	3	4	0	0	6	2	2	2	5	6	3	4	1	2	2	5	3	2	1	2	0
Bacteria	Firmicutes	Bacilli	Bacillales	Bacillaceae	Bacillus	Bacillus safensis	0	0	0	0	0	0	0	0	0	0	0	0	0	0	0	0	0	20	0	40	0	2	0	0	0	0	0	0	0	0	0
Bacteria	Firmicutes	Bacilli	Bacillales	Bacillaceae	Bacillus	Bacillus subtilis	4	9	7	11	14	8	7	12	14	20	6	12	16	17	13	15	7	10	8	10	12	11	11	9	12	18	8	16	4	16	5
Bacteria	Firmicutes	Bacilli	Bacillales	Bacillaceae	Bacillus	Bacillus thuringiensis	6	5	3	3	9	7	6	6	18	4	10	6	6	17	6	6	9	10	4	7	3	8	8	2	6	6	6	7	3	277	35
Bacteria	Firmicutes	Bacilli	Bacillales	Bacillaceae	Bacillus	Bacillus toyonensis	0	0	0	0	0	0	0	0	0	0	0	0	0	0	0	0	0	0	0	0	0	6	0	0	0	0	0	2	0	76	42
Bacteria	Firmicutes	Bacilli	Bacillales	Bacillaceae	Bacillus	Bacillus wiedmannii	28	10	18	15	18	50	7	31	21	36	30	77	20	22	40	30	31	22	30	17	12	20	24	16	30	23	23	30	11	34	13
Bacteria	Firmicutes	Bacilli	Bacillales	Bacillaceae	Bacillus	Unclassified Bacillus	4	0	0	0	2	0	0	0	27	0	0	0	0	0	2	0	0	4	0	5	26	42	1	4	2	0	53	10	2	131	347
Bacteria	Firmicutes	Bacilli	Bacillales	Bacillaceae	Calditerricola	Calditerricola satsumensis	0	0	0	0	0	0	0	0	0	0	0	0	0	0	0	0	0	0	0	0	0	1	0	0	0	0	0	0	0	0	0
Bacteria	Firmicutes	Bacilli	Bacillales	Bacillaceae	Evansella	Evansella clarkii	0	0	0	0	0	0	0	0	0	0	0	0	0	0	0	0	0	0	0	0	0	1	0	2	0	0	0	0	0	12	0
Bacteria	Firmicutes	Bacilli	Bacillales	Bacillaceae	Lysinibacillus	Lysinibacillus alkalisoli	0	0	0	0	0	0	0	0	0	0	0	0	0	0	0	0	0	0	0	0	0	0	0	0	0	0	0	0	0	0	9
Bacteria	Firmicutes	Bacilli	Bacillales	Bacillaceae	Lysinibacillus	Unclassified Lysinibacillus	0	0	0	0	0	0	0	0	0	0	0	0	0	0	0	0	0	0	0	0	0	0	2	0	0	0	0	0	0	0	38
Bacteria	Firmicutes	Bacilli	Bacillales	Bacillaceae	Priestia	Priestia sp.	0	0	0	0	0	0	0	0	0	0	0	0	0	0	0	0	0	0	0	0	0	0	0	0	0	0	0	0	0	0	25
Bacteria	Firmicutes	Bacilli	Bacillales	Bacillaceae	Unclassified Bacillaceae	Unclassified Bacillaceae	0	0	0	0	0	0	0	0	4	0	0	0	0	0	7	0	0	0	0	0	24	7	0	2	0	0	7	6	9	46	176
Bacteria	Firmicutes	Bacilli	Bacillales	Bacillaceae	Virgibacillus	Virgibacillus sp.	0	0	0	0	0	0	0	0	0	0	0	0	0	0	0	0	0	0	0	0	0	0	0	0	0	0	1	0	3	5	0
Bacteria	Firmicutes	Bacilli	Bacillales	Gemella (no family in NCBI)	Gemella	Gemella asaccharolytica	0	0	0	0	0	0	0	0	0	0	0	0	0	0	0	0	0	0	0	0	2	0	0	0	0	0	2	1	0	0	6
Bacteria	Firmicutes	Bacilli	Bacillales	Gemella (no family in NCBI)	Gemella	Gemella bergeri	0	0	0	0	0	0	0	0	4	0	0	0	0	0	0	0	0	1	0	0	15	5	7	5	0	0	1	9	0	5	84
Bacteria	Firmicutes	Bacilli	Bacillales	Gemella (no family in NCBI)	Gemella	Gemella cuniculi	1	0	0	0	3	2	0	0	16	0	1	0	0	0	2	0	0	0	14	0	33	31	5	4	0	0	21	11	11	92	351
Bacteria	Firmicutes	Bacilli	Bacillales	Gemella (no family in NCBI)	Gemella	Gemella haemolysans	244	13	5	67	291	7	30	0	546	2	21	14	4	7	57	17	15	108	115	3	556	1382	183	311	1	5	1773	345	151	8018	7223
Bacteria	Firmicutes	Bacilli	Bacillales	Gemella (no family in NCBI)	Gemella	Gemella morbillorum	172	38	20	20	347	83	11	13	127	16	17	60	4	15	11	16	14	41	563	0	1045	603	58	128	15	14	780	352	417	913	17971
Bacteria	Firmicutes	Bacilli	Bacillales	Gemella (no family in NCBI)	Gemella	Gemella palaticanis	0	0	0	0	0	0	0	0	0	0	0	0	0	0	0	0	0	0	0	0	0	0	0	0	0	0	0	0	0	10	0
Bacteria	Firmicutes	Bacilli	Bacillales	Gemella (no family in NCBI)	Gemella	Gemella sanguinis	1273	78	32	219	2618	427	125	117	6606	186	373	453	43	49	373	151	37	394	2093	20	7430	15488	1743	1532	94	950	12209	7838	6120	10799	98679
Bacteria	Firmicutes	Bacilli	Bacillales	Gemella (no family in NCBI)	Gemella	Gemella sp.	3	0	0	2	26	0	0	0	23	0	0	1	0	0	0	1	1	1	5	0	24	35	1	11	0	1	27	36	1	305	111
Bacteria	Firmicutes	Bacilli	Bacillales	Gemella (no family in NCBI)	Gemella	Unclassified Gemella	2004	103	44	389	2711	254	189	54	5886	93	266	336	68	66	494	202	92	800	2083	73	7465	14079	1704	2684	83	450	14539	5744	3990	48989	92267
Bacteria	Firmicutes	Bacilli	Bacillales	Listeriaceae	Listeria	Listeria monocytogenes	52	62	63	76	73	98	47	125	88	63	84	108	79	58	114	66	70	99	106	41	74	104	67	56	95	89	101	68	96	120	363
Bacteria	Firmicutes	Bacilli	Bacillales	Listeriaceae	Listeria	Unclassified Listeria	0	0	0	0	2	0	0	0	0	0	0	0	0	0	0	0	0	0	1	0	7	4	0	2	0	0	19	2	0	11	29
Bacteria	Firmicutes	Bacilli	Bacillales	Paenibacillaceae	Brevibacillus	Unclassified Brevibacillus	0	0	0	0	0	0	0	0	0	0	1	0	0	0	0	0	0	0	0	0	0	0	2	0	0	0	2	1	0	0	2
Bacteria	Firmicutes	Bacilli	Bacillales	Paenibacillaceae	Cohnella	Unclassified Cohnella	0	0	0	0	0	0	0	0	0	0	0	0	0	0	0	0	0	0	0	0	0	0	0	0	0	0	0	0	0	0	0
Bacteria	Firmicutes	Bacilli	Bacillales	Paenibacillaceae	Paenibacillaceae bacterium (no genus in NCBI)	Paenibacillaceae bacterium	0	0	0	0	0	0	0	0	0	0	0	0	0	0	0	0	0	0	0	0	0	0	0	0	0	0	0	0	0	0	21
Bacteria	Firmicutes	Bacilli	Bacillales	Paenibacillaceae	Paenibacillus	Paenibacillus larvae	0	0	0	0	0	0	0	0	0	0	0	0	0	0	0	0	0	0	0	0	0	0	0	0	0	0	0	0	0	3	60
Bacteria	Firmicutes	Bacilli	Bacillales	Paenibacillaceae	Paenibacillus	Paenibacillus macerans	0	0	0	0	0	0	0	0	0	0	0	0	0	0	0	0	0	0	0	0	0	0	0	0	0	0	0	0	0	0	0
Bacteria	Firmicutes	Bacilli	Bacillales	Paenibacillaceae	Paenibacillus	Paenibacillus montanisoli	0	0	0	0	0	0	0	0	0	0	0	0	0	0	0	0	0	0	0	0	0	0	0	0	0	0	0	0	0	0	0
Bacteria	Firmicutes	Bacilli	Bacillales	Paenibacillaceae	Paenibacillus	Paenibacillus polymyxa	0	0	0	0	0	0	0	0	0	0	0	0	0	0	0	0	0	0	0	0	0	1	0	2	0	0	2	0	0	2	147
Bacteria	Firmicutes	Bacilli	Bacillales	Paenibacillaceae	Paenibacillus	Paenibacillus protaetiae	0	0	0	0	0	0	0	0	0	0	0	0	0	0	0	0	0	0	0	0	0	0	0	0	0	0	2	0	0	0	7
Bacteria	Firmicutes	Bacilli	Bacillales	Paenibacillaceae	Paenibacillus	Unclassified Paenibacillus	0	0	0	0	0	0	0	0	0	0	0	0	0	0	0	0	0	0	0	0	15	3	0	0	0	0	0	0	1	6	54
Bacteria	Firmicutes	Bacilli	Bacillales	Paenibacillaceae	Saccharibacillus	Saccharibacillus endophyticus	0	0	0	0	0	0	0	0	0	0	0	0	0	0	0	0	0	0	0	0	2	0	0	1	0	0	0	5	0	0	0
Bacteria	Firmicutes	Bacilli	Bacillales	Paenibacillaceae	Unclassified Paenibacillaceae	Unclassified Paenibacillaceae	0	0	0	0	0	0	0	0	0	0	0	0	0	0	0	0	0	0	0	0	13	0	0	2	0	0	2	0	0	0	14
Bacteria	Firmicutes	Bacilli	Bacillales	Planococcaceae	Kurthia	Kurthia sp.	0	0	0	0	0	0	0	0	0	0	0	0	0	0	0	0	0	0	0	0	0	0	0	0	0	0	0	0	0	0	37
Bacteria	Firmicutes	Bacilli	Bacillales	Staphylococcaceae	Jeotgalicoccus	Unclassified Jeotgalicoccus	0	0	0	2	0	0	0	0	0	0	0	0	0	0	0	0	0	0	0	0	0	0	0	0	0	0	0	0	1	9	0
Bacteria	Firmicutes	Bacilli	Bacillales	Staphylococcaceae	Macrococcus	Macrococcus caseolyticus	0	0	0	0	0	0	0	0	0	0	0	0	0	0	0	0	0	0	0	0	0	0	0	0	0	0	0	0	0	10	0
Bacteria	Firmicutes	Bacilli	Bacillales	Staphylococcaceae	Macrococcus	Unclassified Macrococcus	0	0	0	0	0	0	0	0	0	0	0	0	0	0	0	0	0	0	0	0	2	8	0	0	0	0	0	0	0	5	25
Bacteria	Firmicutes	Bacilli	Bacillales	Staphylococcaceae	Mammaliicoccus	Mammaliicoccus lentus	0	0	0	0	0	0	0	0	0	0	0	0	0	0	0	0	0	0	0	0	2	0	0	0	0	0	0	0	0	0	3
Bacteria	Firmicutes	Bacilli	Bacillales	Staphylococcaceae	Staphylococcus	Staphylococcus aureus	117	17	21	8	47	26	5	7	191	28798	50693	625	100440	5422	865	286248	123979	23	391	14	536	1101	119	75	12	30	621	182	786	3555	3827
Bacteria	Firmicutes	Bacilli	Bacillales	Staphylococcaceae	Staphylococcus	Staphylococcus capitis	0	0	0	0	0	0	0	0	0	0	0	0	0	0	0	0	0	0	0	0	0	0	0	0	0	0	0	0	0	0	0
Bacteria	Firmicutes	Bacilli	Bacillales	Staphylococcaceae	Staphylococcus	Staphylococcus caprae	0	0	0	0	0	0	0	0	0	0	0	0	0	0	0	0	0	0	0	0	0	0	0	0	0	0	0	0	0	0	0
Bacteria	Firmicutes	Bacilli	Bacillales	Staphylococcaceae	Staphylococcus	Staphylococcus epidermidis	34	23	9	18	33	22	8	16	36	45	194	7	56	9	10	81	37	9	20	7	95	806	31	20	20	60	69	61	28	68	125
Bacteria	Firmicutes	Bacilli	Bacillales	Staphylococcaceae	Staphylococcus	Staphylococcus haemolyticus	0	0	0	0	0	0	0	0	0	0	0	0	0	0	0	0	0	0	0	0	0	0	0	0	0	0	0	0	0	0	0
Bacteria	Firmicutes	Bacilli	Bacillales	Staphylococcaceae	Staphylococcus	Staphylococcus hominis	0	0	0	0	0	0	0	0	0	0	0	0	0	0	0	0	0	0	0	0	0	0	0	0	0	0	0	0	0	0	0
Bacteria	Firmicutes	Bacilli	Bacillales	Staphylococcaceae	Staphylococcus	Staphylococcus lugdunensis	0	0	0	0	0	0	0	0	0	0	0	0	0	0	0	0	0	0	0	0	0	0	1	0	0	0	0	0	4	5	0
Bacteria	Firmicutes	Bacilli	Bacillales	Staphylococcaceae	Staphylococcus	Staphylococcus petrasii	0	0	0	0	0	0	0	0	0	0	0	0	0	0	0	0	0	0	0	0	0	0	0	0	0	0	0	0	0	2	6
Bacteria	Firmicutes	Bacilli	Bacillales	Staphylococcaceae	Staphylococcus	Staphylococcus pseudintermedius	4	0	0	0	0	0	0	0	0	0	11	0	0	0	0	0	0	0	0	0	0	3	0	1	0	0	14	0	11	27	105
Bacteria	Firmicutes	Bacilli	Bacillales	Staphylococcaceae	Staphylococcus	Unclassified Staphylococcus	10	0	0	2	7	13	1	1	32	1087	952	10	1494	92	29	1969	3490	5	26	5	78	290	33	19	1	15	95	10	77	182	343
Bacteria	Firmicutes	Bacilli	Bacillales	Staphylococcaceae	Staphylococcus	[Staphylococcus] sp.	0	0	0	0	0	0	0	0	0	0	0	0	0	0	0	0	0	0	0	0	0	0	0	0	0	0	0	0	0	0	0
Bacteria	Firmicutes	Bacilli	Bacillales	Staphylococcaceae	Unclassified Staphylococcaceae	Unclassified Staphylococcaceae	0	0	0	0	2	0	0	0	3	159	156	0	12	1	5	22	533	0	0	0	2	4	0	6	0	0	1	2	0	17	48
Bacteria	Firmicutes	Bacilli	Bacillales	Unclassified Bacillales	Unclassified Bacillales	Unclassified Bacillales	56	54	34	47	68	44	22	63	81	50	62	50	44	48	50	44	48	52	57	30	162	217	56	63	41	51	231	122	51	386	1355
Bacteria	Firmicutes	Bacilli	Bacilli bacterium (no order in NCBI)	Bacilli bacterium (no family in NCBI)	Bacilli bacterium (no genus in NCBI)	Bacilli bacterium	31	0	0	0	0	0	0	0	17	0	3	5	0	0	0	0	0	0	0	0	113	490	19	66	0	0	541	4	0	561	4098
Bacteria	Firmicutes	Bacilli	Candidatus Faecimonas (no order in NCBI)	Candidatus Faecimonas (no family in NCBI)	Candidatus Faecimonas	Unclassified Candidatus Faecimonas	0	0	0	0	0	0	0	0	0	0	0	0	0	0	0	0	0	0	0	0	0	0	0	0	0	0	0	0	0	0	8
Bacteria	Firmicutes	Bacilli	Lactobacillales	Aerococcaceae	Abiotrophia	Unclassified Abiotrophia	0	0	0	0	2	0	0	0	0	0	0	0	0	0	0	0	0	0	0	0	5	0	8	0	0	0	0	0	9	2	0
Bacteria	Firmicutes	Bacilli	Lactobacillales	Aerococcaceae	Aerococcaceae bacterium (no genus in NCBI)	Aerococcaceae bacterium	1	0	0	0	10	1	0	0	17	0	0	1	0	0	0	0	0	0	12	0	2	3	0	2	0	0	35	3	62	0	548
Bacteria	Firmicutes	Bacilli	Lactobacillales	Aerococcaceae	Aerococcus	Aerococcus christensenii	0	0	0	0	0	0	0	0	0	0	0	0	0	0	0	0	0	0	0	0	0	16	0	0	0	0	0	0	0	0	0
Bacteria	Firmicutes	Bacilli	Lactobacillales	Aerococcaceae	Aerococcus	Unclassified Aerococcus	0	0	0	0	0	0	0	0	0	0	0	0	0	0	1	0	0	0	1	0	4	6	0	0	0	0	9	0	3	0	20
Bacteria	Firmicutes	Bacilli	Lactobacillales	Aerococcaceae	Globicatella	Globicatella sp.	0	0	0	0	0	0	0	0	0	0	0	0	0	0	0	0	0	0	0	0	0	0	0	0	0	0	0	0	0	0	76
Bacteria	Firmicutes	Bacilli	Lactobacillales	Aerococcaceae	Ruoffia	Ruoffia tabacinasalis	0	0	0	0	0	0	0	0	0	0	0	0	2	0	0	0	0	0	0	0	0	0	0	0	0	0	0	0	0	34	0
Bacteria	Firmicutes	Bacilli	Lactobacillales	Carnobacteriaceae	Dolosigranulum	Dolosigranulum pigrum	18	2	1	2	23	3	6	0	87	1	19	12	7	1	28	10	2	12	53	3	203	418	52	293	4	30	210	464	154	438	981
Bacteria	Firmicutes	Bacilli	Lactobacillales	Carnobacteriaceae	Dolosigranulum	Unclassified Dolosigranulum	0	0	0	0	0	0	0	0	0	0	0	0	0	0	0	0	0	0	0	0	0	2	0	7	0	0	0	2	0	0	1
Bacteria	Firmicutes	Bacilli	Lactobacillales	Carnobacteriaceae	Granulicatella	Granulicatella adiacens	1	0	2	0	2	6	2	0	35	4	2	3	0	0	30	0	4	10	41	8	175	181	74	16	0	6	120	35	82	148	543
Bacteria	Firmicutes	Bacilli	Lactobacillales	Carnobacteriaceae	Granulicatella	Granulicatella elegans	11	2	0	1	2	0	0	0	10	0	0	0	0	0	0	0	0	2	2	0	20	27	0	4	0	0	11	4	4	89	47
Bacteria	Firmicutes	Bacilli	Lactobacillales	Carnobacteriaceae	Granulicatella	Granulicatella sp.	0	0	0	0	0	2	0	2	7	0	1	2	0	0	4	0	0	0	4	0	26	21	12	0	0	0	17	8	23	3	39
Bacteria	Firmicutes	Bacilli	Lactobacillales	Carnobacteriaceae	Granulicatella	Unclassified Granulicatella	57	17	0	17	39	40	3	4	202	1	23	18	0	2	77	1	0	39	182	17	688	794	203	101	0	5	456	154	286	832	1719
Bacteria	Firmicutes	Bacilli	Lactobacillales	Carnobacteriaceae	Trichococcus	Trichococcus palustris	7	0	0	2	2	6	8	0	36	1	4	1	0	0	8	1	0	4	22	1	81	139	15	3	0	1	62	16	121	101	436
Bacteria	Firmicutes	Bacilli	Lactobacillales	Carnobacteriaceae	Unclassified Carnobacteriaceae	Unclassified Carnobacteriaceae	2	0	0	0	10	1	4	0	27	0	3	0	0	0	7	0	0	2	6	10	65	77	19	2	0	0	42	16	61	78	333
Bacteria	Firmicutes	Bacilli	Lactobacillales	Enterococcaceae	Enterococcus	Enterococcus cecorum	0	0	0	1	0	0	0	0	3	0	0	0	0	0	0	0	0	0	1	0	8	2	1	2	0	0	7	23	11	16	139
Bacteria	Firmicutes	Bacilli	Lactobacillales	Enterococcaceae	Enterococcus	Enterococcus columbae	0	0	0	0	0	0	0	0	0	0	0	0	0	0	0	0	0	0	0	0	0	0	0	2	0	0	0	4	0	0	10
Bacteria	Firmicutes	Bacilli	Lactobacillales	Enterococcaceae	Enterococcus	Enterococcus faecalis	11	7	6	9	8	16	4	11	12	13	17	17	3	6	13	10	8	12	17	16	15	7	5	10	6	7	15	16	7	20	8
Bacteria	Firmicutes	Bacilli	Lactobacillales	Enterococcaceae	Enterococcus	Enterococcus faecium	0	0	0	0	0	0	0	0	0	0	108	0	0	0	0	0	0	0	0	0	2	2	0	2	0	0	8	0	4	3	132
Bacteria	Firmicutes	Bacilli	Lactobacillales	Enterococcaceae	Enterococcus	Enterococcus gallinarum	0	0	0	0	0	0	0	0	0	0	0	0	0	0	0	0	0	0	0	0	12	0	0	0	0	0	0	0	0	0	0
Bacteria	Firmicutes	Bacilli	Lactobacillales	Enterococcaceae	Enterococcus	Enterococcus rivorum	0	0	0	0	0	0	0	0	0	0	0	0	0	0	0	0	0	0	0	0	0	0	0	0	0	0	0	0	0	0	17
Bacteria	Firmicutes	Bacilli	Lactobacillales	Enterococcaceae	Enterococcus	Enterococcus sp.	0	0	0	0	0	0	0	0	0	0	0	0	0	0	0	0	0	0	0	0	0	0	0	15	0	0	30	2	1	0	48
Bacteria	Firmicutes	Bacilli	Lactobacillales	Enterococcaceae	Enterococcus	Unclassified Enterococcus	0	0	0	0	0	0	0	0	2	0	51	0	0	0	0	0	0	0	1	0	5	15	0	0	0	0	2	6	106	27	119
Bacteria	Firmicutes	Bacilli	Lactobacillales	Enterococcaceae	Unclassified Enterococcaceae	Unclassified Enterococcaceae	0	0	0	0	0	0	0	0	0	0	0	0	0	0	0	0	0	0	1	0	4	0	0	0	0	0	0	2	0	0	12
Bacteria	Firmicutes	Bacilli	Lactobacillales	Lactobacillaceae	Agrilactobacillus	Agrilactobacillus fermenti	0	0	0	0	0	0	0	0	0	0	0	0	0	0	0	0	0	0	0	0	0	0	0	0	0	0	2	3	0	0	0
Bacteria	Firmicutes	Bacilli	Lactobacillales	Lactobacillaceae	Companilactobacillus	Companilactobacillus musae	0	0	0	0	0	0	0	0	0	0	0	2	0	0	0	0	0	0	0	0	0	0	0	0	0	0	0	0	0	0	4
Bacteria	Firmicutes	Bacilli	Lactobacillales	Lactobacillaceae	Lacticaseibacillus	Lacticaseibacillus paracasei	0	0	0	0	0	0	0	0	0	0	0	0	0	0	0	0	0	0	0	0	0	0	0	0	0	0	0	0	0	0	0
Bacteria	Firmicutes	Bacilli	Lactobacillales	Lactobacillaceae	Lactobacillus	Candidatus Lactobacillus pullistercoris	0	0	0	0	0	0	0	0	0	0	0	0	0	0	0	0	0	0	0	0	0	0	0	0	0	0	0	0	0	0	17
Bacteria	Firmicutes	Bacilli	Lactobacillales	Lactobacillaceae	Lactobacillus	Lactobacillus crispatus	35	21	20	17	23	36	15	45	24	29	30	33	32	38	23	25	27	22	27	22	15	19	20	26	35	27	24	20	5	30	11
Bacteria	Firmicutes	Bacilli	Lactobacillales	Lactobacillaceae	Lactobacillus	Lactobacillus delbrueckii	4	0	0	0	0	0	0	0	6	0	0	0	0	0	0	0	0	0	0	0	0	0	0	0	0	0	26	0	3	14	72
Bacteria	Firmicutes	Bacilli	Lactobacillales	Lactobacillaceae	Lactobacillus	Lactobacillus helveticus	0	0	0	0	0	0	0	0	0	0	0	0	0	0	0	0	0	0	0	0	0	8	0	0	0	0	0	0	0	0	20
Bacteria	Firmicutes	Bacilli	Lactobacillales	Lactobacillaceae	Lactobacillus	Lactobacillus iners	1	0	0	1	0	2	0	0	2	0	3	0	0	0	0	0	0	0	1	0	5	12	0	0	0	0	8	2	4	18	153
Bacteria	Firmicutes	Bacilli	Lactobacillales	Lactobacillaceae	Lactobacillus	Lactobacillus johnsonii	10	0	0	0	0	0	0	0	0	0	0	0	0	0	0	0	0	0	0	0	0	0	0	1	0	0	2	1	1	67	2
Bacteria	Firmicutes	Bacilli	Lactobacillales	Lactobacillaceae	Lactobacillus	Lactobacillus kitasatonis	0	0	0	0	0	0	0	0	0	0	0	0	0	0	0	0	0	0	0	0	3	0	0	2	0	0	0	0	0	0	19
Bacteria	Firmicutes	Bacilli	Lactobacillales	Lactobacillaceae	Lactobacillus	Unclassified Lactobacillus	0	0	0	0	0	0	0	0	4	0	0	0	0	0	7	0	0	0	2	0	0	0	0	0	0	0	2	1	0	75	55
Bacteria	Firmicutes	Bacilli	Lactobacillales	Lactobacillaceae	Latilactobacillus	Latilactobacillus sakei	0	0	0	0	0	0	0	0	0	0	0	0	0	0	2	0	0	0	0	0	0	0	0	1	0	0	2	0	0	15	2
Bacteria	Firmicutes	Bacilli	Lactobacillales	Lactobacillaceae	Leuconostoc	Unclassified Leuconostoc	0	0	0	0	0	0	0	0	0	0	0	0	0	0	0	0	0	0	0	0	0	0	0	0	0	0	0	0	1	10	17
Bacteria	Firmicutes	Bacilli	Lactobacillales	Lactobacillaceae	Ligilactobacillus	Ligilactobacillus equi	0	0	0	1	0	0	0	0	0	0	0	0	0	0	0	0	0	0	0	0	0	0	0	0	0	0	0	0	0	23	0
Bacteria	Firmicutes	Bacilli	Lactobacillales	Lactobacillaceae	Ligilactobacillus	Ligilactobacillus salivarius	1	0	0	0	0	8	0	0	0	0	0	0	0	0	3	0	0	0	4	0	0	0	0	1	0	0	4	0	111	64	1
Bacteria	Firmicutes	Bacilli	Lactobacillales	Lactobacillaceae	Ligilactobacillus	Unclassified Ligilactobacillus	0	0	0	0	0	0	0	0	0	0	0	2	0	0	0	0	0	0	0	0	0	1	0	0	0	0	0	0	0	0	35
Bacteria	Firmicutes	Bacilli	Lactobacillales	Lactobacillaceae	Limosilactobacillus	Limosilactobacillus fermentum	0	0	0	0	0	0	0	0	0	0	0	0	0	0	0	0	0	0	0	0	0	16	0	0	0	0	0	0	0	0	0
Bacteria	Firmicutes	Bacilli	Lactobacillales	Lactobacillaceae	Limosilactobacillus	Limosilactobacillus reuteri	0	0	0	0	0	0	0	0	0	0	0	0	0	0	0	0	0	0	0	0	0	4	0	0	0	0	0	0	0	0	41
Bacteria	Firmicutes	Bacilli	Lactobacillales	Lactobacillaceae	Limosilactobacillus	Unclassified Limosilactobacillus	0	0	0	0	0	0	0	0	0	0	0	0	0	0	0	0	0	0	0	0	0	0	0	0	0	0	0	0	0	9	0
Bacteria	Firmicutes	Bacilli	Lactobacillales	Lactobacillaceae	Oenococcus	Oenococcus oeni	0	0	0	0	0	0	0	0	0	0	0	0	0	0	0	0	0	0	0	0	0	0	0	0	0	0	0	0	0	4	9
Bacteria	Firmicutes	Bacilli	Lactobacillales	Lactobacillaceae	Schleiferilactobacillus	Unclassified Schleiferilactobacillus	0	0	0	0	0	0	0	0	0	0	0	0	0	0	0	0	0	0	0	0	0	0	0	0	0	0	0	0	0	17	0
Bacteria	Firmicutes	Bacilli	Lactobacillales	Lactobacillaceae	Secundilactobacillus	Unclassified Secundilactobacillus	2	0	0	0	0	0	0	0	0	0	0	0	0	0	0	0	0	0	0	0	4	0	0	0	0	0	0	0	0	0	8
Bacteria	Firmicutes	Bacilli	Lactobacillales	Lactobacillaceae	Unclassified Lactobacillaceae	Unclassified Lactobacillaceae	0	0	0	0	0	0	0	0	0	0	0	0	0	0	2	0	0	0	0	0	0	0	0	0	0	0	6	1	10	44	65
Bacteria	Firmicutes	Bacilli	Lactobacillales	Lactobacillaceae	Weissella	Weissella paramesenteroides	0	0	0	2	0	0	0	0	0	0	0	0	0	0	0	0	0	0	0	0	0	0	0	0	0	0	0	0	0	22	0
Bacteria	Firmicutes	Bacilli	Lactobacillales	Lactobacillales bacterium (no family in NCBI)	Lactobacillales bacterium (no genus in NCBI)	Lactobacillales bacterium	0	0	0	0	0	0	0	0	0	0	0	0	0	0	0	0	0	0	0	0	0	7	0	0	0	0	5	0	0	0	35
Bacteria	Firmicutes	Bacilli	Lactobacillales	Streptococcaceae	Lactococcus	Lactococcus cremoris	0	0	0	0	0	0	0	0	0	0	0	0	0	0	0	0	0	0	0	0	0	0	0	0	0	0	0	0	0	0	19
Bacteria	Firmicutes	Bacilli	Lactobacillales	Streptococcaceae	Lactococcus	Lactococcus lactis	0	0	0	0	0	0	0	0	0	0	0	0	0	0	0	0	0	0	0	0	0	0	0	0	0	0	0	0	0	8	9
Bacteria	Firmicutes	Bacilli	Lactobacillales	Streptococcaceae	Lactococcus	Lactococcus sp.	0	0	0	0	0	0	0	0	0	0	0	0	0	0	0	0	0	0	0	0	0	0	0	0	0	0	0	0	0	0	10
Bacteria	Firmicutes	Bacilli	Lactobacillales	Streptococcaceae	Lactococcus	Unclassified Lactococcus	0	0	0	0	0	0	0	0	0	0	0	0	0	0	0	0	0	0	16	0	0	2	0	0	0	0	6	0	0	0	10
Bacteria	Firmicutes	Bacilli	Lactobacillales	Streptococcaceae	Streptococcaceae bacterium (no genus in NCBI)	Streptococcaceae bacterium	0	0	0	0	0	0	0	0	0	0	0	0	0	0	0	0	0	0	0	0	0	0	0	0	0	0	17	0	0	0	0
Bacteria	Firmicutes	Bacilli	Lactobacillales	Streptococcaceae	Streptococcus	Streptococcus acidominimus	0	0	0	0	0	0	2	0	1	0	0	0	0	0	0	0	0	0	0	0	2	3	0	0	0	0	2	0	0	6	8
Bacteria	Firmicutes	Bacilli	Lactobacillales	Streptococcaceae	Streptococcus	Streptococcus agalactiae	55	2	0	6	0	0	0	0	51	0	13	0	0	0	1	0	0	6	9	0	33	41	5	1	0	0	181	164	90	125	329
Bacteria	Firmicutes	Bacilli	Lactobacillales	Streptococcaceae	Streptococcus	Streptococcus anginosus	4	0	4	0	0	0	0	0	3	0	0	4	0	0	2	1	0	0	65	0	7	8	0	3	0	0	7	4	18	31	359
Bacteria	Firmicutes	Bacilli	Lactobacillales	Streptococcaceae	Streptococcus	Streptococcus australis	13	0	0	4	11	1	0	0	60	1	0	4	0	0	2	0	0	0	15	7	50	72	10	12	0	1	120	18	12	68	91
Bacteria	Firmicutes	Bacilli	Lactobacillales	Streptococcaceae	Streptococcus	Streptococcus canis	0	0	0	0	0	0	0	0	0	0	0	0	0	0	0	0	0	0	0	0	1	6	0	0	0	0	3	8	0	0	18
Bacteria	Firmicutes	Bacilli	Lactobacillales	Streptococcaceae	Streptococcus	Streptococcus constellatus	0	0	0	0	0	0	0	0	0	0	0	0	0	0	0	0	0	0	0	0	0	0	0	0	0	0	5	0	0	0	93
Bacteria	Firmicutes	Bacilli	Lactobacillales	Streptococcaceae	Streptococcus	Streptococcus cristatus	5	1	4	7	10	1	0	1	33	0	6	7	1	0	19	3	1	23	21	2	138	154	43	15	0	17	84	29	147	517	331
Bacteria	Firmicutes	Bacilli	Lactobacillales	Streptococcaceae	Streptococcus	Streptococcus danieliae	0	0	0	0	0	0	0	0	0	0	0	0	0	0	0	0	0	0	0	0	0	0	0	0	0	0	1	0	2	27	0
Bacteria	Firmicutes	Bacilli	Lactobacillales	Streptococcaceae	Streptococcus	Streptococcus dysgalactiae	0	0	0	0	0	0	0	0	0	0	0	0	0	0	0	0	0	0	0	0	0	0	0	0	0	0	0	0	0	3	3
Bacteria	Firmicutes	Bacilli	Lactobacillales	Streptococcaceae	Streptococcus	Streptococcus equi	1	0	0	0	0	0	0	0	0	0	6	0	0	0	0	0	0	1	1	0	7	5	0	4	0	0	12	4	6	11	433
Bacteria	Firmicutes	Bacilli	Lactobacillales	Streptococcaceae	Streptococcus	Streptococcus equinus	0	0	0	0	0	0	0	0	0	0	0	0	0	0	0	0	0	0	0	0	0	28	0	0	0	0	0	0	8	68	29
Bacteria	Firmicutes	Bacilli	Lactobacillales	Streptococcaceae	Streptococcus	Streptococcus gallinaceus	0	0	0	0	3	0	0	0	2	0	1	0	0	0	1	0	0	2	2	0	8	1	2	3	0	0	5	10	0	7	91
Bacteria	Firmicutes	Bacilli	Lactobacillales	Streptococcaceae	Streptococcus	Streptococcus gordonii	10	0	0	1	5	2	3	0	40	0	6	4	1	1	43	16	1	18	21	28	59	140	22	5	2	1	80	41	54	329	524
Bacteria	Firmicutes	Bacilli	Lactobacillales	Streptococcaceae	Streptococcus	Streptococcus gwangjuense	0	0	0	0	4	1	0	0	4	0	1	0	0	0	0	1	2	1	2	1	10	35	1	0	0	0	18	0	0	35	8
Bacteria	Firmicutes	Bacilli	Lactobacillales	Streptococcaceae	Streptococcus	Streptococcus hyointestinalis	0	0	0	0	0	0	0	0	0	0	2	0	0	0	7	0	0	0	2	2	1	0	1	0	0	0	3	0	0	42	2
Bacteria	Firmicutes	Bacilli	Lactobacillales	Streptococcaceae	Streptococcus	Streptococcus ilei	0	0	0	0	0	0	1	2	16	2	0	0	0	0	0	0	0	0	2	2	24	6	0	0	0	0	33	4	0	6	4
Bacteria	Firmicutes	Bacilli	Lactobacillales	Streptococcaceae	Streptococcus	Streptococcus infantarius	0	0	0	0	0	0	0	0	0	0	1	0	0	0	0	0	0	0	0	0	0	0	0	0	0	0	1	0	2	0	7
Bacteria	Firmicutes	Bacilli	Lactobacillales	Streptococcaceae	Streptococcus	Streptococcus infantis	121	5	2	5	19	45	18	2	269	11	26	27	4	0	77	7	1	39	113	29	485	1168	132	108	5	6	710	190	258	1457	5706
Bacteria	Firmicutes	Bacilli	Lactobacillales	Streptococcaceae	Streptococcus	Streptococcus iniae	4	0	0	0	0	2	0	0	0	0	0	2	0	0	0	0	0	0	7	0	12	0	0	6	0	0	13	0	4	8	157
Bacteria	Firmicutes	Bacilli	Lactobacillales	Streptococcaceae	Streptococcus	Streptococcus intermedius	26	0	1	5	20	23	4	1	67	3	9	78	12	1	31	2	0	17	892	13	126	446	74	36	0	13	237	51	79	536	2258
Bacteria	Firmicutes	Bacilli	Lactobacillales	Streptococcaceae	Streptococcus	Streptococcus koreensis	1	0	0	0	0	0	0	0	2	0	0	1	0	0	0	0	0	0	0	0	3	4	4	2	0	0	11	0	0	0	0
Bacteria	Firmicutes	Bacilli	Lactobacillales	Streptococcaceae	Streptococcus	Streptococcus lactarius	0	0	0	0	0	11	0	0	0	0	0	6	0	0	11	0	0	0	0	0	4	16	7	0	0	2	4	0	12	25	71
Bacteria	Firmicutes	Bacilli	Lactobacillales	Streptococcaceae	Streptococcus	Streptococcus marmotae	0	0	0	0	0	0	0	0	0	0	0	0	0	0	0	0	0	0	0	0	0	0	0	0	0	0	10	0	0	0	0
Bacteria	Firmicutes	Bacilli	Lactobacillales	Streptococcaceae	Streptococcus	Streptococcus mitis	608	63	22	104	357	28	31	31	1149	14	318	138	65	30	223	85	32	298	1244	49	1492	3336	250	409	13	43	4074	946	357	14176	5049
Bacteria	Firmicutes	Bacilli	Lactobacillales	Streptococcaceae	Streptococcus	Streptococcus mutans	5	0	0	0	4	1	1	0	9	2	7	8	0	0	8	0	0	0	30	0	15	46	6	6	0	6	136	7	29	126	261
Bacteria	Firmicutes	Bacilli	Lactobacillales	Streptococcaceae	Streptococcus	Streptococcus oralis	277	145	22	22	375	31	14	16	576	3	115	51	19	72	455	107	134	120	1164	215	727	1343	127	305	168	58	1542	250	317	3332	3114
Bacteria	Firmicutes	Bacilli	Lactobacillales	Streptococcaceae	Streptococcus	Streptococcus orisratti	0	0	0	0	0	0	0	0	0	0	0	0	0	0	0	0	0	0	0	0	0	0	0	0	0	0	0	0	0	19	0
Bacteria	Firmicutes	Bacilli	Lactobacillales	Streptococcaceae	Streptococcus	Streptococcus parasanguinis	1415	40	93	208	229	2030	494	40	1731	147	442	822	15	17	6606	83	44	571	3728	156	7054	18362	4154	1350	15	542	11184	1172	23333	26813	196043
Bacteria	Firmicutes	Bacilli	Lactobacillales	Streptococcaceae	Streptococcus	Streptococcus peroris	3	0	2	0	4	0	1	0	27	0	1	0	0	1	1	0	0	0	14	2	19	47	0	3	1	0	56	14	6	90	243
Bacteria	Firmicutes	Bacilli	Lactobacillales	Streptococcaceae	Streptococcus	Streptococcus pneumoniae	1805	232	65	269	1192	272	200	68	7557	75	664	628	152	78	1230	146	77	895	3712	284	5857	10183	1143	1598	52	183	13345	2944	2726	38363	29686
Bacteria	Firmicutes	Bacilli	Lactobacillales	Streptococcaceae	Streptococcus	Streptococcus pseudopneumoniae	17	1	0	2	19	3	5	0	862	0	1	19	2	3	95	0	2	15	84	0	102	191	21	44	0	2	239	32	33	761	372
Bacteria	Firmicutes	Bacilli	Lactobacillales	Streptococcaceae	Streptococcus	Streptococcus pyogenes	0	0	0	0	0	0	0	0	0	0	0	0	0	0	0	0	0	0	0	0	19	53	0	0	0	0	4	0	0	8	4
Bacteria	Firmicutes	Bacilli	Lactobacillales	Streptococcaceae	Streptococcus	Streptococcus rubneri	31	0	0	1	5	4	0	0	204	2	10	26	2	0	8	1	0	2	10	0	58	84	7	96	3	8	53	60	76	84	455
Bacteria	Firmicutes	Bacilli	Lactobacillales	Streptococcaceae	Streptococcus	Streptococcus salivarius	2290	22	84	517	67	262	602	27	1764	42	88	270	6	6	1717	56	4	180	3518	184	15228	42125	1966	1194	56	424	6536	1633	51283	11782	106984
Bacteria	Firmicutes	Bacilli	Lactobacillales	Streptococcaceae	Streptococcus	Streptococcus sanguinis	171	28	78	12	68	23	81	36	528	13	248	220	12	2	349	27	2	142	1347	24	1546	2961	1311	338	36	70	1221	420	1005	1807	3195
Bacteria	Firmicutes	Bacilli	Lactobacillales	Streptococcaceae	Streptococcus	Streptococcus sinensis	0	0	0	0	0	0	0	0	1	0	0	0	0	0	0	0	0	0	0	0	4	4	0	0	0	0	0	0	0	0	0
Bacteria	Firmicutes	Bacilli	Lactobacillales	Streptococcaceae	Streptococcus	Streptococcus sobrinus	0	0	0	0	0	0	0	0	0	0	0	0	0	0	0	0	0	0	0	0	0	0	0	0	0	0	0	0	39	0	0
Bacteria	Firmicutes	Bacilli	Lactobacillales	Streptococcaceae	Streptococcus	Streptococcus sp.	404	114	41	111	684	620	93	85	2827	138	273	247	51	33	1288	51	31	352	1724	308	8200	8506	3019	884	57	171	7295	1964	5610	10704	32341
Bacteria	Firmicutes	Bacilli	Lactobacillales	Streptococcaceae	Streptococcus	Streptococcus suis	13	2	0	9	10	9	3	2	49	0	7	5	0	0	58	3	0	6	94	6	175	278	60	35	1	12	176	46	341	443	2359
Bacteria	Firmicutes	Bacilli	Lactobacillales	Streptococcaceae	Streptococcus	Streptococcus symci	0	0	0	0	0	0	0	0	2	0	0	0	0	0	0	0	0	2	10	3	0	0	0	0	0	0	1	0	0	10	6
Bacteria	Firmicutes	Bacilli	Lactobacillales	Streptococcaceae	Streptococcus	Streptococcus thermophilus	13	0	0	1	12	2	2	0	36	0	4	7	0	0	30	1	0	7	21	5	161	615	23	8	0	2	117	21	424	400	1794
Bacteria	Firmicutes	Bacilli	Lactobacillales	Streptococcaceae	Streptococcus	Streptococcus timonensis	9	0	0	0	8	0	1	0	36	1	5	1	0	0	5	0	0	3	0	0	73	22	3	1	1	0	17	37	3	56	9
Bacteria	Firmicutes	Bacilli	Lactobacillales	Streptococcaceae	Streptococcus	Streptococcus toyakuensis	0	0	0	0	0	0	0	0	8	0	0	0	0	0	0	0	0	0	0	0	0	0	0	0	0	0	0	0	0	0	0
Bacteria	Firmicutes	Bacilli	Lactobacillales	Streptococcaceae	Streptococcus	Streptococcus uberis	0	0	0	0	0	0	0	0	0	0	0	0	0	0	0	0	0	0	0	0	0	0	0	0	0	0	0	0	9	0	0
Bacteria	Firmicutes	Bacilli	Lactobacillales	Streptococcaceae	Streptococcus	Streptococcus vestibularis	0	0	0	0	0	2	0	0	2	0	0	0	0	0	0	0	0	0	1	0	17	6	5	1	0	0	4	2	97	15	8
Bacteria	Firmicutes	Bacilli	Lactobacillales	Streptococcaceae	Streptococcus	Streptococcus zalophi	0	0	0	0	0	0	0	0	0	0	0	0	0	0	0	0	0	0	0	0	0	0	0	0	0	0	0	0	0	0	140
Bacteria	Firmicutes	Bacilli	Lactobacillales	Streptococcaceae	Streptococcus	Unclassified Streptococcus	37587	2582	1848	6068	13295	13593	7471	1647	89180	2703	9453	11566	1780	977	43746	2237	818	12104	76426	7053	203889	441046	45828	30143	1439	7526	229728	54236	371910	492105	1669063
Bacteria	Firmicutes	Bacilli	Lactobacillales	Streptococcaceae	Unclassified Streptococcaceae	Unclassified Streptococcaceae	27	2	0	2	7	16	4	0	40	0	0	4	1	1	33	1	0	3	26	1	124	138	28	19	0	2	113	18	77	424	1988
Bacteria	Firmicutes	Bacilli	Lactobacillales	Unclassified Lactobacillales	Unclassified Lactobacillales	Unclassified Lactobacillales	819	180	99	241	1763	1467	181	134	6585	314	730	600	45	31	3026	159	47	817	4375	755	21020	22220	7896	2356	37	322	17088	5839	12065	22656	66841
Bacteria	Firmicutes	Bacilli	Unclassified Bacilli	Unclassified Bacilli	Unclassified Bacilli	Unclassified Bacilli	3533	3037	3594	3239	3566	2953	1942	4234	4615	3557	6012	7165	3257	2830	3787	3276	4666	3988	4793	2091	3597	4522	2744	2304	4119	2433	6064	3577	2585	12344	20972
Bacteria	Firmicutes	Clostridia	Clostridia bacterium (no order in NCBI)	Clostridia bacterium (no family in NCBI)	Clostridia bacterium (no genus in NCBI)	Clostridia bacterium	0	0	0	2	0	1	0	0	4	0	1	0	0	0	0	0	0	0	1	0	38	46	2	21	1	0	60	8	25	55	824
Bacteria	Firmicutes	Clostridia	Eubacteriales	Christensenellaceae	Christensenellaceae bacterium (no genus in NCBI)	Christensenellaceae bacterium	0	0	0	0	0	0	0	0	0	0	0	0	0	0	0	0	0	0	0	0	2	7	0	0	0	0	0	0	0	2	6
Bacteria	Firmicutes	Clostridia	Eubacteriales	Clostridiaceae	Alkaliphilus	Alkaliphilus sp.	0	0	0	0	0	0	0	0	0	0	0	0	0	0	0	0	0	0	0	0	0	0	0	0	0	0	0	0	0	0	48
Bacteria	Firmicutes	Clostridia	Eubacteriales	Clostridiaceae	Butyricicoccus	Unclassified Butyricicoccus	0	0	0	2	0	0	0	0	0	0	0	0	0	0	0	0	0	0	0	0	1	8	0	6	0	0	7	3	2	4	144
Bacteria	Firmicutes	Clostridia	Eubacteriales	Clostridiaceae	Caloramator	Caloramator mitchellensis	0	0	0	0	0	0	0	0	0	0	0	0	0	0	0	0	0	0	0	0	1	2	0	0	0	0	2	0	0	0	19
Bacteria	Firmicutes	Clostridia	Eubacteriales	Clostridiaceae	Caminicella	Caminicella sporogenes	0	0	0	0	0	0	0	0	0	0	0	0	0	0	0	0	0	0	0	0	0	0	0	0	0	0	1	0	0	0	16
Bacteria	Firmicutes	Clostridia	Eubacteriales	Clostridiaceae	Candidatus Arthromitus	Candidatus Arthromitus sp.	0	0	0	0	1	0	0	0	0	0	0	0	0	0	0	0	0	0	0	0	5	1	0	0	0	0	0	4	0	0	5
Bacteria	Firmicutes	Clostridia	Eubacteriales	Clostridiaceae	Clostridiaceae bacterium (no genus in NCBI)	Clostridiaceae bacterium	0	0	0	0	0	0	0	0	0	0	0	0	0	0	0	0	0	0	0	0	4	1	0	0	0	0	0	1	0	8	59
Bacteria	Firmicutes	Clostridia	Eubacteriales	Clostridiaceae	Clostridium	Clostridium acetobutylicum	0	0	0	0	0	0	0	0	0	0	0	0	0	0	0	0	0	0	0	0	10	0	0	0	0	0	0	0	0	0	0
Bacteria	Firmicutes	Clostridia	Eubacteriales	Clostridiaceae	Clostridium	Clostridium botulinum	0	0	0	0	0	0	0	0	0	0	0	0	0	0	0	0	0	0	0	0	0	1	0	0	0	0	2	2	0	0	58
Bacteria	Firmicutes	Clostridia	Eubacteriales	Clostridiaceae	Clostridium	Clostridium butyricum	0	0	0	0	0	0	0	0	2	0	0	0	0	0	0	0	0	0	0	0	1	1	0	0	0	0	0	0	0	0	3
Bacteria	Firmicutes	Clostridia	Eubacteriales	Clostridiaceae	Clostridium	Clostridium cadaveris	0	0	0	0	0	0	0	0	0	0	0	0	0	0	0	0	0	0	0	0	0	0	1	6	0	0	2	0	0	0	0
Bacteria	Firmicutes	Clostridia	Eubacteriales	Clostridiaceae	Clostridium	Clostridium perfringens	0	0	0	0	0	0	0	0	7	0	0	2	0	0	0	0	0	0	6	0	20	1	0	6	0	0	4	4	0	0	383
Bacteria	Firmicutes	Clostridia	Eubacteriales	Clostridiaceae	Clostridium	Clostridium tetani	5	0	0	0	0	0	0	0	0	0	0	0	0	0	0	0	0	0	0	0	0	0	0	5	0	0	4	0	2	39	18
Bacteria	Firmicutes	Clostridia	Eubacteriales	Clostridiaceae	Clostridium	Clostridium tunisiense	0	0	0	0	0	0	0	0	0	0	0	0	0	0	0	0	0	0	0	0	0	0	0	0	0	0	0	0	0	0	83
Bacteria	Firmicutes	Clostridia	Eubacteriales	Clostridiaceae	Clostridium	Clostridium vitabionis	0	0	0	0	0	0	0	0	0	0	0	0	0	0	0	0	0	0	0	0	0	0	0	0	0	0	0	0	0	0	15
Bacteria	Firmicutes	Clostridia	Eubacteriales	Clostridiaceae	Clostridium	Unclassified Clostridium	0	0	0	6	0	0	0	0	1	0	0	0	0	0	1	0	0	0	6	2	34	6	3	3	0	0	26	3	1	6	895
Bacteria	Firmicutes	Clostridia	Eubacteriales	Clostridiaceae	Clostridium	[Clostridium] sp.	37	0	0	0	28	11	0	0	22	0	0	0	2	0	13	0	1	4	4	0	56	39	15	19	0	4	82	37	37	552	1350
Bacteria	Firmicutes	Clostridia	Eubacteriales	Clostridiaceae	Hungatella	Hungatella sp.	0	0	0	0	0	0	0	0	0	0	0	0	0	0	0	0	0	0	0	0	0	0	0	0	0	0	0	0	0	0	21
Bacteria	Firmicutes	Clostridia	Eubacteriales	Clostridiaceae	Sarcina	Sarcina ventriculi	0	0	0	0	0	0	0	0	0	0	0	0	0	0	0	0	0	0	0	0	0	0	0	0	0	0	0	0	0	0	8
Bacteria	Firmicutes	Clostridia	Eubacteriales	Clostridiaceae	Unclassified Clostridiaceae	Unclassified Clostridiaceae	0	0	0	1	0	0	0	0	2	0	0	0	0	0	0	0	0	0	0	0	14	3	0	0	0	0	13	2	0	2	59
Bacteria	Firmicutes	Clostridia	Eubacteriales	Clostridiales bacterium (no family in NCBI)	Clostridiales bacterium (no genus in NCBI)	Clostridiales bacterium	33	24	45	66	249	30	13	32	556	18	59	74	17	26	43	20	44	33	60	23	8169	7742	362	5974	51	22	3924	621	756	3328	243553
Bacteria	Firmicutes	Clostridia	Eubacteriales	Desulfotomaculaceae	Desulfotomaculum	Desulfotomaculum copahuensis	0	0	0	0	0	0	0	0	0	0	0	0	0	0	0	0	0	0	0	0	2	0	0	2	0	0	0	2	0	0	18
Bacteria	Firmicutes	Clostridia	Eubacteriales	Eubacteriaceae	Eubacterium	Eubacterium plexicaudatum	0	0	0	0	0	0	0	0	0	0	0	0	0	0	0	0	0	0	0	0	0	0	0	0	0	0	0	0	0	0	35
Bacteria	Firmicutes	Clostridia	Eubacteriales	Eubacteriaceae	Eubacterium	Eubacterium ramulus	0	0	0	0	0	0	0	0	0	0	0	0	0	0	0	0	0	0	0	0	0	0	0	0	0	0	0	0	0	0	5
Bacteria	Firmicutes	Clostridia	Eubacteriales	Eubacteriaceae	Eubacterium	Eubacterium sp.	0	0	0	0	0	1	0	0	0	0	2	6	0	0	0	0	0	0	2	0	37	30	6	6	0	0	22	3	8	17	609
Bacteria	Firmicutes	Clostridia	Eubacteriales	Eubacteriaceae	Eubacterium	Eubacterium uniforme	0	0	0	0	0	0	0	0	0	0	0	0	0	0	0	0	0	0	0	0	0	0	0	0	0	0	0	0	0	0	34
Bacteria	Firmicutes	Clostridia	Eubacteriales	Eubacteriaceae	Pseudoramibacter	Pseudoramibacter alactolyticus	0	0	0	0	0	0	0	0	0	0	0	0	0	0	0	0	0	0	0	0	0	0	0	0	0	0	2	14	0	6	17
Bacteria	Firmicutes	Clostridia	Eubacteriales	Eubacteriaceae	Unclassified Eubacteriaceae	Unclassified Eubacteriaceae	0	0	0	0	0	0	0	0	0	0	0	0	0	0	0	0	0	0	4	0	0	3	2	3	0	0	19	4	0	0	74
Bacteria	Firmicutes	Clostridia	Eubacteriales	Eubacteriales Family XIII. Incertae Sedis	Hornefia	Hornefia porci	0	0	0	0	0	0	0	0	0	0	0	0	0	0	0	0	0	0	0	0	0	2	0	0	0	0	0	0	0	0	71
Bacteria	Firmicutes	Clostridia	Eubacteriales	Eubacteriales Family XIII. Incertae Sedis	Mobilibacterium	Mobilibacterium timonense	0	0	0	0	0	0	0	0	0	0	2	0	0	0	0	0	0	0	0	0	4	3	0	2	0	0	2	0	1	10	47
Bacteria	Firmicutes	Clostridia	Eubacteriales	Eubacteriales Family XIII. Incertae Sedis	Mogibacterium	Mogibacterium diversum	400	1	24	222	160	429	151	0	708	51	324	137	0	2	534	16	0	13	221	49	3482	4839	469	1438	3	5	8488	3446	4086	9041	171027
Bacteria	Firmicutes	Clostridia	Eubacteriales	Eubacteriales Family XIII. Incertae Sedis	Mogibacterium	Mogibacterium pumilum	1	0	0	8	7	17	0	0	3	0	7	6	0	0	4	0	0	0	3	0	52	27	0	12	0	0	99	74	9	132	2195
Bacteria	Firmicutes	Clostridia	Eubacteriales	Eubacteriales Family XIII. Incertae Sedis	Mogibacterium	Mogibacterium sp.	1	0	0	0	0	0	0	0	4	0	0	6	0	0	4	0	0	2	2	0	20	30	0	3	4	0	61	61	20	74	942
Bacteria	Firmicutes	Clostridia	Eubacteriales	Eubacteriales Family XIII. Incertae Sedis	Mogibacterium	Mogibacterium timidum	12	0	0	8	0	0	0	0	6	2	2	0	0	0	38	4	0	0	0	0	12	172	0	0	0	0	139	110	118	68	3093
Bacteria	Firmicutes	Clostridia	Eubacteriales	Eubacteriales Family XIII. Incertae Sedis	Mogibacterium	Unclassified Mogibacterium	534	1	39	305	218	627	240	4	920	69	566	273	36	6	681	124	36	36	340	124	5476	7800	597	1811	22	9	13503	9418	5629	13234	248379
Bacteria	Firmicutes	Clostridia	Eubacteriales	Eubacteriales Family XIII. Incertae Sedis	Unclassified Eubacteriales Family XIII. Incertae Sedis	Unclassified Eubacteriales Family XIII. Incertae Sedis	10	0	0	4	6	21	5	0	12	5	9	0	1	0	13	0	0	0	2	0	130	150	8	30	1	0	168	91	89	83	5175
Bacteria	Firmicutes	Clostridia	Eubacteriales	Eubacteriales Family XIII. Incertae Sedis	[Eubacterium] brachy (no genus in NCBI)	[Eubacterium] brachy	2	0	0	0	2	0	0	0	7	3	0	2	0	0	1	0	0	0	11	0	9	17	4	4	0	0	68	18	3	5	220
Bacteria	Firmicutes	Clostridia	Eubacteriales	Eubacteriales Family XIII. Incertae Sedis	[Eubacterium] infirmum (no genus in NCBI)	[Eubacterium] infirmum	76	1	0	25	14	121	6	0	97	0	17	2	0	0	28	2	0	3	0	5	444	440	43	79	0	0	596	452	315	384	6117
Bacteria	Firmicutes	Clostridia	Eubacteriales	Eubacteriales Family XIII. Incertae Sedis	[Eubacterium] minutum (no genus in NCBI)	[Eubacterium] minutum	0	0	0	0	0	0	0	0	0	0	0	0	0	0	0	0	0	0	0	0	2	1	0	0	0	0	0	8	0	0	2
Bacteria	Firmicutes	Clostridia	Eubacteriales	Eubacteriales Family XIII. Incertae Sedis	[Eubacterium] nodatum (no genus in NCBI)	[Eubacterium] nodatum	0	0	0	0	0	0	0	0	0	0	0	0	0	0	0	0	0	0	0	0	0	0	0	0	0	0	0	7	0	0	0
Bacteria	Firmicutes	Clostridia	Eubacteriales	Eubacteriales Family XIII. Incertae Sedis	[Eubacterium] saphenum (no genus in NCBI)	[Eubacterium] saphenum	0	0	0	0	0	0	0	0	0	0	0	6	0	0	0	0	0	0	0	0	5	0	0	2	0	0	7	6	2	0	0
Bacteria	Firmicutes	Clostridia	Eubacteriales	Eubacteriales Family XIII. Incertae Sedis	[Eubacterium] sulci (no genus in NCBI)	[Eubacterium] sulci	27	0	0	4	13	32	5	0	23	0	2	6	0	0	9	0	0	2	5	6	250	146	15	19	1	0	215	179	96	172	2177
Bacteria	Firmicutes	Clostridia	Eubacteriales	Gemmiger (no family in NCBI)	Gemmiger	Gemmiger sp.	0	0	0	0	0	0	0	0	0	0	0	0	0	0	0	0	0	0	0	0	0	0	0	0	0	0	0	0	0	0	5
Bacteria	Firmicutes	Clostridia	Eubacteriales	Lachnospiraceae	Acetitomaculum	Acetitomaculum ruminis	0	0	0	0	0	0	0	0	0	0	0	0	0	0	0	0	0	0	0	0	20	4	3	8	0	0	1	0	0	0	25
Bacteria	Firmicutes	Clostridia	Eubacteriales	Lachnospiraceae	Agathobacter	Agathobacter sp.	0	0	0	0	0	0	0	0	0	0	0	0	0	0	0	0	0	0	0	0	0	7	0	0	0	0	0	0	0	0	16
Bacteria	Firmicutes	Clostridia	Eubacteriales	Lachnospiraceae	Anaerobutyricum	Anaerobutyricum hallii	0	0	0	0	0	0	0	0	0	0	0	0	0	0	0	0	0	0	0	0	0	0	0	1	0	0	0	0	10	0	0
Bacteria	Firmicutes	Clostridia	Eubacteriales	Lachnospiraceae	Anaerocolumna	Anaerocolumna chitinilytica	0	0	0	0	0	0	0	0	0	0	0	0	0	0	0	0	0	0	0	0	2	0	0	0	0	0	0	0	0	0	14
Bacteria	Firmicutes	Clostridia	Eubacteriales	Lachnospiraceae	Anaerostipes	Anaerostipes hadrus	0	0	0	0	0	0	0	0	0	0	0	0	0	0	0	0	0	0	0	0	0	0	1	0	0	0	0	0	0	4	18
Bacteria	Firmicutes	Clostridia	Eubacteriales	Lachnospiraceae	Anaerostipes	Unclassified Anaerostipes	0	0	0	0	0	0	0	0	0	0	0	0	0	0	0	0	0	0	0	0	0	0	0	0	0	0	0	0	0	0	5
Bacteria	Firmicutes	Clostridia	Eubacteriales	Lachnospiraceae	Anaerotignum	Anaerotignum lactatifermentans	0	0	0	0	0	0	0	0	0	0	0	0	0	0	0	0	0	0	0	0	2	0	0	0	0	0	0	0	0	0	31
Bacteria	Firmicutes	Clostridia	Eubacteriales	Lachnospiraceae	Blautia	Unclassified Blautia	0	0	0	0	0	0	0	0	0	0	0	0	0	0	0	0	0	0	0	0	0	0	0	0	0	0	0	0	0	0	9
Bacteria	Firmicutes	Clostridia	Eubacteriales	Lachnospiraceae	Butyrivibrio	Butyrivibrio proteoclasticus	0	0	0	0	0	0	0	0	0	0	0	0	0	0	0	0	0	0	0	0	0	0	0	0	0	0	0	0	0	0	21
Bacteria	Firmicutes	Clostridia	Eubacteriales	Lachnospiraceae	Butyrivibrio	Butyrivibrio sp.	0	0	0	0	0	1	0	0	0	0	0	0	0	0	0	0	0	0	0	0	5	9	0	0	0	0	12	1	0	3	55
Bacteria	Firmicutes	Clostridia	Eubacteriales	Lachnospiraceae	Butyrivibrio	Unclassified Butyrivibrio	0	0	0	0	0	0	0	0	2	0	0	0	0	0	0	0	0	0	0	0	4	3	3	0	0	0	0	0	0	0	75
Bacteria	Firmicutes	Clostridia	Eubacteriales	Lachnospiraceae	Candidatus Scybalomonas	Candidatus Scybalomonas excrementigallinarum	0	0	0	0	0	0	0	0	0	0	0	0	0	0	0	0	0	0	0	0	0	0	0	0	0	0	0	0	0	0	19
Bacteria	Firmicutes	Clostridia	Eubacteriales	Lachnospiraceae	Catonella	Catonella massiliensis	53	26	0	15	15	54	2	2	75	9	20	6	0	1	35	2	1	2	40	2	1899	844	396	282	10	1	841	162	417	213	18374
Bacteria	Firmicutes	Clostridia	Eubacteriales	Lachnospiraceae	Catonella	Catonella morbi	9	0	0	6	2	14	1	0	13	0	4	0	0	0	8	0	0	1	25	0	543	196	72	62	2	1	320	260	109	54	5234
Bacteria	Firmicutes	Clostridia	Eubacteriales	Lachnospiraceae	Catonella	Catonella sp.	0	0	0	0	0	0	0	0	0	0	0	0	0	0	0	0	0	0	0	0	2	18	0	0	0	0	5	0	127	40	5
Bacteria	Firmicutes	Clostridia	Eubacteriales	Lachnospiraceae	Catonella	Unclassified Catonella	34	0	0	1	1	13	4	0	27	0	19	15	0	0	27	1	0	0	28	0	1152	495	283	132	6	0	553	196	127	86	10139
Bacteria	Firmicutes	Clostridia	Eubacteriales	Lachnospiraceae	Coprococcus	Coprococcus catus	0	0	0	0	0	0	0	0	0	0	0	0	0	0	0	0	0	0	0	0	0	1	0	0	0	0	0	0	0	6	14
Bacteria	Firmicutes	Clostridia	Eubacteriales	Lachnospiraceae	Coprococcus	Coprococcus comes	0	0	0	0	0	0	0	0	0	0	0	0	0	0	0	0	0	0	0	0	0	4	0	0	0	0	2	0	0	0	38
Bacteria	Firmicutes	Clostridia	Eubacteriales	Lachnospiraceae	Coprococcus	Coprococcus sp.	0	0	0	0	0	0	0	0	0	0	0	0	0	0	0	0	0	0	0	0	0	0	0	0	0	0	0	0	0	0	30
Bacteria	Firmicutes	Clostridia	Eubacteriales	Lachnospiraceae	Coprococcus	Unclassified Coprococcus	0	0	0	0	0	0	0	0	0	0	0	0	0	0	0	0	0	0	0	0	4	1	0	7	0	0	4	2	1	0	88
Bacteria	Firmicutes	Clostridia	Eubacteriales	Lachnospiraceae	Dorea	Dorea formicigenerans	0	0	0	0	0	0	0	0	0	0	0	0	0	0	0	0	0	0	0	0	2	0	0	0	0	0	0	0	0	0	6
Bacteria	Firmicutes	Clostridia	Eubacteriales	Lachnospiraceae	Dorea	Dorea longicatena	0	0	0	0	0	0	0	0	0	0	0	0	0	0	0	0	0	0	0	0	0	0	0	0	0	0	6	0	0	11	324
Bacteria	Firmicutes	Clostridia	Eubacteriales	Lachnospiraceae	Dorea	Dorea sp.	0	0	0	0	0	0	0	0	0	0	0	0	0	0	0	0	0	0	0	0	0	0	0	0	0	0	0	0	0	0	6
Bacteria	Firmicutes	Clostridia	Eubacteriales	Lachnospiraceae	Dorea	Unclassified Dorea	2	0	0	0	0	0	0	0	0	0	0	0	0	0	0	0	0	0	0	0	3	3	0	0	0	0	0	1	0	0	68
Bacteria	Firmicutes	Clostridia	Eubacteriales	Lachnospiraceae	Enterocloster	Enterocloster aldenensis	0	0	0	1	0	0	0	0	0	0	0	0	0	0	0	0	0	0	0	0	0	0	0	0	0	0	1	0	0	0	6
Bacteria	Firmicutes	Clostridia	Eubacteriales	Lachnospiraceae	Enterocloster	Enterocloster clostridioformis	0	0	0	0	0	0	0	0	0	0	0	0	0	0	0	0	0	0	0	0	0	5	0	0	0	0	0	0	0	0	1
Bacteria	Firmicutes	Clostridia	Eubacteriales	Lachnospiraceae	Enterocloster	Unclassified Enterocloster	0	0	0	0	0	0	0	0	1	0	0	0	0	0	0	0	0	0	3	0	16	20	8	0	0	0	18	5	9	3	232
Bacteria	Firmicutes	Clostridia	Eubacteriales	Lachnospiraceae	Fusicatenibacter	Fusicatenibacter saccharivorans	0	0	0	0	0	0	0	0	0	0	0	2	0	0	0	0	0	0	0	0	1	0	1	0	0	0	0	0	2	0	3
Bacteria	Firmicutes	Clostridia	Eubacteriales	Lachnospiraceae	Fusicatenibacter	Fusicatenibacter sp.	0	0	0	0	0	0	0	0	0	0	0	0	0	0	0	0	0	0	0	0	0	0	0	0	0	0	0	0	0	0	7
Bacteria	Firmicutes	Clostridia	Eubacteriales	Lachnospiraceae	Hominisplanchenecus	Hominisplanchenecus sp.	0	0	0	0	0	0	0	0	0	0	0	0	0	0	0	0	0	0	0	0	0	0	0	0	0	0	3	0	0	4	0
Bacteria	Firmicutes	Clostridia	Eubacteriales	Lachnospiraceae	Johnsonella	Johnsonella ignava	1	1	0	4	5	2	1	2	3	0	1	4	0	0	1	1	0	0	0	0	116	72	15	28	1	0	12	6	4	0	1915
Bacteria	Firmicutes	Clostridia	Eubacteriales	Lachnospiraceae	Lachnoanaerobaculum	Lachnoanaerobaculum gingivalis	0	0	0	1	0	0	0	0	1	0	0	0	0	0	0	0	0	0	1	0	33	38	0	2	0	0	19	8	4	9	622
Bacteria	Firmicutes	Clostridia	Eubacteriales	Lachnospiraceae	Lachnoanaerobaculum	Lachnoanaerobaculum orale	0	0	0	0	0	1	4	0	0	0	0	0	0	0	1	0	0	0	0	0	19	20	4	0	0	0	5	1	4	5	381
Bacteria	Firmicutes	Clostridia	Eubacteriales	Lachnospiraceae	Lachnoanaerobaculum	Lachnoanaerobaculum saburreum	0	0	0	11	0	0	0	0	2	0	3	0	0	0	12	0	0	2	0	2	21	61	2	39	0	0	23	9	44	35	2150
Bacteria	Firmicutes	Clostridia	Eubacteriales	Lachnospiraceae	Lachnoanaerobaculum	Lachnoanaerobaculum sp.	21	1	1	10	33	20	9	2	88	7	8	0	0	0	19	0	0	3	100	20	1324	381	195	92	0	3	480	308	104	275	5750
Bacteria	Firmicutes	Clostridia	Eubacteriales	Lachnospiraceae	Lachnoanaerobaculum	Lachnoanaerobaculum umeaense	0	0	0	0	0	1	2	0	9	0	0	0	0	0	2	0	0	0	0	0	73	49	6	9	0	0	34	10	13	5	1029
Bacteria	Firmicutes	Clostridia	Eubacteriales	Lachnospiraceae	Lachnoanaerobaculum	Unclassified Lachnoanaerobaculum	70	4	0	203	100	70	62	5	377	28	59	39	1	0	395	0	0	4	365	78	5623	3672	797	1047	5	4	2956	1332	1928	2061	93289
Bacteria	Firmicutes	Clostridia	Eubacteriales	Lachnospiraceae	Lachnoclostridium	Lachnoclostridium sp.	0	0	0	0	0	0	0	0	0	0	0	0	0	0	0	0	0	0	0	0	0	0	0	0	0	0	0	0	0	0	22
Bacteria	Firmicutes	Clostridia	Eubacteriales	Lachnospiraceae	Lachnospira	Lachnospira eligens	0	0	0	0	0	0	0	0	0	0	0	0	0	0	0	0	0	0	0	0	1	0	0	0	0	0	0	0	0	0	59
Bacteria	Firmicutes	Clostridia	Eubacteriales	Lachnospiraceae	Lachnospira	Unclassified Lachnospira	2	0	0	0	0	0	0	0	2	0	0	0	0	0	0	0	0	0	0	0	12	12	0	2	0	0	18	6	6	3	56
Bacteria	Firmicutes	Clostridia	Eubacteriales	Lachnospiraceae	Lachnospiraceae bacterium (no genus in NCBI)	Lachnospiraceae bacterium	88	12	20	122	60	296	17	15	225	22	486	44	11	7	283	8	13	38	45	59	7108	3856	367	980	17	19	1928	815	4055	2208	50095
Bacteria	Firmicutes	Clostridia	Eubacteriales	Lachnospiraceae	Lacrimispora	Lacrimispora amygdalina	1	0	0	0	0	0	0	0	0	0	0	0	0	0	0	0	0	0	0	0	0	5	0	0	0	0	6	0	0	0	36
Bacteria	Firmicutes	Clostridia	Eubacteriales	Lachnospiraceae	Lacrimispora	Lacrimispora celerecrescens	0	0	0	0	0	0	0	0	0	0	0	0	0	0	0	0	0	0	0	0	4	0	0	0	0	0	0	2	0	0	14
Bacteria	Firmicutes	Clostridia	Eubacteriales	Lachnospiraceae	Mediterraneibacter	Candidatus Mediterraneibacter vanvlietii	0	0	0	0	0	0	0	0	0	0	0	0	0	0	0	0	0	0	0	0	0	0	0	2	0	0	0	0	0	0	11
Bacteria	Firmicutes	Clostridia	Eubacteriales	Lachnospiraceae	Mediterraneibacter	Unclassified Mediterraneibacter	0	0	0	6	0	0	0	0	0	0	0	0	0	0	0	0	0	0	0	0	1	2	0	0	0	0	2	6	0	1	0
Bacteria	Firmicutes	Clostridia	Eubacteriales	Lachnospiraceae	Oribacterium	Oribacterium asaccharolyticum	10	0	0	3	2	1	0	0	4	1	6	6	0	0	14	2	0	1	20	3	76	114	20	5	0	1	74	21	45	60	1434
Bacteria	Firmicutes	Clostridia	Eubacteriales	Lachnospiraceae	Oribacterium	Oribacterium parvum	1001	10	12	191	47	27	37	15	119	13	32	51	20	7	51	8	13	18	34	22	3090	816	184	719	10	8	1590	581	951	737	25079
Bacteria	Firmicutes	Clostridia	Eubacteriales	Lachnospiraceae	Oribacterium	Oribacterium sinus	499	227	239	245	449	515	225	377	1733	307	429	510	229	233	1323	309	248	243	1621	650	6129	11310	3422	535	344	345	7821	1177	5340	1727	163141
Bacteria	Firmicutes	Clostridia	Eubacteriales	Lachnospiraceae	Oribacterium	Oribacterium sp.	16	2	5	6	8	8	4	3	17	0	13	6	3	1	27	2	3	6	8	4	87	138	29	17	4	4	68	25	67	85	1414
Bacteria	Firmicutes	Clostridia	Eubacteriales	Lachnospiraceae	Oribacterium	Unclassified Oribacterium	844	38	57	236	160	132	100	46	633	66	271	148	37	33	565	64	41	50	420	158	5267	6113	1449	1150	52	45	4492	1054	3779	3188	77637
Bacteria	Firmicutes	Clostridia	Eubacteriales	Lachnospiraceae	Parasporobacterium	Parasporobacterium sp.	0	0	0	0	0	0	0	0	0	0	0	0	0	0	0	0	0	0	0	0	3	0	0	0	0	0	0	2	0	0	29
Bacteria	Firmicutes	Clostridia	Eubacteriales	Lachnospiraceae	Pseudobutyrivibrio	Pseudobutyrivibrio sp.	0	0	0	0	0	0	0	0	0	0	0	0	0	0	0	0	0	0	0	0	0	1	0	0	0	0	0	0	0	0	25
Bacteria	Firmicutes	Clostridia	Eubacteriales	Lachnospiraceae	Pseudobutyrivibrio	Unclassified Pseudobutyrivibrio	0	0	0	0	0	0	0	0	0	0	0	0	0	0	0	0	0	0	0	0	0	32	4	0	0	0	94	0	8	80	2089
Bacteria	Firmicutes	Clostridia	Eubacteriales	Lachnospiraceae	Roseburia	Roseburia sp.	0	0	0	0	0	0	0	0	3	0	0	0	0	0	0	0	0	0	0	0	14	4	0	0	0	0	6	0	0	0	52
Bacteria	Firmicutes	Clostridia	Eubacteriales	Lachnospiraceae	Roseburia	Unclassified Roseburia	0	0	0	0	0	0	0	0	0	0	0	0	0	0	0	0	0	0	1	0	1	6	3	2	0	0	8	0	2	2	33
Bacteria	Firmicutes	Clostridia	Eubacteriales	Lachnospiraceae	Schaedlerella	Schaedlerella arabinosiphila	0	0	0	0	0	0	0	0	0	0	0	0	0	0	0	0	0	0	0	0	0	0	0	0	0	0	0	0	0	0	13
Bacteria	Firmicutes	Clostridia	Eubacteriales	Lachnospiraceae	Shuttleworthia	Shuttleworthia satelles	0	0	0	0	0	4	0	0	0	0	0	0	0	0	0	0	0	4	2	0	0	0	0	0	0	0	0	0	0	0	14
Bacteria	Firmicutes	Clostridia	Eubacteriales	Lachnospiraceae	Shuttleworthia	Shuttleworthia sp.	0	0	0	0	0	4	0	0	0	0	0	0	0	0	0	0	0	0	2	0	0	0	0	0	0	0	0	0	1	0	4
Bacteria	Firmicutes	Clostridia	Eubacteriales	Lachnospiraceae	Shuttleworthia	Unclassified Shuttleworthia	2	0	0	0	1	18	0	0	3	0	2	0	0	0	0	0	0	0	4	0	13	15	0	2	0	0	10	3	6	6	184
Bacteria	Firmicutes	Clostridia	Eubacteriales	Lachnospiraceae	Stomatobaculum	Stomatobaculum longum	325	1	6	158	132	12	213	1	1515	89	861	124	13	2	1408	22	2	86	452	2	4791	8097	297	1172	12	4	5900	1621	2413	2001	198960
Bacteria	Firmicutes	Clostridia	Eubacteriales	Lachnospiraceae	Stomatobaculum	Unclassified Stomatobaculum	5	0	0	1	0	0	1	0	16	0	7	1	0	0	4	0	0	0	0	0	54	31	3	17	0	0	54	13	19	2	1300
Bacteria	Firmicutes	Clostridia	Eubacteriales	Lachnospiraceae	Unclassified Lachnospiraceae	Unclassified Lachnospiraceae	1069	581	456	1014	927	2609	416	434	1317	394	847	665	422	393	1979	268	737	398	1298	350	20924	28703	3813	6748	610	209	19110	3269	13768	14265	577058
Bacteria	Firmicutes	Clostridia	Eubacteriales	Oscillospiraceae	Acutalibacter	Unclassified Acutalibacter	0	0	0	0	0	0	0	0	0	0	0	0	0	0	0	0	0	0	0	0	0	0	0	0	0	0	4	0	0	0	4
Bacteria	Firmicutes	Clostridia	Eubacteriales	Oscillospiraceae	Anaeromassilibacillus	Anaeromassilibacillus sp.	0	0	0	0	0	0	0	0	0	0	0	0	0	0	0	0	0	0	0	0	0	0	0	0	0	0	0	0	0	0	115
Bacteria	Firmicutes	Clostridia	Eubacteriales	Oscillospiraceae	Anaerotruncus	Unclassified Anaerotruncus	0	0	0	0	0	0	0	0	0	0	0	0	0	0	0	0	0	0	0	0	0	0	0	0	0	0	0	0	0	0	29
Bacteria	Firmicutes	Clostridia	Eubacteriales	Oscillospiraceae	Drancourtella	Drancourtella sp.	0	0	0	0	0	0	0	0	0	0	0	0	0	0	0	0	0	0	0	0	0	15	0	0	0	0	6	0	0	0	1497
Bacteria	Firmicutes	Clostridia	Eubacteriales	Oscillospiraceae	Dysosmobacter	Dysosmobacter sp.	0	0	0	0	0	0	0	0	0	0	0	0	0	0	0	0	0	0	0	0	0	0	0	0	0	0	0	0	0	0	9
Bacteria	Firmicutes	Clostridia	Eubacteriales	Oscillospiraceae	Faecalibacterium	Faecalibacterium prausnitzii	0	0	0	0	0	0	0	0	0	0	0	0	0	0	0	0	0	0	1	0	2	0	0	0	0	0	3	0	0	0	56
Bacteria	Firmicutes	Clostridia	Eubacteriales	Oscillospiraceae	Faecalibacterium	Unclassified Faecalibacterium	0	0	0	0	0	0	0	0	0	0	0	0	0	0	0	0	0	0	0	0	0	2	0	0	0	0	0	0	0	2	5
Bacteria	Firmicutes	Clostridia	Eubacteriales	Oscillospiraceae	Flavonifractor	Flavonifractor plautii	0	0	0	0	0	0	0	0	0	0	0	0	0	0	0	0	0	0	0	0	0	0	0	0	0	0	0	0	0	0	24
Bacteria	Firmicutes	Clostridia	Eubacteriales	Oscillospiraceae	Oscillibacter	Oscillibacter sp.	0	0	0	0	0	0	0	0	0	0	0	0	0	0	0	0	0	0	0	0	0	0	0	0	0	0	0	0	0	0	14
Bacteria	Firmicutes	Clostridia	Eubacteriales	Oscillospiraceae	Oscillospiraceae bacterium (no genus in NCBI)	Oscillospiraceae bacterium	0	0	0	0	0	0	1	0	8	0	1	0	0	0	0	0	0	0	0	0	17	17	2	2	0	0	36	3	7	3	150
Bacteria	Firmicutes	Clostridia	Eubacteriales	Oscillospiraceae	Pseudoflavonifractor	Pseudoflavonifractor capillosus	0	0	0	0	0	0	0	0	0	0	0	0	0	0	0	0	0	0	0	0	5	2	0	0	0	0	0	0	0	0	0
Bacteria	Firmicutes	Clostridia	Eubacteriales	Oscillospiraceae	Pseudoflavonifractor	Pseudoflavonifractor phocaeensis	2	0	0	0	0	0	0	0	0	0	0	0	0	0	0	0	0	0	0	0	0	0	0	0	0	0	24	0	0	0	1
Bacteria	Firmicutes	Clostridia	Eubacteriales	Oscillospiraceae	Ruminiclostridium	Ruminiclostridium sp.	0	0	0	0	0	0	0	0	0	0	0	0	0	0	0	0	0	0	0	0	0	0	0	0	0	0	0	0	0	0	29
Bacteria	Firmicutes	Clostridia	Eubacteriales	Oscillospiraceae	Ruminococcaceae bacterium (no genus in NCBI)	Ruminococcaceae bacterium	0	0	0	0	0	0	0	0	0	0	0	0	0	0	0	0	0	0	0	0	0	0	0	0	0	0	0	0	0	0	96
Bacteria	Firmicutes	Clostridia	Eubacteriales	Oscillospiraceae	Ruminococcus	Ruminococcus sp.	0	0	0	0	0	0	0	0	0	0	0	0	0	0	0	0	0	0	0	0	0	0	0	0	0	0	0	0	0	0	322
Bacteria	Firmicutes	Clostridia	Eubacteriales	Oscillospiraceae	Ruminococcus	Unclassified Ruminococcus	0	0	0	0	0	0	0	0	0	0	0	0	0	0	0	0	0	0	0	0	2	0	0	2	0	0	2	1	0	0	12
Bacteria	Firmicutes	Clostridia	Eubacteriales	Oscillospiraceae	Subdoligranulum	Subdoligranulum sp.	0	0	0	0	0	0	0	0	0	0	0	0	0	0	0	0	0	0	0	0	0	0	0	0	0	0	0	0	0	0	19
Bacteria	Firmicutes	Clostridia	Eubacteriales	Oscillospiraceae	Unclassified Oscillospiraceae	Unclassified Oscillospiraceae	0	0	0	0	3	0	0	0	4	0	0	0	0	0	3	0	0	0	0	0	82	37	0	9	0	0	12	8	9	9	1010
Bacteria	Firmicutes	Clostridia	Eubacteriales	Peptococcaceae	Dehalobacterium	Dehalobacterium formicoaceticum	0	0	0	0	0	0	0	0	0	0	0	0	0	0	0	0	0	0	0	0	7	0	0	0	0	0	0	1	0	2	24
Bacteria	Firmicutes	Clostridia	Eubacteriales	Peptococcaceae	Peptococcaceae bacterium (no genus in NCBI)	Peptococcaceae bacterium	3	0	0	0	8	0	0	0	10	0	0	0	0	0	0	0	0	0	1	0	174	100	8	20	0	0	96	82	3	43	815
Bacteria	Firmicutes	Clostridia	Eubacteriales	Peptococcaceae	Peptococcus	Peptococcus niger	0	0	0	0	0	0	0	0	0	0	0	0	0	0	0	0	0	0	0	0	4	0	0	0	0	0	0	0	0	0	12
Bacteria	Firmicutes	Clostridia	Eubacteriales	Peptococcaceae	Peptococcus	Unclassified Peptococcus	0	0	0	0	0	0	0	0	0	0	0	0	0	0	0	0	0	0	4	0	1	0	0	0	0	0	0	0	0	0	8
Bacteria	Firmicutes	Clostridia	Eubacteriales	Peptococcaceae	Unclassified Peptococcaceae	Unclassified Peptococcaceae	0	0	0	0	3	0	0	0	2	0	0	0	0	0	0	0	0	0	0	0	57	22	2	2	0	0	37	16	5	11	266
Bacteria	Firmicutes	Clostridia	Eubacteriales	Peptostreptococcaceae	Clostridioides	Clostridioides difficile	11	0	0	0	0	1	0	0	6	0	0	1	0	0	12	0	0	0	2	0	133	22	2	26	0	0	57	79	7	17	253
Bacteria	Firmicutes	Clostridia	Eubacteriales	Peptostreptococcaceae	Criibacterium	Criibacterium bergeronii	0	0	0	0	0	0	0	0	0	0	0	0	0	0	0	0	0	0	0	0	4	8	0	0	0	0	9	1	1	0	60
Bacteria	Firmicutes	Clostridia	Eubacteriales	Peptostreptococcaceae	Filifactor	Filifactor alocis	64	70	62	46	59	95	41	105	67	74	78	167	72	63	92	69	70	80	101	49	1398	48	82	174	90	66	2244	4033	90	88	437
Bacteria	Firmicutes	Clostridia	Eubacteriales	Peptostreptococcaceae	Filifactor	Unclassified Filifactor	0	0	0	0	0	0	0	0	2	0	0	0	0	0	0	0	0	0	0	0	5	0	0	0	0	0	2	2	0	0	6
Bacteria	Firmicutes	Clostridia	Eubacteriales	Peptostreptococcaceae	Paeniclostridium	Paeniclostridium sordellii	0	0	0	2	0	0	0	0	0	0	0	0	0	0	1	0	0	0	0	0	10	2	1	0	0	0	4	0	4	17	34
Bacteria	Firmicutes	Clostridia	Eubacteriales	Peptostreptococcaceae	Peptoanaerobacter	Peptoanaerobacter stomatis	0	0	0	0	0	0	1	0	0	0	0	0	0	0	0	0	0	0	0	0	28	20	12	2	0	0	25	6	0	1	142
Bacteria	Firmicutes	Clostridia	Eubacteriales	Peptostreptococcaceae	Peptoanaerobacter	Unclassified Peptoanaerobacter	0	0	0	0	0	0	0	0	0	0	0	0	0	0	0	0	0	0	0	0	20	4	0	0	0	0	10	0	0	0	24
Bacteria	Firmicutes	Clostridia	Eubacteriales	Peptostreptococcaceae	Peptostreptococcaceae bacterium (no genus in NCBI)	Peptostreptococcaceae bacterium	0	3	0	1	11	0	0	1	2	2	0	5	0	0	0	0	1	3	0	2	197	28	17	1	2	0	31	4	2	6	254
Bacteria	Firmicutes	Clostridia	Eubacteriales	Peptostreptococcaceae	Peptostreptococcus	Peptostreptococcus anaerobius	5	0	0	2	2	0	0	0	4	0	0	0	0	0	0	0	4	0	2	0	22	9	0	0	0	0	11	14	2	37	408
Bacteria	Firmicutes	Clostridia	Eubacteriales	Peptostreptococcaceae	Peptostreptococcus	Peptostreptococcus canis	0	0	0	0	0	0	0	0	0	0	0	0	0	0	0	0	0	0	0	0	1	0	0	0	0	0	0	0	0	0	4
Bacteria	Firmicutes	Clostridia	Eubacteriales	Peptostreptococcaceae	Peptostreptococcus	Peptostreptococcus sp.	273	1	0	27	131	345	16	1	717	12	112	45	2	0	17	2	0	0	51	51	4681	2072	552	1194	7	1	5750	4350	953	3614	28446
Bacteria	Firmicutes	Clostridia	Eubacteriales	Peptostreptococcaceae	Peptostreptococcus	Peptostreptococcus stomatis	2	0	0	6	5	2	0	0	14	2	1	3	1	1	0	0	1	2	40	0	238	168	15	14	0	0	252	1886	19	133	1014
Bacteria	Firmicutes	Clostridia	Eubacteriales	Peptostreptococcaceae	Peptostreptococcus	Unclassified Peptostreptococcus	393	0	0	59	231	379	43	0	784	13	140	70	0	0	27	0	0	3	130	32	6189	2903	639	1435	4	4	7604	9044	1222	4502	35811
Bacteria	Firmicutes	Clostridia	Eubacteriales	Peptostreptococcaceae	Unclassified Peptostreptococcaceae	Unclassified Peptostreptococcaceae	5	0	0	5	5	4	0	0	17	0	0	3	0	0	2	0	0	2	3	1	175	53	13	18	0	0	183	271	23	67	804
Bacteria	Firmicutes	Clostridia	Eubacteriales	Unclassified Eubacteriales	Unclassified Eubacteriales	Unclassified Eubacteriales	525	360	333	412	409	668	284	648	798	487	664	818	390	338	750	370	500	558	851	359	4856	3236	764	1101	570	444	3142	2458	1558	2252	73060
Bacteria	Firmicutes	Clostridia	Thermoanaerobacterales	Thermoanaerobacteraceae	Thermoanaerobacter	Thermoanaerobacter uzonensis	0	0	0	0	0	0	0	0	0	0	0	0	0	0	0	0	0	0	0	0	0	0	1	0	0	0	6	1	0	1	9
Bacteria	Firmicutes	Clostridia	Thermoanaerobacterales	Thermoanaerobacterales Family III. Incertae Sedis	Thermoanaerobacterium	Thermoanaerobacterium sp.	0	0	0	0	0	0	0	0	2	0	0	0	0	0	0	0	0	0	0	0	2	2	0	0	0	0	0	2	0	0	7
Bacteria	Firmicutes	Clostridia	Unclassified Clostridia	Unclassified Clostridia	Unclassified Clostridia	Unclassified Clostridia	20	0	0	10	30	6	7	0	53	3	17	6	0	0	25	0	0	7	12	5	1130	603	63	470	0	0	648	199	152	317	21314
Bacteria	Firmicutes	Erysipelotrichia	Erysipelotrichales	Coprobacillaceae	Coprobacillus	Coprobacillus sp.	0	0	0	0	0	0	0	0	0	0	0	0	0	0	0	0	0	0	0	0	12	2	0	0	0	0	2	5	0	2	2
Bacteria	Firmicutes	Erysipelotrichia	Erysipelotrichales	Coprobacillaceae	Eggerthia	Eggerthia catenaformis	1	0	0	0	0	0	0	0	0	0	0	0	0	0	0	0	0	0	0	0	10	6	2	2	0	0	113	30	3	0	39
Bacteria	Firmicutes	Erysipelotrichia	Erysipelotrichales	Coprobacillaceae	Kandleria	Kandleria vitulina	0	0	0	0	0	0	0	0	2	0	0	0	0	0	0	0	0	0	0	0	0	0	0	0	0	0	0	35	0	0	12
Bacteria	Firmicutes	Erysipelotrichia	Erysipelotrichales	Erysipelotrichaceae	Bulleidia	Bulleidia extructa	0	0	0	1	0	0	0	0	0	38	0	29	0	0	2	2	0	0	0	0	8	10	0	8	0	2	475	6	2	12	641
Bacteria	Firmicutes	Erysipelotrichia	Erysipelotrichales	Erysipelotrichaceae	Bulleidia	Unclassified Bulleidia	0	0	0	0	0	0	0	0	0	0	0	0	0	0	0	0	0	0	0	0	0	0	0	0	0	0	1	0	0	0	8
Bacteria	Firmicutes	Erysipelotrichia	Erysipelotrichales	Erysipelotrichaceae	Candidatus Stoquefichus	Candidatus Stoquefichus sp.	0	0	0	0	0	0	0	0	0	0	0	0	0	0	0	0	0	0	0	0	0	0	0	0	0	0	0	0	0	0	20
Bacteria	Firmicutes	Erysipelotrichia	Erysipelotrichales	Erysipelotrichaceae	Erysipelatoclostridium	Erysipelatoclostridium ramosum	0	0	0	0	0	0	0	0	0	0	0	0	0	0	0	0	0	0	0	0	0	4	0	0	0	0	5	0	0	0	0
Bacteria	Firmicutes	Erysipelotrichia	Erysipelotrichales	Erysipelotrichaceae	Erysipelatoclostridium	Unclassified Erysipelatoclostridium	0	0	0	0	0	0	0	0	0	0	0	0	0	0	0	0	0	0	0	0	0	0	0	0	0	0	0	0	0	6	0
Bacteria	Firmicutes	Erysipelotrichia	Erysipelotrichales	Erysipelotrichaceae	Erysipelotrichaceae bacterium (no genus in NCBI)	Erysipelotrichaceae bacterium	10	0	0	0	0	0	0	0	0	4	0	0	0	0	0	0	0	0	2	0	1	14	1	0	0	0	78	22	17	39	113
Bacteria	Firmicutes	Erysipelotrichia	Erysipelotrichales	Erysipelotrichaceae	Faecalibacillus	Faecalibacillus faecis	0	0	0	0	0	0	0	0	0	0	0	0	0	0	0	0	0	0	0	0	0	0	2	0	0	0	0	0	0	0	4
Bacteria	Firmicutes	Erysipelotrichia	Erysipelotrichales	Erysipelotrichaceae	Faecalibacillus	Unclassified Faecalibacillus	0	0	0	0	0	0	0	0	0	0	0	0	0	0	4	0	0	0	0	0	0	0	0	0	0	0	1	8	0	29	0
Bacteria	Firmicutes	Erysipelotrichia	Erysipelotrichales	Erysipelotrichaceae	Faecalicoccus	Faecalicoccus pleomorphus	0	0	0	0	0	0	0	0	0	0	0	0	0	0	2	0	0	0	0	0	0	0	0	0	0	0	0	0	0	0	9
Bacteria	Firmicutes	Erysipelotrichia	Erysipelotrichales	Erysipelotrichaceae	Holdemanella	Holdemanella porci	0	0	0	0	0	0	0	0	0	0	0	0	0	0	0	0	0	0	0	0	0	0	0	2	0	0	2	0	0	0	4
Bacteria	Firmicutes	Erysipelotrichia	Erysipelotrichales	Erysipelotrichaceae	Holdemanella	Unclassified Holdemanella	0	0	0	0	0	0	0	0	0	0	0	0	0	0	0	0	0	0	0	0	0	6	0	0	0	0	0	0	0	0	0
Bacteria	Firmicutes	Erysipelotrichia	Erysipelotrichales	Erysipelotrichaceae	Holdemania	Holdemania massiliensis	0	0	0	0	0	0	0	0	0	0	0	0	0	0	0	0	0	0	0	0	0	0	0	0	0	0	0	0	0	0	7
Bacteria	Firmicutes	Erysipelotrichia	Erysipelotrichales	Erysipelotrichaceae	Massilimicrobiota	Candidatus Massiliomicrobiota merdigallinarum	1	0	0	0	0	0	0	0	0	0	0	0	0	0	0	0	0	0	0	0	4	1	0	0	0	0	1	1	0	1	15
Bacteria	Firmicutes	Erysipelotrichia	Erysipelotrichales	Erysipelotrichaceae	Solobacterium	Solobacterium moorei	5	0	0	0	2	3	0	0	7	0	0	4	1	0	3	2	0	1	38	0	54	83	8	13	0	0	123	242	26	55	1202
Bacteria	Firmicutes	Erysipelotrichia	Erysipelotrichales	Erysipelotrichaceae	Solobacterium	Solobacterium sp.	712	45	56	194	506	472	86	9	1029	51	204	218	25	12	643	125	28	104	1121	143	8008	8169	957	1530	16	40	13383	9611	4490	10240	123821
Bacteria	Firmicutes	Erysipelotrichia	Erysipelotrichales	Erysipelotrichaceae	Solobacterium	Unclassified Solobacterium	216	0	12	55	172	134	28	0	339	16	55	60	4	1	165	52	0	25	472	46	2565	2654	371	430	2	13	4544	3239	1590	3173	39722
Bacteria	Firmicutes	Erysipelotrichia	Erysipelotrichales	Erysipelotrichaceae	Unclassified Erysipelotrichaceae	Unclassified Erysipelotrichaceae	21	0	0	9	11	16	0	0	18	0	6	9	0	0	7	1	0	3	21	4	191	268	26	33	0	0	422	216	120	294	2985
Bacteria	Firmicutes	Erysipelotrichia	Erysipelotrichales	Unclassified Erysipelotrichales	Unclassified Erysipelotrichales	Unclassified Erysipelotrichales	2	0	0	2	0	0	0	0	9	0	1	0	0	0	0	0	0	0	6	1	53	53	16	0	0	0	12	4	19	32	75
Bacteria	Firmicutes	Erysipelotrichia	Erysipelotrichia bacterium (no order in NCBI)	Erysipelotrichia bacterium (no family in NCBI)	Erysipelotrichia bacterium (no genus in NCBI)	Erysipelotrichia bacterium	1	0	0	0	0	0	0	0	0	0	0	0	0	0	2	0	0	0	6	0	7	12	0	0	0	0	3	9	0	113	68
Bacteria	Firmicutes	Firmicutes bacterium (no class in NCBI)	Firmicutes bacterium (no order in NCBI)	Firmicutes bacterium (no family in NCBI)	Firmicutes bacterium (no genus in NCBI)	Firmicutes bacterium	2	0	0	0	0	9	1	0	5	0	3	1	0	0	0	0	0	0	0	0	96	196	10	7	0	0	44	47	20	30	765
Bacteria	Firmicutes	Negativicutes	Acidaminococcales	Acidaminococcaceae	Acidaminococcaceae bacterium (no genus in NCBI)	Acidaminococcaceae bacterium	0	0	0	0	0	0	0	0	0	0	0	0	0	0	0	0	0	0	0	0	0	0	0	0	0	0	0	0	0	0	14
Bacteria	Firmicutes	Negativicutes	Acidaminococcales	Acidaminococcaceae	Unclassified Acidaminococcaceae	Unclassified Acidaminococcaceae	0	0	0	0	0	0	0	0	0	0	0	0	0	0	0	0	0	0	0	0	0	0	0	0	0	0	0	0	0	0	11
Bacteria	Firmicutes	Negativicutes	Selenomonadales	Selenomonadaceae	Anaerovibrio	Anaerovibrio lipolyticus	0	0	0	0	0	0	0	0	0	0	0	0	0	0	0	0	0	0	0	0	3	0	0	0	0	0	0	0	0	0	42
Bacteria	Firmicutes	Negativicutes	Selenomonadales	Selenomonadaceae	Anaerovibrio	Anaerovibrio sp.	0	0	0	0	0	0	0	0	0	0	0	0	0	0	0	0	0	0	0	0	0	2	0	0	0	0	0	0	1	0	41
Bacteria	Firmicutes	Negativicutes	Selenomonadales	Selenomonadaceae	Centipeda	Centipeda periodontii	0	0	0	0	0	0	0	0	0	0	0	0	0	0	4	0	0	0	0	0	9	17	1	22	0	0	19	8	5	1	4464
Bacteria	Firmicutes	Negativicutes	Selenomonadales	Selenomonadaceae	Megamonas	Megamonas hypermegale	0	0	0	0	0	0	0	0	0	0	0	0	0	0	0	0	0	0	0	0	0	0	0	0	0	0	0	0	0	8	0
Bacteria	Firmicutes	Negativicutes	Selenomonadales	Selenomonadaceae	Megamonas	Unclassified Megamonas	2	0	0	0	0	0	0	0	0	0	0	0	0	0	0	0	0	0	0	0	6	0	4	0	0	0	0	0	0	0	55
Bacteria	Firmicutes	Negativicutes	Selenomonadales	Selenomonadaceae	Mitsuokella	Mitsuokella sp.	0	0	0	2	0	0	0	0	0	0	0	0	0	0	0	0	0	0	2	0	3	6	0	6	0	0	3	1	4	2	1563
Bacteria	Firmicutes	Negativicutes	Selenomonadales	Selenomonadaceae	Mitsuokella	Unclassified Mitsuokella	0	0	0	0	0	0	0	0	0	0	0	0	0	0	0	0	0	0	0	0	0	9	0	0	0	0	3	0	0	0	234
Bacteria	Firmicutes	Negativicutes	Selenomonadales	Selenomonadaceae	Pectinatus	Pectinatus frisingensis	0	0	0	0	0	0	0	0	0	0	0	0	0	0	0	0	0	0	0	0	0	0	0	0	0	0	0	1	0	0	27
Bacteria	Firmicutes	Negativicutes	Selenomonadales	Selenomonadaceae	Pectinatus	Pectinatus haikarae	1	0	0	0	0	0	0	0	0	0	0	0	0	0	0	0	0	0	0	0	2	2	0	0	0	0	0	0	1	0	189
Bacteria	Firmicutes	Negativicutes	Selenomonadales	Selenomonadaceae	Pectinatus	Pectinatus sottacetonis	0	0	0	0	0	0	0	0	0	0	0	0	0	0	0	0	0	0	0	0	0	0	0	0	0	0	0	0	0	0	11
Bacteria	Firmicutes	Negativicutes	Selenomonadales	Selenomonadaceae	Pectinatus	Unclassified Pectinatus	0	0	0	0	0	0	0	0	0	0	0	0	0	0	0	0	0	0	0	0	0	23	0	0	0	0	2	0	0	0	4
Bacteria	Firmicutes	Negativicutes	Selenomonadales	Selenomonadaceae	Schwartzia	Schwartzia sp.	0	0	0	0	0	0	0	0	0	0	0	0	0	0	0	0	0	0	0	0	0	0	0	0	0	0	0	0	0	0	39
Bacteria	Firmicutes	Negativicutes	Selenomonadales	Selenomonadaceae	Schwartzia	Schwartzia succinivorans	0	0	0	0	0	0	0	0	0	0	0	0	0	0	0	0	0	0	0	0	0	4	0	0	0	0	2	0	0	0	413
Bacteria	Firmicutes	Negativicutes	Selenomonadales	Selenomonadaceae	Schwartzia	Unclassified Schwartzia	0	0	0	0	0	0	0	0	0	0	0	0	0	0	0	0	0	0	0	0	0	4	0	0	0	0	0	0	0	0	12
Bacteria	Firmicutes	Negativicutes	Selenomonadales	Selenomonadaceae	Selenomonadaceae bacterium (no genus in NCBI)	Selenomonadaceae bacterium	0	0	0	0	0	0	0	0	0	0	0	0	0	0	0	0	0	0	0	0	5	19	0	2	0	0	8	10	0	0	808
Bacteria	Firmicutes	Negativicutes	Selenomonadales	Selenomonadaceae	Selenomonas	Selenomonas artemidis	0	0	0	0	0	0	0	0	0	0	1	0	0	0	0	0	0	0	0	0	2	13	0	0	0	0	9	0	2	2	655
Bacteria	Firmicutes	Negativicutes	Selenomonadales	Selenomonadaceae	Selenomonas	Selenomonas bovis	0	0	0	0	0	0	0	0	0	0	0	0	0	0	0	0	0	0	0	0	2	41	0	0	0	0	5	0	4	1	706
Bacteria	Firmicutes	Negativicutes	Selenomonadales	Selenomonadaceae	Selenomonas	Selenomonas felix	0	0	0	0	0	0	0	0	0	0	0	0	0	0	2	0	0	0	0	0	1	8	0	2	0	0	7	0	0	8	622
Bacteria	Firmicutes	Negativicutes	Selenomonadales	Selenomonadaceae	Selenomonas	Selenomonas flueggei	0	0	0	0	0	0	0	0	0	0	3	0	0	0	0	0	0	0	0	0	1	29	0	6	0	0	22	0	21	4	1609
Bacteria	Firmicutes	Negativicutes	Selenomonadales	Selenomonadaceae	Selenomonas	Selenomonas infelix	2	0	0	0	0	0	0	0	0	0	0	1	0	0	0	0	0	0	0	0	19	42	6	4	0	0	26	21	22	5	7065
Bacteria	Firmicutes	Negativicutes	Selenomonadales	Selenomonadaceae	Selenomonas	Selenomonas massiliensis	4	1	0	0	5	0	0	0	0	0	8	1	1	0	4	0	1	1	1	1	68	147	11	31	0	0	148	21	65	28	37008
Bacteria	Firmicutes	Negativicutes	Selenomonadales	Selenomonadaceae	Selenomonas	Selenomonas noxia	0	0	0	0	0	0	0	0	0	0	0	2	0	0	0	0	0	2	0	0	4	22	3	1	0	0	7	2	1	0	799
Bacteria	Firmicutes	Negativicutes	Selenomonadales	Selenomonadaceae	Selenomonas	Selenomonas ruminantium	0	0	0	0	0	0	0	0	0	0	0	0	0	0	0	0	0	0	0	0	0	1	0	0	0	0	0	0	0	0	277
Bacteria	Firmicutes	Negativicutes	Selenomonadales	Selenomonadaceae	Selenomonas	Selenomonas sp.	238	2	19	63	8	3	32	0	36	0	239	25	1	0	120	19	0	20	15	0	1216	3429	171	1393	8	0	3331	495	2397	1178	213122
Bacteria	Firmicutes	Negativicutes	Selenomonadales	Selenomonadaceae	Selenomonas	Selenomonas sputigena	10	0	0	0	0	0	0	0	3	0	1	1	0	0	0	0	0	2	8	0	53	162	2	29	0	0	93	70	34	16	20734
Bacteria	Firmicutes	Negativicutes	Selenomonadales	Selenomonadaceae	Selenomonas	Selenomonas timonae	0	0	0	0	0	0	0	0	0	0	0	0	0	0	0	0	0	0	0	0	2	0	0	0	0	0	0	0	0	0	279
Bacteria	Firmicutes	Negativicutes	Selenomonadales	Selenomonadaceae	Selenomonas	Unclassified Selenomonas	329	84	119	222	115	153	95	180	172	128	364	284	93	109	353	109	141	234	304	215	2475	6953	372	1670	180	123	5090	1807	3037	1426	604244
Bacteria	Firmicutes	Negativicutes	Selenomonadales	Selenomonadaceae	Unclassified Selenomonadaceae	Unclassified Selenomonadaceae	8	2	0	14	12	0	1	0	9	0	2	0	0	0	3	3	0	0	23	0	142	1269	33	101	2	0	405	126	189	74	57195
Bacteria	Firmicutes	Negativicutes	Selenomonadales	Sporomusaceae	Dendrosporobacter	Dendrosporobacter quercicolus	0	0	0	0	0	0	0	0	0	0	0	0	0	0	0	0	0	0	0	0	0	0	0	0	0	0	0	0	0	0	9
Bacteria	Firmicutes	Negativicutes	Selenomonadales	Sporomusaceae	Unclassified Sporomusaceae	Unclassified Sporomusaceae	0	0	0	0	0	0	0	0	0	0	0	0	0	0	0	0	0	0	0	0	0	4	0	0	0	0	0	0	0	0	25
Bacteria	Firmicutes	Negativicutes	Selenomonadales	Unclassified Selenomonadales	Unclassified Selenomonadales	Unclassified Selenomonadales	0	0	0	0	0	0	0	0	0	0	0	0	0	0	0	0	0	0	0	0	0	34	0	0	0	0	1	1	0	0	266
Bacteria	Firmicutes	Negativicutes	Unclassified Negativicutes	Unclassified Negativicutes	Unclassified Negativicutes	Unclassified Negativicutes	33	0	2	6	3	8	4	0	58	0	12	4	0	0	35	0	0	4	27	4	143	363	18	21	0	6	231	77	270	348	5423
Bacteria	Firmicutes	Negativicutes	Veillonellales	Veillonellaceae	Anaeroglobus	Anaeroglobus geminatus	0	0	0	2	0	0	0	0	0	0	0	0	0	0	1	2	0	0	0	0	0	13	0	0	0	0	23	0	4	19	210
Bacteria	Firmicutes	Negativicutes	Veillonellales	Veillonellaceae	Anaeroglobus	Anaeroglobus sp.	0	0	0	0	0	0	1	0	0	0	1	0	0	0	0	0	0	0	0	0	0	1	0	6	0	0	20	2	3	15	210
Bacteria	Firmicutes	Negativicutes	Veillonellales	Veillonellaceae	Colibacter	Colibacter massiliensis	0	0	0	0	0	0	0	0	0	0	0	0	0	0	0	0	0	0	0	0	0	0	0	0	0	0	0	0	0	0	9
Bacteria	Firmicutes	Negativicutes	Veillonellales	Veillonellaceae	Dialister	Dialister invisus	0	0	0	2	2	0	0	2	4	0	1	0	0	0	0	0	0	2	24	0	28	201	10	37	0	0	151	45	34	38	3957
Bacteria	Firmicutes	Negativicutes	Veillonellales	Veillonellaceae	Dialister	Dialister pneumosintes	0	0	0	0	0	0	0	0	0	0	0	0	0	0	0	0	0	0	0	0	0	0	0	0	0	0	0	0	0	0	4
Bacteria	Firmicutes	Negativicutes	Veillonellales	Veillonellaceae	Dialister	Dialister sp.	0	0	0	0	0	0	0	0	0	0	0	0	0	0	0	0	0	0	0	0	13	13	2	1	0	0	38	17	2	0	700
Bacteria	Firmicutes	Negativicutes	Veillonellales	Veillonellaceae	Dialister	Unclassified Dialister	5	2	0	39	37	21	0	6	14	2	25	12	1	0	2	9	0	6	312	0	294	2573	227	501	0	34	2386	763	177	245	53889
Bacteria	Firmicutes	Negativicutes	Veillonellales	Veillonellaceae	Megasphaera	Megasphaera elsdenii	0	0	0	0	0	0	0	0	0	0	0	0	0	0	0	0	0	0	0	0	0	0	0	0	0	0	0	0	0	0	16
Bacteria	Firmicutes	Negativicutes	Veillonellales	Veillonellaceae	Megasphaera	Megasphaera micronuciformis	1331	0	83	311	1	302	67	4	234	9	903	85	3	2	2668	6	3	216	55	55	174	5468	107	411	0	3	11742	970	5874	13434	80447
Bacteria	Firmicutes	Negativicutes	Veillonellales	Veillonellaceae	Megasphaera	Megasphaera sp.	0	0	0	0	0	0	0	0	0	0	0	0	0	0	0	0	0	0	0	0	0	0	0	0	0	0	0	0	0	0	17
Bacteria	Firmicutes	Negativicutes	Veillonellales	Veillonellaceae	Megasphaera	Megasphaera vaginalis	0	0	0	0	0	0	0	0	0	0	0	0	0	0	0	0	0	0	0	0	0	4	0	0	0	0	1	0	0	4	4
Bacteria	Firmicutes	Negativicutes	Veillonellales	Veillonellaceae	Megasphaera	Unclassified Megasphaera	5	0	0	0	0	3	0	0	8	0	16	1	0	0	25	0	0	0	3	2	12	51	5	2	0	0	109	15	42	166	976
Bacteria	Firmicutes	Negativicutes	Veillonellales	Veillonellaceae	Negativicoccus	Negativicoccus succinicivorans	3	0	0	0	0	0	0	0	0	0	0	0	0	0	3	0	0	0	0	0	5	0	0	1	0	0	1	0	2	7	40
Bacteria	Firmicutes	Negativicutes	Veillonellales	Veillonellaceae	Unclassified Veillonellaceae	Unclassified Veillonellaceae	93	0	4	24	4	31	32	2	28	2	67	18	0	1	264	1	5	17	24	6	127	1269	52	71	0	4	1064	176	635	1505	8610
Bacteria	Firmicutes	Negativicutes	Veillonellales	Veillonellaceae	Veillonella	Unclassified Veillonella	7096	127	477	1696	2184	2887	1341	228	16315	545	3581	1583	37	63	14589	346	29	823	6625	865	66639	119934	13429	8439	149	2662	80828	18524	118256	142918	795598
Bacteria	Firmicutes	Negativicutes	Veillonellales	Veillonellaceae	Veillonella	Veillonella atypica	32	0	0	6	4	23	10	0	14	0	25	4	0	0	97	6	0	4	28	2	182	382	16	63	0	2	427	56	733	811	8864
Bacteria	Firmicutes	Negativicutes	Veillonellales	Veillonellaceae	Veillonella	Veillonella caviae	0	0	0	0	0	0	0	0	0	0	0	0	0	0	2	0	0	0	0	0	0	0	0	0	0	0	2	0	0	11	0
Bacteria	Firmicutes	Negativicutes	Veillonellales	Veillonellaceae	Veillonella	Veillonella denticariosi	0	0	0	0	2	0	0	0	0	0	0	0	0	0	2	0	0	0	0	0	12	14	0	6	0	3	2	6	1	10	15
Bacteria	Firmicutes	Negativicutes	Veillonellales	Veillonellaceae	Veillonella	Veillonella dispar	8	0	0	1	1	2	0	0	26	0	2	0	0	0	20	0	0	2	18	1	67	208	43	7	0	2	109	26	105	250	775
Bacteria	Firmicutes	Negativicutes	Veillonellales	Veillonellaceae	Veillonella	Veillonella infantium	5	0	0	0	0	0	0	0	1	0	0	0	0	0	4	0	0	0	0	0	12	6	3	1	0	0	4	0	9	25	51
Bacteria	Firmicutes	Negativicutes	Veillonellales	Veillonellaceae	Veillonella	Veillonella montpellierensis	0	0	0	0	0	0	0	0	4	0	0	0	0	0	0	0	0	0	0	0	2	2	0	0	0	0	0	0	0	2	0
Bacteria	Firmicutes	Negativicutes	Veillonellales	Veillonellaceae	Veillonella	Veillonella nakazawae	4	0	0	4	2	2	0	0	7	0	2	0	0	0	6	0	0	0	10	0	35	73	8	0	0	1	26	8	84	102	633
Bacteria	Firmicutes	Negativicutes	Veillonellales	Veillonellaceae	Veillonella	Veillonella parvula	1	0	0	5	2	3	1	0	18	0	2	0	0	0	13	0	0	0	5	0	102	109	9	11	0	1	66	13	84	105	1128
Bacteria	Firmicutes	Negativicutes	Veillonellales	Veillonellaceae	Veillonella	Veillonella rodentium	7	0	0	1	0	0	0	0	5	0	1	1	0	0	5	0	0	0	3	0	38	66	7	4	0	2	48	10	54	65	943
Bacteria	Firmicutes	Negativicutes	Veillonellales	Veillonellaceae	Veillonella	Veillonella rogosae	0	0	0	0	4	0	0	0	9	0	5	2	0	0	0	0	0	0	2	0	45	87	11	13	0	3	34	10	29	38	16
Bacteria	Firmicutes	Negativicutes	Veillonellales	Veillonellaceae	Veillonella	Veillonella sp.	211	4	7	65	163	86	42	6	1160	35	95	85	3	5	347	1	3	25	358	61	3175	6449	616	275	6	153	3536	842	3229	3963	20983
Bacteria	Firmicutes	Negativicutes	Veillonellales	Veillonellaceae	Veillonella	Veillonella tobetsuensis	243	0	2	121	44	23	23	0	261	5	34	50	1	0	205	14	1	10	64	9	5827	1419	277	1192	11	15	1119	1514	1653	1826	33644
Bacteria	Firmicutes	Negativicutes	Veillonellales	Veillonellaceae	Veillonellaceae bacterium (no genus in NCBI)	Veillonellaceae bacterium	0	0	0	0	0	0	0	0	0	0	0	0	0	0	0	0	0	0	0	0	0	0	0	0	0	0	0	0	0	0	22
Bacteria	Firmicutes	Tissierellia	Kallipyga (no order in NCBI)	Kallipyga (no family in NCBI)	Kallipyga	Kallipyga massiliensis	0	0	0	0	0	0	0	0	0	0	0	0	0	0	0	0	0	0	0	0	0	0	0	0	0	0	0	0	0	0	8
Bacteria	Firmicutes	Tissierellia	Tissierellales	Peptoniphilaceae	Anaerococcus	Anaerococcus nagyae	0	0	0	0	0	0	0	0	0	0	0	0	0	0	0	0	0	0	0	0	0	0	0	0	0	0	0	0	0	0	0
Bacteria	Firmicutes	Tissierellia	Tissierellales	Peptoniphilaceae	Anaerococcus	Anaerococcus sp.	2	0	0	0	0	0	1	0	0	0	0	0	0	0	0	0	0	0	0	0	4	1	0	0	0	0	3	0	0	0	56
Bacteria	Firmicutes	Tissierellia	Tissierellales	Peptoniphilaceae	Anaerococcus	Anaerococcus tetradius	0	0	0	0	0	0	0	0	0	0	0	0	0	0	0	0	0	0	0	0	0	4	0	0	0	0	0	0	0	0	23
Bacteria	Firmicutes	Tissierellia	Tissierellales	Peptoniphilaceae	Anaerococcus	Unclassified Anaerococcus	0	0	0	0	2	0	0	0	0	0	0	0	0	0	0	0	0	0	0	0	0	0	0	0	0	0	4	0	0	0	4
Bacteria	Firmicutes	Tissierellia	Tissierellales	Peptoniphilaceae	Finegoldia	Finegoldia magna	0	0	0	0	2	0	0	0	2	0	0	0	0	0	0	0	0	0	0	0	12	5	2	2	0	2	35	9	26	0	196
Bacteria	Firmicutes	Tissierellia	Tissierellales	Peptoniphilaceae	Finegoldia	Unclassified Finegoldia	0	0	0	0	0	0	0	0	0	0	0	0	0	0	0	0	0	0	0	0	3	1	0	0	0	0	2	0	0	0	18
Bacteria	Firmicutes	Tissierellia	Tissierellales	Peptoniphilaceae	Gallicola	Gallicola sp.	0	0	0	0	0	0	0	0	0	0	0	0	0	0	0	0	0	0	0	0	3	0	1	0	0	0	0	0	0	0	14
Bacteria	Firmicutes	Tissierellia	Tissierellales	Peptoniphilaceae	Helcococcus	Helcococcus kunzii	0	0	0	0	0	0	0	0	0	0	0	0	0	0	0	0	0	0	0	0	0	0	0	0	0	0	0	0	0	12	0
Bacteria	Firmicutes	Tissierellia	Tissierellales	Peptoniphilaceae	Helcococcus	Helcococcus ovis	0	0	0	0	0	0	0	0	0	0	0	0	0	0	0	1	0	0	4	0	5	6	0	0	0	0	4	0	0	0	9
Bacteria	Firmicutes	Tissierellia	Tissierellales	Peptoniphilaceae	Murdochiella	Murdochiella vaginalis	0	0	0	0	0	0	0	0	0	0	0	0	0	0	0	0	0	0	0	0	0	0	0	0	0	0	0	1	0	0	17
Bacteria	Firmicutes	Tissierellia	Tissierellales	Peptoniphilaceae	Parvimonas	Parvimonas micra	18	1	0	117	279	34	4	4	118	115	35	236	21	1	19	19	1	15	618	9	549	687	129	237	11	10	1333	4192	158	184	9423
Bacteria	Firmicutes	Tissierellia	Tissierellales	Peptoniphilaceae	Parvimonas	Parvimonas parva	0	0	0	0	0	0	0	0	0	1	0	0	0	0	0	0	0	0	0	0	0	2	0	0	0	0	0	24	0	1	3
Bacteria	Firmicutes	Tissierellia	Tissierellales	Peptoniphilaceae	Parvimonas	Parvimonas sp.	17	0	0	6	28	3	1	0	50	2	2	6	2	0	0	0	0	0	4	1	206	60	32	82	1	0	182	386	23	77	863
Bacteria	Firmicutes	Tissierellia	Tissierellales	Peptoniphilaceae	Parvimonas	Unclassified Parvimonas	360	265	266	632	1768	407	206	503	1332	595	486	1289	369	295	406	311	367	396	1688	262	4264	2885	649	1852	425	392	4342	14750	894	1184	31647
Bacteria	Firmicutes	Tissierellia	Tissierellales	Peptoniphilaceae	Peptoniphilaceae bacterium (no genus in NCBI)	Peptoniphilaceae bacterium	0	0	0	0	0	0	0	0	0	0	0	0	0	0	0	0	0	0	0	0	2	0	0	0	0	0	0	0	1	0	32
Bacteria	Firmicutes	Tissierellia	Tissierellales	Peptoniphilaceae	Peptoniphilus	Peptoniphilus harei	0	0	0	0	0	0	0	0	0	0	0	0	0	0	0	0	0	0	0	0	1	0	0	0	0	0	1	1	0	2	0
Bacteria	Firmicutes	Tissierellia	Tissierellales	Peptoniphilaceae	Peptoniphilus	Peptoniphilus lacrimalis	4	0	0	0	0	3	0	0	3	0	2	0	0	0	4	0	0	2	1	0	10	15	1	0	0	2	9	6	0	13	37
Bacteria	Firmicutes	Tissierellia	Tissierellales	Peptoniphilaceae	Peptoniphilus	Peptoniphilus obesi	0	0	0	0	0	0	0	0	2	0	0	0	0	0	0	0	0	0	0	0	4	4	0	0	0	0	2	0	1	2	170
Bacteria	Firmicutes	Tissierellia	Tissierellales	Peptoniphilaceae	Peptoniphilus	Peptoniphilus sp.	0	0	0	0	0	0	0	0	0	0	0	0	0	0	0	0	0	0	0	0	1	0	0	0	0	0	15	0	0	0	3
Bacteria	Firmicutes	Tissierellia	Tissierellales	Peptoniphilaceae	Peptoniphilus	Peptoniphilus stercorisuis	0	0	0	0	0	0	0	0	0	0	0	0	0	0	0	0	0	0	0	0	1	0	0	0	0	0	2	0	0	2	3
Bacteria	Firmicutes	Tissierellia	Tissierellales	Peptoniphilaceae	Peptoniphilus	Unclassified Peptoniphilus	0	0	1	0	0	0	0	0	6	0	0	0	0	0	1	0	0	1	4	0	30	15	2	3	0	0	22	10	27	3	217
Bacteria	Firmicutes	Tissierellia	Tissierellales	Peptoniphilaceae	Unclassified Peptoniphilaceae	Unclassified Peptoniphilaceae	0	0	0	3	0	0	0	0	2	0	1	1	0	0	6	0	0	1	6	0	23	59	11	6	0	0	54	115	123	40	399
Bacteria	Firmicutes	Tissierellia	Tissierellales	Tissierellaceae	Unclassified Tissierellaceae	Unclassified Tissierellaceae	1	0	0	0	0	0	0	0	0	0	0	0	0	0	0	0	0	0	0	0	4	12	2	0	0	0	2	0	0	0	27
Bacteria	Firmicutes	Tissierellia	Tissierellales	Unclassified Tissierellales	Unclassified Tissierellales	Unclassified Tissierellales	0	0	0	0	0	0	0	0	0	0	0	0	0	0	0	0	0	0	0	0	0	0	0	0	0	0	1	3	0	0	4
Bacteria	Firmicutes	Tissierellia	Tissierellia bacterium (no order in NCBI)	Tissierellia bacterium (no family in NCBI)	Tissierellia bacterium (no genus in NCBI)	Tissierellia bacterium	0	0	0	0	2	0	0	0	0	0	0	0	0	0	0	0	0	0	0	0	1	0	0	0	0	0	0	2	0	2	40
Bacteria	Firmicutes	Tissierellia	Unclassified Tissierellia	Unclassified Tissierellia	Unclassified Tissierellia	Unclassified Tissierellia	0	0	0	0	16	2	0	0	3	3	0	0	0	0	1	0	0	4	8	0	25	15	0	7	0	0	30	101	4	8	215
Bacteria	Firmicutes	Unclassified Firmicutes	Unclassified Firmicutes	Unclassified Firmicutes	Unclassified Firmicutes	Unclassified Firmicutes	770	26	29	231	445	610	150	39	1160	135	379	372	29	10	584	64	22	106	1070	140	8368	8681	1058	1916	22	99	10081	10066	6770	8103	144278
Bacteria	Fusobacteria	Fusobacteriia	Fusobacteriales	Fusobacteriaceae	Cetobacterium	Cetobacterium sp.	0	0	0	0	0	0	0	0	0	0	0	2	0	0	0	0	0	0	0	0	2	0	0	0	0	0	0	0	0	0	17
Bacteria	Fusobacteria	Fusobacteriia	Fusobacteriales	Fusobacteriaceae	Fusobacterium	Fusobacterium canifelinum	0	0	0	0	0	0	0	0	0	0	0	0	0	0	0	0	0	0	0	0	7	0	0	0	0	0	0	0	0	0	0
Bacteria	Fusobacteria	Fusobacteriia	Fusobacteriales	Fusobacteriaceae	Fusobacterium	Fusobacterium hwasookii	1	3	0	2	6	4	2	2	15	3	4	0	2	1	0	2	2	0	19	1	39	20	3	8	3	2	18	28	10	7	430
Bacteria	Fusobacteria	Fusobacteriia	Fusobacteriales	Fusobacteriaceae	Fusobacterium	Fusobacterium massiliense	0	0	0	0	1	0	0	0	5	0	0	0	0	0	0	0	0	0	0	0	25	2	4	1	0	0	6	1	0	0	151
Bacteria	Fusobacteria	Fusobacteriia	Fusobacteriales	Fusobacteriaceae	Fusobacterium	Fusobacterium mortiferum	0	0	0	0	0	0	0	0	0	0	0	0	0	0	0	0	0	0	4	0	0	0	0	0	0	0	0	0	0	0	23
Bacteria	Fusobacteria	Fusobacteriia	Fusobacteriales	Fusobacteriaceae	Fusobacterium	Fusobacterium naviforme	0	0	0	0	0	0	0	0	0	0	0	0	0	0	1	0	0	0	0	0	0	0	0	0	0	0	0	0	0	0	4928
Bacteria	Fusobacteria	Fusobacteriia	Fusobacteriales	Fusobacteriaceae	Fusobacterium	Fusobacterium necrophorum	10	0	0	0	2	0	0	0	23	0	0	0	0	0	0	0	0	0	6	1	56	60	13	2	0	0	98	89	17	64	754
Bacteria	Fusobacteria	Fusobacteriia	Fusobacteriales	Fusobacteriaceae	Fusobacterium	Fusobacterium nucleatum	260	24	39	532	396	274	85	58	594	224	168	691	105	41	121	92	56	155	2725	270	6973	7274	900	909	81	141	4383	11082	776	1107	97519
Bacteria	Fusobacteria	Fusobacteriia	Fusobacteriales	Fusobacteriaceae	Fusobacterium	Fusobacterium periodonticum	129	2	8	36	120	46	17	7	313	14	26	30	2	0	7	1	5	3	182	4	2487	697	165	620	12	11	1149	529	200	460	25553
Bacteria	Fusobacteria	Fusobacteriia	Fusobacteriales	Fusobacteriaceae	Fusobacterium	Fusobacterium pseudoperiodonticum	39	2	0	15	42	9	8	0	116	9	12	4	2	0	0	0	0	1	57	1	803	187	41	125	0	2	371	169	32	157	5996
Bacteria	Fusobacteria	Fusobacteriia	Fusobacteriales	Fusobacteriaceae	Fusobacterium	Fusobacterium sp.	7	0	0	0	10	2	0	0	8	3	0	3	0	0	0	1	0	0	15	0	99	36	10	46	0	0	73	39	11	11	978
Bacteria	Fusobacteria	Fusobacteriia	Fusobacteriales	Fusobacteriaceae	Fusobacterium	Unclassified Fusobacterium	5229	1608	1439	2873	4761	2847	1284	2666	11945	2345	2539	4391	1741	1609	2329	1650	1955	2072	9158	1772	68674	24547	5666	12205	2600	2120	34549	26550	4362	15904	531621
Bacteria	Fusobacteria	Fusobacteriia	Fusobacteriales	Fusobacteriaceae	Unclassified Fusobacteriaceae	Unclassified Fusobacteriaceae	8	0	0	4	2	2	2	0	7	0	1	0	0	0	0	0	0	0	4	2	70	28	6	8	0	0	42	38	1	14	578
Bacteria	Fusobacteria	Fusobacteriia	Fusobacteriales	Leptotrichiaceae	Leptotrichia	Leptotrichia buccalis	0	0	0	4	0	0	0	0	1	0	4	0	0	0	0	0	0	2	2	0	15	10	2	4	0	0	5	4	11	10	465
Bacteria	Fusobacteria	Fusobacteriia	Fusobacteriales	Leptotrichiaceae	Leptotrichia	Leptotrichia hofstadii	3	0	0	0	2	2	2	0	3	0	63	0	0	0	0	0	0	0	0	0	32	28	5	12	0	0	3	19	7	11	1148
Bacteria	Fusobacteria	Fusobacteriia	Fusobacteriales	Leptotrichiaceae	Leptotrichia	Leptotrichia hongkongensis	42	57	37	37	59	68	25	67	67	50	60	100	54	58	66	44	51	47	70	37	59	34	47	30	76	57	64	56	21	82	307
Bacteria	Fusobacteria	Fusobacteriia	Fusobacteriales	Leptotrichiaceae	Leptotrichia	Leptotrichia massiliensis	0	0	0	4	0	0	0	0	0	0	4	0	0	0	0	0	0	0	0	0	11	14	2	6	0	0	10	6	4	2	670
Bacteria	Fusobacteria	Fusobacteriia	Fusobacteriales	Leptotrichiaceae	Leptotrichia	Leptotrichia shahii	0	0	0	1	0	0	2	0	0	0	8	0	0	0	0	0	0	2	0	0	16	29	0	11	0	0	8	9	2	4	1413
Bacteria	Fusobacteria	Fusobacteriia	Fusobacteriales	Leptotrichiaceae	Leptotrichia	Leptotrichia sp.	1370	211	210	512	385	299	300	345	1852	407	669	503	208	235	677	214	229	263	364	188	29064	10014	723	1537	376	283	7336	4117	4109	5772	137325
Bacteria	Fusobacteria	Fusobacteriia	Fusobacteriales	Leptotrichiaceae	Leptotrichia	Leptotrichia trevisanii	1	0	0	1	0	0	0	0	0	0	4	0	0	0	0	0	0	0	2	0	71	19	0	2	0	0	32	4	19	4	974
Bacteria	Fusobacteria	Fusobacteriia	Fusobacteriales	Leptotrichiaceae	Leptotrichia	Leptotrichia wadei	6	3	7	157	11	23	73	10	43	5	403	12	2	1	33	8	1	23	19	5	1176	941	62	404	7	5	462	339	245	312	32955
Bacteria	Fusobacteria	Fusobacteriia	Fusobacteriales	Leptotrichiaceae	Leptotrichia	Unclassified Leptotrichia	193	54	100	1917	108	273	770	47	482	30	4251	167	9	34	491	110	29	131	197	65	17778	14983	703	5054	103	80	7046	4476	4613	5156	393517
Bacteria	Fusobacteria	Fusobacteriia	Fusobacteriales	Leptotrichiaceae	Leptotrichiaceae bacterium (no genus in NCBI)	Leptotrichiaceae bacterium	2	0	0	0	0	0	0	0	0	0	0	0	0	0	0	0	0	0	0	0	1	0	0	0	0	0	0	0	0	0	7
Bacteria	Fusobacteria	Fusobacteriia	Fusobacteriales	Leptotrichiaceae	Pseudoleptotrichia	Pseudoleptotrichia goodfellowii	3	0	0	0	2	0	0	0	2	0	0	1	0	0	0	0	0	0	0	0	43	109	15	1	0	0	8	9	5	11	2078
Bacteria	Fusobacteria	Fusobacteriia	Fusobacteriales	Leptotrichiaceae	Sneathia	Sneathia sanguinegens	0	0	0	0	0	0	0	0	0	0	0	0	0	0	0	0	0	0	0	0	1	6	1	0	0	0	0	5	0	1	32
Bacteria	Fusobacteria	Fusobacteriia	Fusobacteriales	Leptotrichiaceae	Sneathia	Sneathia sp.	0	0	0	0	0	0	0	0	0	0	0	0	0	0	0	0	0	0	0	0	0	0	0	0	0	0	0	0	0	0	8
Bacteria	Fusobacteria	Fusobacteriia	Fusobacteriales	Leptotrichiaceae	Streptobacillus	Streptobacillus felis	0	0	0	0	0	0	0	0	0	0	0	0	0	0	0	0	0	0	0	0	0	0	0	0	0	0	0	0	0	0	8
Bacteria	Fusobacteria	Fusobacteriia	Fusobacteriales	Leptotrichiaceae	Unclassified Leptotrichiaceae	Unclassified Leptotrichiaceae	95	2	0	20	32	8	27	1	161	7	30	11	6	1	37	2	0	2	22	6	1867	489	35	137	8	1	329	367	198	286	7139
Bacteria	Fusobacteria	Fusobacteriia	Fusobacteriales	Unclassified Fusobacteriales	Unclassified Fusobacteriales	Unclassified Fusobacteriales	42	0	0	20	17	4	3	0	82	7	6	7	0	0	12	0	0	3	24	0	907	212	16	144	0	5	245	159	50	125	6115
Bacteria	Ignavibacteriae	Ignavibacteria	Ignavibacteriales	Ignavibacteriales bacterium (no family in NCBI)	Ignavibacteriales bacterium (no genus in NCBI)	Ignavibacteriales bacterium	0	0	0	0	0	0	0	0	0	0	0	0	0	0	0	0	0	0	0	0	0	0	0	0	0	0	0	29	0	0	0
Bacteria	Lentisphaerae	Lentisphaeria	Lentisphaeria bacterium (no order in NCBI)	Lentisphaeria bacterium (no family in NCBI)	Lentisphaeria bacterium (no genus in NCBI)	Lentisphaeria bacterium	0	0	0	0	0	0	0	0	0	0	0	0	0	0	0	0	0	0	0	0	0	0	0	0	0	0	0	0	0	0	12
Bacteria	Myxococcota	Myxococcota bacterium (no class in NCBI)	Myxococcota bacterium (no order in NCBI)	Myxococcota bacterium (no family in NCBI)	Myxococcota bacterium (no genus in NCBI)	Myxococcota bacterium	0	0	0	0	0	0	0	0	0	0	0	0	0	0	0	0	0	0	0	0	0	0	0	0	0	0	0	0	0	0	0
Bacteria	Planctomycetes	Phycisphaerae	Phycisphaerales	Phycisphaerales bacterium (no family in NCBI)	Phycisphaerales bacterium (no genus in NCBI)	Phycisphaerales bacterium	0	0	0	0	0	0	0	0	0	0	0	0	0	0	0	0	0	0	0	0	0	1	0	0	0	0	0	0	0	0	5
Bacteria	Planctomycetes	Planctomycetia	Gemmatales	Gemmataceae	Gemmataceae bacterium (no genus in NCBI)	Gemmataceae bacterium	0	0	0	0	0	0	0	0	0	0	0	0	0	0	0	0	0	0	0	0	0	0	0	0	0	0	0	0	0	0	0
Bacteria	Planctomycetes	Planctomycetia	Planctomycetia bacterium (no order in NCBI)	Planctomycetia bacterium (no family in NCBI)	Planctomycetia bacterium (no genus in NCBI)	Planctomycetia bacterium	0	0	0	0	0	0	0	0	0	0	0	0	0	0	0	0	0	0	0	0	0	0	0	0	0	0	0	0	0	0	0
Bacteria	Proteobacteria	Alphaproteobacteria	Alphaproteobacteria bacterium (no order in NCBI)	Alphaproteobacteria bacterium (no family in NCBI)	Alphaproteobacteria bacterium (no genus in NCBI)	Alphaproteobacteria bacterium	0	0	0	0	0	0	0	0	0	0	0	0	0	0	0	0	0	0	0	0	0	22	0	1	0	0	27	0	11	0	42
Bacteria	Proteobacteria	Alphaproteobacteria	Caulobacterales	Caulobacteraceae	Brevundimonas	Unclassified Brevundimonas	0	0	0	0	0	0	0	0	0	0	0	0	0	0	0	0	0	0	0	0	0	0	0	0	0	0	0	0	0	0	0
Bacteria	Proteobacteria	Alphaproteobacteria	Caulobacterales	Caulobacteraceae	Caulobacter	Caulobacter sp.	0	0	0	0	0	0	0	0	0	0	0	0	0	0	0	0	0	0	0	0	0	0	0	0	0	0	0	0	0	0	0
Bacteria	Proteobacteria	Alphaproteobacteria	Caulobacterales	Caulobacteraceae	Caulobacter	Unclassified Caulobacter	0	0	0	0	0	0	0	0	0	0	0	0	0	0	0	0	0	0	0	0	0	0	0	0	0	0	0	0	0	0	0
Bacteria	Proteobacteria	Alphaproteobacteria	Caulobacterales	Caulobacteraceae	Unclassified Caulobacteraceae	Unclassified Caulobacteraceae	0	0	0	0	0	0	0	0	0	0	0	0	0	0	0	0	0	0	0	0	0	0	0	0	0	0	0	0	0	0	0
Bacteria	Proteobacteria	Alphaproteobacteria	Hyphomicrobiales	Bartonellaceae	Bartonella	Unclassified Bartonella	5	0	0	0	0	0	0	0	0	0	0	0	0	0	0	0	0	0	0	0	0	1	0	0	0	0	45	0	0	0	20
Bacteria	Proteobacteria	Alphaproteobacteria	Hyphomicrobiales	Beijerinckiaceae	Beijerinckia	Beijerinckia indica	0	0	0	0	0	0	0	0	0	0	0	0	0	0	0	0	0	0	0	0	0	0	0	0	0	0	0	0	0	0	0
Bacteria	Proteobacteria	Alphaproteobacteria	Hyphomicrobiales	Beijerinckiaceae	Methylovirgula	Methylovirgula sp.	0	0	0	0	0	0	0	0	0	0	0	0	0	0	0	0	0	0	0	0	0	0	0	0	0	0	0	0	0	0	0
Bacteria	Proteobacteria	Alphaproteobacteria	Hyphomicrobiales	Beijerinckiaceae	Rhodoblastus	Unclassified Rhodoblastus	0	0	0	0	0	0	0	0	0	0	0	0	0	0	0	0	0	0	0	0	0	0	0	0	0	0	0	0	0	0	0
Bacteria	Proteobacteria	Alphaproteobacteria	Hyphomicrobiales	Boseaceae	Bosea	Bosea sp.	0	0	0	0	0	0	0	0	0	0	0	0	0	0	0	0	0	0	0	0	0	0	0	0	0	0	0	0	0	0	0
Bacteria	Proteobacteria	Alphaproteobacteria	Hyphomicrobiales	Boseaceae	Bosea	Unclassified Bosea	0	0	0	0	0	0	0	0	0	0	0	1	0	0	2	0	0	0	6	0	0	4	0	0	0	0	2	0	1	1	4
Bacteria	Proteobacteria	Alphaproteobacteria	Hyphomicrobiales	Brucellaceae	Brucella	Brucella thiophenivorans	0	0	0	0	0	0	0	0	0	0	0	0	0	0	0	0	0	0	0	0	0	0	0	0	0	0	0	0	0	0	0
Bacteria	Proteobacteria	Alphaproteobacteria	Hyphomicrobiales	Brucellaceae	Brucella	Unclassified Brucella	0	0	0	0	0	0	0	0	0	0	0	0	0	0	0	0	0	0	0	0	0	0	0	0	0	0	0	0	0	0	0
Bacteria	Proteobacteria	Alphaproteobacteria	Hyphomicrobiales	Brucellaceae	Unclassified Brucellaceae	Unclassified Brucellaceae	0	0	0	0	0	0	0	0	0	0	0	0	0	0	0	0	0	0	0	0	0	0	0	0	0	0	0	0	0	0	0
Bacteria	Proteobacteria	Alphaproteobacteria	Hyphomicrobiales	Devosiaceae	Devosia	Unclassified Devosia	0	0	0	0	0	0	0	0	0	0	0	0	0	0	0	0	0	0	0	0	0	0	0	0	0	0	0	0	0	0	0
Bacteria	Proteobacteria	Alphaproteobacteria	Hyphomicrobiales	Hyphomicrobiaceae	Angulomicrobium	Angulomicrobium tetraedrale	0	0	0	0	0	0	0	0	0	0	0	0	0	0	0	0	0	0	0	0	0	0	0	0	0	0	0	0	0	0	0
Bacteria	Proteobacteria	Alphaproteobacteria	Hyphomicrobiales	Hyphomicrobiaceae	Caenibius	Caenibius tardaugens	0	0	0	0	0	0	0	0	0	0	0	0	0	0	0	0	0	0	0	0	0	0	0	0	0	0	0	0	0	0	0
Bacteria	Proteobacteria	Alphaproteobacteria	Hyphomicrobiales	Hyphomicrobiaceae	Hyphomicrobium	Hyphomicrobium sp.	0	0	0	0	0	0	0	0	0	0	0	0	0	0	0	0	0	0	0	0	0	0	0	0	0	0	0	0	0	0	0
Bacteria	Proteobacteria	Alphaproteobacteria	Hyphomicrobiales	Hyphomicrobiaceae	Hyphomicrobium	Unclassified Hyphomicrobium	0	0	0	0	0	0	0	0	0	0	0	0	0	0	0	0	0	0	0	0	0	0	0	0	0	0	0	0	0	0	0
Bacteria	Proteobacteria	Alphaproteobacteria	Hyphomicrobiales	Hyphomicrobiaceae	Rhodoplanes	Rhodoplanes roseus	0	0	0	0	0	0	0	0	0	0	0	0	0	0	0	0	0	0	0	0	2	0	0	0	0	0	0	0	0	0	27
Bacteria	Proteobacteria	Alphaproteobacteria	Hyphomicrobiales	Hyphomicrobiaceae	Unclassified Hyphomicrobiaceae	Unclassified Hyphomicrobiaceae	0	0	0	0	0	0	0	0	0	0	0	0	0	0	0	0	0	0	0	0	0	0	0	0	0	0	0	0	0	0	0
Bacteria	Proteobacteria	Alphaproteobacteria	Hyphomicrobiales	Hyphomicrobiales bacterium (no family in NCBI)	Hyphomicrobiales bacterium (no genus in NCBI)	Hyphomicrobiales bacterium	0	0	0	0	0	0	0	0	0	0	0	0	0	0	0	0	0	0	0	0	0	0	0	0	0	0	0	1	0	0	4
Bacteria	Proteobacteria	Alphaproteobacteria	Hyphomicrobiales	Methylobacteriaceae	Methylobacteriaceae bacterium (no genus in NCBI)	Methylobacteriaceae bacterium	0	0	0	0	0	0	0	0	0	0	0	0	0	0	0	0	0	0	0	0	0	0	0	0	0	0	0	0	0	0	0
Bacteria	Proteobacteria	Alphaproteobacteria	Hyphomicrobiales	Methylobacteriaceae	Methylobacterium	Methylobacterium sp.	0	0	0	0	0	0	0	0	0	0	0	0	0	0	0	0	0	0	0	0	0	0	0	0	0	0	0	0	0	0	0
Bacteria	Proteobacteria	Alphaproteobacteria	Hyphomicrobiales	Methylobacteriaceae	Methylobacterium	Unclassified Methylobacterium	0	0	0	0	0	0	0	0	0	0	0	0	0	0	0	0	0	0	0	0	0	0	0	0	0	0	6	0	0	0	68
Bacteria	Proteobacteria	Alphaproteobacteria	Hyphomicrobiales	Methylobacteriaceae	Methylorubrum	Methylorubrum extorquens	0	0	0	0	0	0	0	0	0	0	0	0	0	0	0	0	0	0	0	0	0	0	0	0	0	0	0	0	0	0	0
Bacteria	Proteobacteria	Alphaproteobacteria	Hyphomicrobiales	Methylobacteriaceae	Microvirga	Microvirga sp.	0	0	0	0	0	0	0	0	0	0	0	0	0	0	0	0	0	0	0	0	0	0	0	0	0	0	0	0	0	0	0
Bacteria	Proteobacteria	Alphaproteobacteria	Hyphomicrobiales	Methylobacteriaceae	Microvirga	Unclassified Microvirga	0	0	0	0	0	0	0	0	0	0	0	0	0	0	0	0	0	0	0	0	0	0	0	0	0	0	0	0	0	0	0
Bacteria	Proteobacteria	Alphaproteobacteria	Hyphomicrobiales	Methylobacteriaceae	Unclassified Methylobacteriaceae	Unclassified Methylobacteriaceae	0	0	0	0	0	0	2	0	0	0	0	0	0	0	0	0	0	0	0	0	0	0	0	0	0	0	0	0	0	0	0
Bacteria	Proteobacteria	Alphaproteobacteria	Hyphomicrobiales	Methylocystaceae	Methylosinus	Unclassified Methylosinus	0	0	0	0	0	0	0	0	0	0	0	0	0	0	0	0	0	0	0	0	0	0	0	0	0	0	0	0	0	0	0
Bacteria	Proteobacteria	Alphaproteobacteria	Hyphomicrobiales	Nitrobacteraceae	Afipia	Afipia sp.	0	0	0	0	0	0	0	0	0	0	0	0	0	0	0	0	0	0	0	0	0	0	0	0	0	0	0	0	0	0	0
Bacteria	Proteobacteria	Alphaproteobacteria	Hyphomicrobiales	Nitrobacteraceae	Afipia	Candidatus Afipia apatlaquensis	0	0	0	0	0	0	0	0	0	0	0	0	0	0	0	0	0	0	0	0	0	0	0	0	0	0	0	0	0	0	0
Bacteria	Proteobacteria	Alphaproteobacteria	Hyphomicrobiales	Nitrobacteraceae	Afipia	Unclassified Afipia	0	0	0	0	0	0	0	0	0	0	0	0	0	0	0	0	0	0	0	0	0	0	0	0	0	0	0	0	0	0	0
Bacteria	Proteobacteria	Alphaproteobacteria	Hyphomicrobiales	Nitrobacteraceae	Bradyrhizobium	Bradyrhizobium altum	0	0	0	0	0	0	0	0	0	0	0	0	0	0	0	0	0	0	0	0	0	0	0	0	0	0	0	0	0	0	0
Bacteria	Proteobacteria	Alphaproteobacteria	Hyphomicrobiales	Nitrobacteraceae	Bradyrhizobium	Bradyrhizobium campsiandrae	0	0	0	0	0	0	0	0	0	0	0	0	0	0	0	0	0	0	0	0	0	0	0	0	0	0	0	0	0	0	0
Bacteria	Proteobacteria	Alphaproteobacteria	Hyphomicrobiales	Nitrobacteraceae	Bradyrhizobium	Bradyrhizobium canariense	0	0	0	0	0	0	0	0	0	0	0	0	0	0	0	0	0	0	0	0	0	0	0	0	0	0	0	0	0	0	0
Bacteria	Proteobacteria	Alphaproteobacteria	Hyphomicrobiales	Nitrobacteraceae	Bradyrhizobium	Bradyrhizobium centrolobii	0	0	0	0	0	0	0	0	0	0	0	0	0	0	0	0	0	0	0	0	0	0	0	0	0	0	0	0	0	0	0
Bacteria	Proteobacteria	Alphaproteobacteria	Hyphomicrobiales	Nitrobacteraceae	Bradyrhizobium	Bradyrhizobium diazoefficiens	0	0	0	0	0	0	0	0	0	0	0	0	0	0	0	0	0	0	0	0	0	0	0	0	0	0	0	0	0	0	0
Bacteria	Proteobacteria	Alphaproteobacteria	Hyphomicrobiales	Nitrobacteraceae	Bradyrhizobium	Bradyrhizobium elkanii	0	0	0	0	0	0	0	0	0	0	0	0	0	0	0	0	0	0	0	0	0	0	0	0	0	0	0	0	0	0	0
Bacteria	Proteobacteria	Alphaproteobacteria	Hyphomicrobiales	Nitrobacteraceae	Bradyrhizobium	Bradyrhizobium erythrophlei	0	0	0	0	0	0	0	0	0	0	0	0	0	0	0	0	0	0	0	0	0	0	0	0	0	0	0	0	0	0	0
Bacteria	Proteobacteria	Alphaproteobacteria	Hyphomicrobiales	Nitrobacteraceae	Bradyrhizobium	Bradyrhizobium frederickii	0	0	0	0	0	0	0	0	0	0	0	0	0	0	0	0	0	0	0	0	0	0	0	0	0	0	0	0	0	0	0
Bacteria	Proteobacteria	Alphaproteobacteria	Hyphomicrobiales	Nitrobacteraceae	Bradyrhizobium	Bradyrhizobium genosp.	0	0	0	0	0	0	0	0	0	0	0	0	0	0	0	0	0	0	0	0	0	0	0	0	0	0	0	0	0	0	0
Bacteria	Proteobacteria	Alphaproteobacteria	Hyphomicrobiales	Nitrobacteraceae	Bradyrhizobium	Bradyrhizobium icense	0	0	0	0	0	0	0	0	0	0	0	0	0	0	0	0	0	0	0	0	0	0	0	0	0	0	0	0	0	0	0
Bacteria	Proteobacteria	Alphaproteobacteria	Hyphomicrobiales	Nitrobacteraceae	Bradyrhizobium	Bradyrhizobium japonicum	0	0	0	0	0	0	0	0	0	0	0	0	0	0	0	0	0	0	0	0	0	0	0	0	0	0	0	0	0	0	0
Bacteria	Proteobacteria	Alphaproteobacteria	Hyphomicrobiales	Nitrobacteraceae	Bradyrhizobium	Bradyrhizobium jicamae	0	0	0	0	0	0	0	0	0	0	0	0	0	0	0	0	0	0	0	0	0	0	0	0	0	0	0	0	0	0	0
Bacteria	Proteobacteria	Alphaproteobacteria	Hyphomicrobiales	Nitrobacteraceae	Bradyrhizobium	Bradyrhizobium lablabi	0	0	0	0	0	0	0	0	0	0	0	0	0	0	0	0	0	0	0	0	0	0	0	0	0	0	0	0	0	0	0
Bacteria	Proteobacteria	Alphaproteobacteria	Hyphomicrobiales	Nitrobacteraceae	Bradyrhizobium	Bradyrhizobium manausense	0	0	0	0	0	0	0	0	0	0	0	0	0	0	0	0	0	0	0	0	0	0	0	0	0	0	0	0	0	0	0
Bacteria	Proteobacteria	Alphaproteobacteria	Hyphomicrobiales	Nitrobacteraceae	Bradyrhizobium	Bradyrhizobium oropedii	0	0	0	0	0	0	0	0	0	0	0	0	0	0	0	0	0	0	0	0	0	0	0	0	0	0	0	0	0	0	0
Bacteria	Proteobacteria	Alphaproteobacteria	Hyphomicrobiales	Nitrobacteraceae	Bradyrhizobium	Bradyrhizobium sp.	0	0	1	0	1	0	0	0	1	0	0	2	1	1	1	1	0	0	0	0	0	0	1	0	0	0	0	0	0	0	0
Bacteria	Proteobacteria	Alphaproteobacteria	Hyphomicrobiales	Nitrobacteraceae	Bradyrhizobium	Bradyrhizobium symbiodeficiens	0	0	0	0	0	0	0	0	0	0	0	0	0	0	0	0	0	0	0	0	0	0	0	0	0	0	0	0	0	0	0
Bacteria	Proteobacteria	Alphaproteobacteria	Hyphomicrobiales	Nitrobacteraceae	Bradyrhizobium	Bradyrhizobium tropiciagri	0	0	0	0	0	0	0	0	0	0	0	0	0	0	0	0	0	0	0	0	0	0	0	0	0	0	0	0	0	0	0
Bacteria	Proteobacteria	Alphaproteobacteria	Hyphomicrobiales	Nitrobacteraceae	Bradyrhizobium	Bradyrhizobium vignae	0	0	0	0	0	0	0	0	0	0	0	0	0	0	0	0	0	0	0	0	0	0	0	0	0	0	0	0	0	0	0
Bacteria	Proteobacteria	Alphaproteobacteria	Hyphomicrobiales	Nitrobacteraceae	Bradyrhizobium	Bradyrhizobium viridifuturi	0	0	0	0	0	0	0	0	0	0	0	0	0	0	0	0	0	0	0	0	0	0	0	0	0	0	0	0	0	0	0
Bacteria	Proteobacteria	Alphaproteobacteria	Hyphomicrobiales	Nitrobacteraceae	Bradyrhizobium	Bradyrhizobium zhanjiangense	0	0	0	0	0	0	0	0	0	0	0	0	0	0	0	0	0	0	0	0	0	0	0	0	0	0	0	0	0	0	0
Bacteria	Proteobacteria	Alphaproteobacteria	Hyphomicrobiales	Nitrobacteraceae	Bradyrhizobium	Unclassified Bradyrhizobium	427	243	361	288	452	353	214	493	444	335	419	971	264	453	892	269	544	716	668	820	597	298	351	230	500	345	409	434	188	543	616
Bacteria	Proteobacteria	Alphaproteobacteria	Hyphomicrobiales	Nitrobacteraceae	Nitrobacter	Nitrobacter sp.	0	0	0	0	0	0	0	0	0	0	0	0	0	0	0	0	0	0	0	0	0	0	0	0	0	0	0	0	0	0	0
Bacteria	Proteobacteria	Alphaproteobacteria	Hyphomicrobiales	Nitrobacteraceae	Nitrobacter	Nitrobacter winogradskyi	0	0	0	0	0	0	0	0	0	0	0	0	0	0	0	0	0	0	0	0	0	0	0	0	0	0	0	0	0	0	0
Bacteria	Proteobacteria	Alphaproteobacteria	Hyphomicrobiales	Nitrobacteraceae	Rhodopseudomonas	Rhodopseudomonas pseudopalustris	0	0	0	0	0	0	0	0	0	0	0	0	0	0	0	0	0	0	0	0	0	0	0	0	0	0	0	0	0	0	0
Bacteria	Proteobacteria	Alphaproteobacteria	Hyphomicrobiales	Nitrobacteraceae	Rhodopseudomonas	Rhodopseudomonas sp.	0	0	0	0	0	0	0	0	0	0	0	0	0	0	0	0	0	0	0	0	0	0	0	0	0	0	0	0	0	0	0
Bacteria	Proteobacteria	Alphaproteobacteria	Hyphomicrobiales	Nitrobacteraceae	Rhodopseudomonas	Unclassified Rhodopseudomonas	0	0	0	0	0	0	0	0	0	0	0	0	0	0	0	0	0	0	0	0	0	0	0	0	0	0	0	0	0	0	0
Bacteria	Proteobacteria	Alphaproteobacteria	Hyphomicrobiales	Nitrobacteraceae	Unclassified Nitrobacteraceae	Unclassified Nitrobacteraceae	22	19	12	17	22	30	14	26	27	19	26	35	16	21	24	24	29	41	37	31	16	13	26	19	39	15	31	18	7	32	21
Bacteria	Proteobacteria	Alphaproteobacteria	Hyphomicrobiales	Phyllobacteriaceae	Aminobacter	Unclassified Aminobacter	0	0	0	0	0	0	0	0	0	0	0	0	0	0	0	0	0	0	0	0	0	0	0	0	0	0	0	0	0	0	0
Bacteria	Proteobacteria	Alphaproteobacteria	Hyphomicrobiales	Phyllobacteriaceae	Chelativorans	Chelativorans sp.	0	0	0	0	0	0	0	0	0	0	0	0	0	0	0	0	0	0	0	0	0	0	0	0	0	0	0	0	0	0	0
Bacteria	Proteobacteria	Alphaproteobacteria	Hyphomicrobiales	Phyllobacteriaceae	Mesorhizobium	Mesorhizobium atlanticum	0	0	0	0	0	0	0	0	0	0	0	0	0	0	0	0	0	0	0	0	0	0	0	0	0	0	0	0	0	0	0
Bacteria	Proteobacteria	Alphaproteobacteria	Hyphomicrobiales	Phyllobacteriaceae	Mesorhizobium	Mesorhizobium comanense	0	0	0	0	0	0	0	0	0	0	0	0	0	0	0	0	0	0	0	0	0	0	0	0	0	0	0	0	0	0	0
Bacteria	Proteobacteria	Alphaproteobacteria	Hyphomicrobiales	Phyllobacteriaceae	Mesorhizobium	Mesorhizobium huakuii	0	0	0	0	0	0	0	0	0	0	0	0	0	0	0	0	0	0	0	0	0	0	0	0	0	0	0	0	0	0	0
Bacteria	Proteobacteria	Alphaproteobacteria	Hyphomicrobiales	Phyllobacteriaceae	Mesorhizobium	Mesorhizobium hungaricum	0	0	0	0	0	0	0	0	0	0	0	0	0	0	0	0	0	0	0	0	0	0	0	0	0	0	0	0	0	0	0
Bacteria	Proteobacteria	Alphaproteobacteria	Hyphomicrobiales	Phyllobacteriaceae	Mesorhizobium	Mesorhizobium loti	0	0	0	0	0	0	0	0	0	0	0	0	0	0	0	0	0	0	0	0	0	0	0	0	0	0	0	0	0	0	0
Bacteria	Proteobacteria	Alphaproteobacteria	Hyphomicrobiales	Phyllobacteriaceae	Mesorhizobium	Mesorhizobium plurifarium	0	0	0	0	0	0	0	0	0	0	0	0	0	0	0	0	0	0	0	0	0	0	0	0	0	0	0	0	0	0	0
Bacteria	Proteobacteria	Alphaproteobacteria	Hyphomicrobiales	Phyllobacteriaceae	Mesorhizobium	Mesorhizobium silamurunense	0	0	0	0	0	0	0	0	0	0	0	0	0	0	0	0	0	0	0	0	0	0	0	0	0	0	0	0	0	0	0
Bacteria	Proteobacteria	Alphaproteobacteria	Hyphomicrobiales	Phyllobacteriaceae	Mesorhizobium	Mesorhizobium soli	0	0	0	0	0	0	0	0	0	0	0	0	0	0	0	0	0	0	0	0	0	0	0	0	0	0	0	0	0	0	0
Bacteria	Proteobacteria	Alphaproteobacteria	Hyphomicrobiales	Phyllobacteriaceae	Mesorhizobium	Mesorhizobium sp.	44	23	24	14	52	39	18	61	40	25	27	54	30	25	48	20	31	29	56	42	126	61	36	28	39	38	71	41	19	61	236
Bacteria	Proteobacteria	Alphaproteobacteria	Hyphomicrobiales	Phyllobacteriaceae	Mesorhizobium	Mesorhizobium terrae	0	0	0	0	0	0	0	0	0	0	0	0	0	0	0	0	0	0	0	0	0	0	0	0	0	0	0	0	0	0	0
Bacteria	Proteobacteria	Alphaproteobacteria	Hyphomicrobiales	Phyllobacteriaceae	Mesorhizobium	Mesorhizobium tianshanense	0	0	0	0	0	0	0	0	0	0	0	0	0	0	0	0	0	0	0	0	0	0	0	0	0	0	0	0	0	0	0
Bacteria	Proteobacteria	Alphaproteobacteria	Hyphomicrobiales	Phyllobacteriaceae	Mesorhizobium	Mesorhizobium ventifaucium	0	0	0	0	0	0	0	0	0	0	0	0	0	0	0	0	0	0	0	0	0	0	0	0	0	0	0	0	0	0	0
Bacteria	Proteobacteria	Alphaproteobacteria	Hyphomicrobiales	Phyllobacteriaceae	Mesorhizobium	Unclassified Mesorhizobium	48	23	19	25	56	30	17	59	43	26	20	44	17	25	104	21	50	49	45	88	46	27	28	15	38	28	36	39	17	55	82
Bacteria	Proteobacteria	Alphaproteobacteria	Hyphomicrobiales	Phyllobacteriaceae	Oricola	Oricola sp.	0	0	0	0	0	0	0	0	0	0	0	0	0	0	0	0	0	0	0	0	0	0	0	0	0	0	0	0	0	0	0
Bacteria	Proteobacteria	Alphaproteobacteria	Hyphomicrobiales	Phyllobacteriaceae	Pseudaminobacter	Pseudaminobacter salicylatoxidans	0	0	0	0	0	0	0	0	0	0	0	0	0	0	0	0	0	0	0	0	0	0	0	0	0	0	0	0	0	0	0
Bacteria	Proteobacteria	Alphaproteobacteria	Hyphomicrobiales	Phyllobacteriaceae	Tianweitania	Tianweitania sediminis	0	0	0	0	0	0	0	0	0	0	0	0	0	0	0	0	0	0	0	0	0	0	0	0	0	0	0	0	0	0	0
Bacteria	Proteobacteria	Alphaproteobacteria	Hyphomicrobiales	Phyllobacteriaceae	Unclassified Phyllobacteriaceae	Unclassified Phyllobacteriaceae	1	0	0	0	7	0	1	2	1	0	0	1	0	0	0	0	0	0	1	0	13	8	2	0	0	0	1	4	0	5	14
Bacteria	Proteobacteria	Alphaproteobacteria	Hyphomicrobiales	Reyranellaceae	Reyranella	Reyranella soli	0	0	0	0	0	0	0	0	0	0	0	0	0	0	0	0	0	0	0	0	0	0	0	0	0	0	0	0	0	0	0
Bacteria	Proteobacteria	Alphaproteobacteria	Hyphomicrobiales	Reyranellaceae	Reyranella	Reyranella sp.	0	0	0	0	0	0	0	0	0	0	0	0	0	0	0	0	0	0	0	0	0	0	0	0	0	0	0	0	0	0	0
Bacteria	Proteobacteria	Alphaproteobacteria	Hyphomicrobiales	Reyranellaceae	Reyranella	Unclassified Reyranella	0	0	0	0	0	0	0	0	0	0	0	0	0	0	0	0	0	0	0	0	0	0	0	0	0	0	0	0	0	0	0
Bacteria	Proteobacteria	Alphaproteobacteria	Hyphomicrobiales	Rhizobiaceae	Agrobacterium	Agrobacterium rhizogenes	0	0	0	0	0	0	0	0	0	0	0	0	0	0	0	0	0	0	0	0	0	0	0	0	0	0	0	0	0	0	0
Bacteria	Proteobacteria	Alphaproteobacteria	Hyphomicrobiales	Rhizobiaceae	Agrobacterium	Agrobacterium vitis	0	0	0	0	0	0	0	0	0	0	0	0	0	0	0	0	0	0	0	0	0	0	0	0	0	0	0	0	0	0	0
Bacteria	Proteobacteria	Alphaproteobacteria	Hyphomicrobiales	Rhizobiaceae	Agrobacterium	Unclassified Agrobacterium	0	0	0	0	0	0	0	0	0	0	0	0	0	0	0	0	0	0	0	0	0	0	0	0	0	0	0	0	0	0	0
Bacteria	Proteobacteria	Alphaproteobacteria	Hyphomicrobiales	Rhizobiaceae	Neorhizobium	Neorhizobium sp.	0	0	0	0	0	0	0	0	0	0	0	0	0	0	0	0	0	0	0	0	0	0	0	0	0	0	0	0	0	0	0
Bacteria	Proteobacteria	Alphaproteobacteria	Hyphomicrobiales	Rhizobiaceae	Neorhizobium	Unclassified Neorhizobium	0	0	0	0	0	0	0	0	0	0	0	0	0	0	0	0	0	0	0	0	10	0	0	0	0	0	0	0	0	0	0
Bacteria	Proteobacteria	Alphaproteobacteria	Hyphomicrobiales	Rhizobiaceae	Rhizobiaceae bacterium (no genus in NCBI)	Rhizobiaceae bacterium	0	0	0	0	0	0	0	0	0	0	0	0	0	0	0	0	0	0	0	0	0	0	0	0	0	0	0	0	0	0	0
Bacteria	Proteobacteria	Alphaproteobacteria	Hyphomicrobiales	Rhizobiaceae	Rhizobium	Rhizobium dioscoreae	0	0	0	0	0	0	0	0	0	0	0	0	0	0	0	0	0	0	0	0	0	0	0	0	0	0	0	0	0	0	0
Bacteria	Proteobacteria	Alphaproteobacteria	Hyphomicrobiales	Rhizobiaceae	Rhizobium	Rhizobium freirei	0	0	0	0	0	0	0	0	0	0	0	0	0	0	0	0	0	0	0	0	0	0	0	0	0	0	0	0	0	0	0
Bacteria	Proteobacteria	Alphaproteobacteria	Hyphomicrobiales	Rhizobiaceae	Rhizobium	Rhizobium hainanense	0	0	0	0	0	0	0	0	0	0	0	0	0	0	0	0	0	0	0	0	0	0	0	0	0	0	0	0	0	0	0
Bacteria	Proteobacteria	Alphaproteobacteria	Hyphomicrobiales	Rhizobiaceae	Rhizobium	Rhizobium halophytocola	0	0	0	0	0	0	0	0	0	0	0	0	0	0	0	0	0	0	0	0	0	0	0	0	0	0	0	0	0	0	0
Bacteria	Proteobacteria	Alphaproteobacteria	Hyphomicrobiales	Rhizobiaceae	Rhizobium	Rhizobium laguerreae	0	0	0	0	0	0	0	0	0	0	0	0	0	0	0	0	0	0	0	0	0	0	0	0	0	0	0	0	0	0	0
Bacteria	Proteobacteria	Alphaproteobacteria	Hyphomicrobiales	Rhizobiaceae	Rhizobium	Rhizobium leguminosarum	0	0	0	0	0	0	0	0	0	0	0	0	0	0	0	0	0	0	0	0	0	0	0	0	0	0	0	0	1	0	0
Bacteria	Proteobacteria	Alphaproteobacteria	Hyphomicrobiales	Rhizobiaceae	Rhizobium	Rhizobium leucaenae	0	0	0	0	0	0	0	0	0	0	0	0	0	0	0	0	0	0	0	0	0	0	0	0	0	0	0	0	0	0	0
Bacteria	Proteobacteria	Alphaproteobacteria	Hyphomicrobiales	Rhizobiaceae	Rhizobium	Rhizobium lusitanum	0	0	0	0	0	0	0	0	0	0	0	0	0	0	0	0	0	0	0	0	0	0	0	0	0	0	0	0	0	0	0
Bacteria	Proteobacteria	Alphaproteobacteria	Hyphomicrobiales	Rhizobiaceae	Rhizobium	Rhizobium miluonense	0	0	0	0	0	0	0	0	0	0	0	0	0	0	0	0	0	0	0	0	0	0	0	0	0	0	0	0	0	0	0
Bacteria	Proteobacteria	Alphaproteobacteria	Hyphomicrobiales	Rhizobiaceae	Rhizobium	Rhizobium multihospitium	0	0	0	0	0	0	0	0	0	0	0	0	0	0	0	0	0	0	0	0	0	0	0	0	0	0	0	0	0	0	0
Bacteria	Proteobacteria	Alphaproteobacteria	Hyphomicrobiales	Rhizobiaceae	Rhizobium	Rhizobium rosettiformans	0	0	0	0	0	0	0	0	0	0	0	0	0	0	0	0	0	0	0	0	0	0	0	0	0	0	0	0	0	0	0
Bacteria	Proteobacteria	Alphaproteobacteria	Hyphomicrobiales	Rhizobiaceae	Rhizobium	Rhizobium sp.	0	0	0	0	0	0	0	0	0	0	0	0	0	0	0	0	0	0	0	0	0	0	0	0	0	0	0	0	0	0	1
Bacteria	Proteobacteria	Alphaproteobacteria	Hyphomicrobiales	Rhizobiaceae	Rhizobium	Rhizobium tropici	0	0	0	0	0	0	0	0	0	0	0	0	0	0	0	0	0	0	0	0	0	0	0	0	0	0	0	0	0	0	0
Bacteria	Proteobacteria	Alphaproteobacteria	Hyphomicrobiales	Rhizobiaceae	Rhizobium	Unclassified Rhizobium	4755	5098	4857	4781	5505	6569	3418	9468	6042	5691	5955	9094	4813	6368	7080	4909	6056	5613	6437	4791	5008	4283	4971	3613	7159	6115	6209	5940	2450	7977	5192
Bacteria	Proteobacteria	Alphaproteobacteria	Hyphomicrobiales	Rhizobiaceae	Shinella	Unclassified Shinella	0	0	0	0	0	0	0	0	0	0	0	0	0	0	0	0	0	0	0	0	0	0	0	0	0	0	0	0	0	0	0
Bacteria	Proteobacteria	Alphaproteobacteria	Hyphomicrobiales	Rhizobiaceae	Sinorhizobium	Unclassified Sinorhizobium	0	0	0	0	0	0	0	0	0	0	0	0	0	0	0	0	0	0	0	0	0	0	0	0	0	0	0	0	0	0	0
Bacteria	Proteobacteria	Alphaproteobacteria	Hyphomicrobiales	Rhizobiaceae	Unclassified Rhizobiaceae	Unclassified Rhizobiaceae	25	21	23	17	27	26	19	53	25	23	41	36	24	15	80	15	40	39	28	65	68	33	15	19	25	23	26	48	11	58	220
Bacteria	Proteobacteria	Alphaproteobacteria	Hyphomicrobiales	Unclassified Hyphomicrobiales	Unclassified Hyphomicrobiales	Unclassified Hyphomicrobiales	69	70	92	67	73	101	43	139	94	72	90	148	61	91	179	83	88	115	108	84	86	63	79	53	108	94	119	83	38	114	100
Bacteria	Proteobacteria	Alphaproteobacteria	Hyphomicrobiales	Xanthobacteraceae	Ancylobacter	Ancylobacter dichloromethanicus	0	0	0	0	0	0	0	0	0	0	0	0	0	0	0	0	0	0	0	0	0	0	0	0	0	0	0	0	0	0	0
Bacteria	Proteobacteria	Alphaproteobacteria	Hyphomicrobiales	Xanthobacteraceae	Ancylobacter	Ancylobacter sp.	0	0	0	0	0	0	0	0	0	0	0	0	0	0	0	0	0	0	0	0	0	0	0	0	0	0	0	0	0	0	0
Bacteria	Proteobacteria	Alphaproteobacteria	Hyphomicrobiales	Xanthobacteraceae	Labrys	Unclassified Labrys	0	0	0	0	0	0	0	0	0	0	0	0	0	0	0	0	0	0	0	0	0	0	0	0	0	0	0	0	0	0	0
Bacteria	Proteobacteria	Alphaproteobacteria	Hyphomicrobiales	Xanthobacteraceae	Xanthobacter	Xanthobacter autotrophicus	0	0	0	0	0	0	0	0	0	0	0	0	0	0	0	0	0	0	0	0	0	0	0	0	0	0	0	0	0	0	0
Bacteria	Proteobacteria	Alphaproteobacteria	Hyphomicrobiales	Xanthobacteraceae	Xanthobacteraceae bacterium (no genus in NCBI)	Xanthobacteraceae bacterium	0	0	0	0	0	0	0	0	0	0	0	0	0	0	0	0	0	0	0	0	0	0	0	0	0	0	0	0	0	0	0
Bacteria	Proteobacteria	Alphaproteobacteria	Rhodobacterales	Rhodobacteraceae	Aliiroseovarius	Aliiroseovarius sp.	0	0	0	0	0	0	0	0	0	0	0	0	0	0	0	0	0	0	0	0	0	0	0	0	0	0	0	0	0	0	0
Bacteria	Proteobacteria	Alphaproteobacteria	Rhodobacterales	Rhodobacteraceae	Cereibacter	Cereibacter johrii	0	0	0	0	0	0	0	0	0	0	0	0	0	0	0	0	0	0	0	0	0	0	0	0	0	0	0	0	0	0	0
Bacteria	Proteobacteria	Alphaproteobacteria	Rhodobacterales	Rhodobacteraceae	Paracoccus	Unclassified Paracoccus	0	0	0	0	0	0	0	0	0	0	0	0	0	0	0	0	0	0	0	0	0	0	0	0	0	0	0	0	0	0	0
Bacteria	Proteobacteria	Alphaproteobacteria	Rhodobacterales	Unclassified Rhodobacterales	Unclassified Rhodobacterales	Unclassified Rhodobacterales	0	0	0	0	0	0	0	0	0	0	0	0	0	0	0	0	0	0	0	0	0	0	0	0	0	0	0	0	0	0	0
Bacteria	Proteobacteria	Alphaproteobacteria	Rhodospirillales	Acetobacteraceae	Acetobacter	Acetobacter pasteurianus	0	0	0	0	0	0	0	0	0	0	0	0	0	0	0	0	0	0	0	0	0	0	0	0	0	0	0	0	0	0	0
Bacteria	Proteobacteria	Alphaproteobacteria	Rhodospirillales	Acetobacteraceae	Acetobacter	Acetobacter peroxydans	0	0	0	0	0	0	0	0	0	0	0	0	0	0	0	0	0	0	0	0	0	0	0	0	0	0	0	0	0	0	0
Bacteria	Proteobacteria	Alphaproteobacteria	Rhodospirillales	Acetobacteraceae	Acetobacter	Acetobacter tropicalis	0	0	0	0	0	0	0	0	0	0	0	0	0	0	0	0	0	0	0	0	0	0	0	0	0	0	0	0	0	0	0
Bacteria	Proteobacteria	Alphaproteobacteria	Rhodospirillales	Acetobacteraceae	Acetobacter	Unclassified Acetobacter	0	0	0	0	0	0	0	0	0	0	0	0	0	0	0	0	0	0	0	0	0	0	0	0	0	0	0	0	0	0	0
Bacteria	Proteobacteria	Alphaproteobacteria	Rhodospirillales	Acetobacteraceae	Acetobacteraceae bacterium (no genus in NCBI)	Acetobacteraceae bacterium	0	0	0	0	0	0	0	0	0	0	0	0	0	0	0	0	0	0	0	0	0	0	0	0	0	0	0	0	0	0	0
Bacteria	Proteobacteria	Alphaproteobacteria	Rhodospirillales	Acetobacteraceae	Acidisphaera	Acidisphaera sp.	0	0	0	0	0	0	0	0	0	0	0	0	0	0	0	0	0	0	0	0	0	0	0	0	0	0	0	0	0	0	0
Bacteria	Proteobacteria	Alphaproteobacteria	Rhodospirillales	Acetobacteraceae	Gluconacetobacter	Gluconacetobacter azotocaptans	0	0	0	0	0	0	0	0	0	0	0	0	0	0	0	0	0	0	0	0	0	0	0	0	0	0	0	0	0	0	0
Bacteria	Proteobacteria	Alphaproteobacteria	Rhodospirillales	Acetobacteraceae	Gluconacetobacter	Gluconacetobacter diazotrophicus	0	0	0	0	0	0	0	0	0	0	0	0	0	0	0	0	0	0	0	0	0	0	0	0	0	0	0	0	0	0	0
Bacteria	Proteobacteria	Alphaproteobacteria	Rhodospirillales	Acetobacteraceae	Gluconacetobacter	Gluconacetobacter sacchari	0	0	0	0	0	0	0	0	0	0	0	0	0	0	0	0	0	0	0	0	0	0	0	0	0	0	0	0	0	0	0
Bacteria	Proteobacteria	Alphaproteobacteria	Rhodospirillales	Acetobacteraceae	Gluconacetobacter	Unclassified Gluconacetobacter	0	0	0	0	0	0	0	0	0	0	0	0	0	0	0	0	0	0	0	0	0	0	0	0	0	0	0	0	0	0	0
Bacteria	Proteobacteria	Alphaproteobacteria	Rhodospirillales	Acetobacteraceae	Unclassified Acetobacteraceae	Unclassified Acetobacteraceae	0	0	0	0	0	0	0	0	0	0	0	0	0	0	0	0	0	0	0	0	0	0	0	0	0	0	0	0	0	0	0
Bacteria	Proteobacteria	Alphaproteobacteria	Rhodospirillales	Azospirillaceae	Azospirillum	Azospirillum sp.	0	0	0	0	0	0	0	0	0	0	0	0	0	0	0	0	0	0	0	0	0	6	0	0	0	0	12	0	1	3	21
Bacteria	Proteobacteria	Alphaproteobacteria	Rhodospirillales	Rhodospirillaceae	Aliidongia	Aliidongia dinghuensis	0	0	0	0	0	0	0	0	0	0	0	0	0	0	0	0	0	0	0	0	0	0	0	0	0	0	0	0	0	0	0
Bacteria	Proteobacteria	Alphaproteobacteria	Rhodospirillales	Rhodospirillaceae	Unclassified Rhodospirillaceae	Unclassified Rhodospirillaceae	0	0	0	0	0	0	0	0	0	0	0	0	0	0	0	0	0	0	0	0	0	0	0	0	0	0	0	0	0	0	0
Bacteria	Proteobacteria	Alphaproteobacteria	Rhodospirillales	Rhodospirillales bacterium (no family in NCBI)	Rhodospirillales bacterium (no genus in NCBI)	Rhodospirillales bacterium	0	0	0	0	0	0	0	0	0	0	0	0	0	0	0	0	0	0	0	0	0	0	0	0	0	0	0	0	0	0	0
Bacteria	Proteobacteria	Alphaproteobacteria	Rhodospirillales	Thalassospiraceae	Thalassospira	Thalassospira xiamenensis	9	9	12	18	8	20	5	15	15	11	11	18	9	8	9	10	8	9	17	10	4	11	12	6	13	9	8	9	5	13	5
Bacteria	Proteobacteria	Alphaproteobacteria	Rhodospirillales	Unclassified Rhodospirillales	Unclassified Rhodospirillales	Unclassified Rhodospirillales	0	0	0	0	0	0	0	0	0	0	0	0	0	0	0	0	0	0	0	0	0	0	0	0	0	0	0	0	0	0	0
Bacteria	Proteobacteria	Alphaproteobacteria	Sphingomonadales	Erythrobacteraceae	Croceibacterium	Croceibacterium xixiisoli	0	0	0	0	0	0	0	0	0	0	0	0	0	0	0	0	0	0	0	0	0	0	0	0	0	0	0	0	0	0	0
Bacteria	Proteobacteria	Alphaproteobacteria	Sphingomonadales	Erythrobacteraceae	Qipengyuania	Qipengyuania oceanensis	0	0	0	0	0	0	0	0	0	0	0	0	0	0	0	0	0	0	0	0	0	0	0	0	0	0	0	0	0	0	0
Bacteria	Proteobacteria	Alphaproteobacteria	Sphingomonadales	Erythrobacteraceae	Unclassified Erythrobacteraceae	Unclassified Erythrobacteraceae	0	0	0	0	0	0	0	0	0	0	0	0	0	0	0	0	0	0	0	0	0	0	0	0	0	0	0	0	0	0	0
Bacteria	Proteobacteria	Alphaproteobacteria	Sphingomonadales	Sphingomonadaceae	Hephaestia	Hephaestia caeni	0	0	0	0	0	0	0	0	0	0	0	0	0	0	0	0	0	0	0	0	0	0	0	0	0	0	0	0	0	0	0
Bacteria	Proteobacteria	Alphaproteobacteria	Sphingomonadales	Sphingomonadaceae	Novosphingobium	Novosphingobium aromaticivorans	0	0	0	0	0	0	0	0	0	0	0	0	0	0	0	0	0	0	0	0	0	0	0	0	0	0	0	0	0	0	0
Bacteria	Proteobacteria	Alphaproteobacteria	Sphingomonadales	Sphingomonadaceae	Novosphingobium	Novosphingobium nitrogenifigens	0	0	0	0	0	0	0	0	0	0	0	0	0	0	0	0	0	0	0	0	0	0	0	0	0	0	0	0	0	0	0
Bacteria	Proteobacteria	Alphaproteobacteria	Sphingomonadales	Sphingomonadaceae	Novosphingobium	Novosphingobium pokkalii	0	0	0	0	0	0	0	0	0	0	0	0	0	0	0	0	0	0	0	0	0	0	0	0	0	0	0	0	0	0	0
Bacteria	Proteobacteria	Alphaproteobacteria	Sphingomonadales	Sphingomonadaceae	Novosphingobium	Novosphingobium sp.	0	0	0	0	0	0	0	0	0	0	0	0	0	0	0	0	0	0	0	0	0	0	0	0	0	0	0	0	0	0	0
Bacteria	Proteobacteria	Alphaproteobacteria	Sphingomonadales	Sphingomonadaceae	Novosphingobium	Unclassified Novosphingobium	0	0	0	0	0	0	0	0	0	0	0	0	0	0	0	0	0	0	0	0	0	0	0	0	0	0	0	0	0	0	0
Bacteria	Proteobacteria	Alphaproteobacteria	Sphingomonadales	Sphingomonadaceae	Sphingobium	Sphingobium amiense	0	0	0	0	0	0	0	0	0	0	0	0	0	0	0	0	0	0	0	0	0	0	0	0	0	0	0	0	0	0	0
Bacteria	Proteobacteria	Alphaproteobacteria	Sphingomonadales	Sphingomonadaceae	Sphingobium	Sphingobium cloacae	0	0	0	0	0	0	0	0	0	0	0	0	0	0	0	0	0	0	0	0	0	0	0	0	0	0	0	0	0	0	0
Bacteria	Proteobacteria	Alphaproteobacteria	Sphingomonadales	Sphingomonadaceae	Sphingobium	Sphingobium faniae	0	0	0	0	0	0	0	0	0	0	0	0	0	0	0	0	0	0	0	0	0	0	0	0	0	0	0	0	0	0	0
Bacteria	Proteobacteria	Alphaproteobacteria	Sphingomonadales	Sphingomonadaceae	Sphingobium	Sphingobium sp.	0	0	0	0	0	0	0	0	0	0	0	0	0	0	0	0	0	0	0	1	0	0	0	0	0	0	0	0	1	0	0
Bacteria	Proteobacteria	Alphaproteobacteria	Sphingomonadales	Sphingomonadaceae	Sphingobium	Sphingobium yanoikuyae	0	0	0	0	0	0	0	0	0	0	0	0	0	0	0	0	0	0	0	0	0	0	0	0	0	0	0	0	0	0	0
Bacteria	Proteobacteria	Alphaproteobacteria	Sphingomonadales	Sphingomonadaceae	Sphingobium	Unclassified Sphingobium	0	0	0	0	2	0	0	0	0	0	0	0	0	0	0	0	0	0	0	0	0	0	0	0	0	0	0	0	0	0	0
Bacteria	Proteobacteria	Alphaproteobacteria	Sphingomonadales	Sphingomonadaceae	Sphingomonadaceae bacterium (no genus in NCBI)	Sphingomonadaceae bacterium	0	0	0	0	0	0	0	0	0	0	0	0	0	0	0	0	0	0	0	0	0	0	0	0	0	0	0	0	0	0	0
Bacteria	Proteobacteria	Alphaproteobacteria	Sphingomonadales	Sphingomonadaceae	Sphingomonas	Sphingomonas chungangi	0	0	0	0	0	0	0	0	0	0	0	0	0	0	0	0	0	0	0	0	0	0	0	0	0	0	0	0	0	0	0
Bacteria	Proteobacteria	Alphaproteobacteria	Sphingomonadales	Sphingomonadaceae	Sphingomonas	Sphingomonas echinoides	0	0	0	0	0	0	0	0	0	0	0	0	0	0	0	0	0	0	0	0	0	0	0	0	0	0	0	0	0	0	0
Bacteria	Proteobacteria	Alphaproteobacteria	Sphingomonadales	Sphingomonadaceae	Sphingomonas	Sphingomonas gei	0	0	0	0	0	0	0	0	0	0	0	0	0	0	0	0	0	0	0	0	0	0	0	0	0	0	0	0	0	0	0
Bacteria	Proteobacteria	Alphaproteobacteria	Sphingomonadales	Sphingomonadaceae	Sphingomonas	Sphingomonas ginsenosidivorax	0	0	0	0	0	0	0	0	0	0	0	0	0	0	0	0	0	0	0	0	0	0	0	0	0	0	0	0	0	0	0
Bacteria	Proteobacteria	Alphaproteobacteria	Sphingomonadales	Sphingomonadaceae	Sphingomonas	Sphingomonas glacialis	0	0	0	0	0	0	0	0	0	0	0	0	0	0	0	0	0	0	0	0	0	0	0	0	0	0	0	0	0	0	0
Bacteria	Proteobacteria	Alphaproteobacteria	Sphingomonadales	Sphingomonadaceae	Sphingomonas	Sphingomonas hengshuiensis	0	0	0	0	0	0	0	0	0	0	0	0	0	0	0	0	0	0	0	0	0	0	0	0	0	0	0	0	0	0	0
Bacteria	Proteobacteria	Alphaproteobacteria	Sphingomonadales	Sphingomonadaceae	Sphingomonas	Sphingomonas metalli	0	0	0	0	0	0	0	0	0	0	0	0	0	0	0	0	0	0	0	0	0	0	0	0	0	0	0	0	0	0	0
Bacteria	Proteobacteria	Alphaproteobacteria	Sphingomonadales	Sphingomonadaceae	Sphingomonas	Sphingomonas panacis	0	0	0	0	0	0	0	0	0	0	0	0	0	0	0	0	0	0	0	0	0	0	0	0	0	0	0	0	0	0	0
Bacteria	Proteobacteria	Alphaproteobacteria	Sphingomonadales	Sphingomonadaceae	Sphingomonas	Sphingomonas profundi	0	0	0	0	0	0	0	0	0	0	0	0	0	0	0	0	0	0	0	0	0	0	0	0	0	0	0	0	0	0	0
Bacteria	Proteobacteria	Alphaproteobacteria	Sphingomonadales	Sphingomonadaceae	Sphingomonas	Sphingomonas pruni	0	0	0	0	0	0	0	0	0	0	0	0	0	0	0	0	0	0	0	0	0	0	0	0	0	0	0	0	0	0	0
Bacteria	Proteobacteria	Alphaproteobacteria	Sphingomonadales	Sphingomonadaceae	Sphingomonas	Sphingomonas psychrolutea	0	0	0	0	0	0	0	0	0	0	0	0	0	0	0	0	0	0	0	0	0	0	0	0	0	0	0	0	0	0	0
Bacteria	Proteobacteria	Alphaproteobacteria	Sphingomonadales	Sphingomonadaceae	Sphingomonas	Sphingomonas sp.	4	3	2	2	2	1	0	4	5	1	0	3	4	3	5	3	4	2	3	0	4	1	1	3	4	2	4	2	0	0	0
Bacteria	Proteobacteria	Alphaproteobacteria	Sphingomonadales	Sphingomonadaceae	Sphingomonas	Sphingomonas trueperi	0	0	0	0	0	0	0	0	0	0	0	0	0	0	0	0	0	0	0	0	0	0	0	0	0	0	0	0	0	0	0
Bacteria	Proteobacteria	Alphaproteobacteria	Sphingomonadales	Sphingomonadaceae	Sphingomonas	Unclassified Sphingomonas	19	49	25	65	52	29	19	53	53	39	39	103	49	50	84	20	29	30	34	43	69	38	34	15	111	35	77	95	32	106	99
Bacteria	Proteobacteria	Alphaproteobacteria	Sphingomonadales	Sphingomonadaceae	Sphingopyxis	Sphingopyxis sp.	0	0	0	0	0	0	0	0	0	0	0	0	0	0	0	0	0	0	0	0	0	0	0	0	0	0	0	0	0	0	0
Bacteria	Proteobacteria	Alphaproteobacteria	Sphingomonadales	Sphingomonadaceae	Sphingopyxis	Unclassified Sphingopyxis	0	0	0	0	0	0	0	0	0	0	0	0	0	0	0	0	0	0	0	0	0	0	0	0	0	0	0	0	0	0	0
Bacteria	Proteobacteria	Alphaproteobacteria	Sphingomonadales	Sphingomonadaceae	Sphingosinithalassobacter	Sphingosinithalassobacter sp.	0	0	0	0	0	0	0	0	0	0	0	0	0	0	0	0	0	0	0	0	0	0	0	0	0	0	0	0	0	0	0
Bacteria	Proteobacteria	Alphaproteobacteria	Sphingomonadales	Sphingomonadaceae	Stakelama	Stakelama pacifica	0	0	0	0	0	0	0	0	0	0	0	0	0	0	0	0	0	0	0	0	0	0	0	0	0	0	0	0	0	0	0
Bacteria	Proteobacteria	Alphaproteobacteria	Sphingomonadales	Sphingomonadaceae	Unclassified Sphingomonadaceae	Unclassified Sphingomonadaceae	8	3	5	2	3	2	2	3	6	3	2	14	0	2	5	4	5	6	4	3	17	11	4	1	4	4	8	3	2	6	16
Bacteria	Proteobacteria	Alphaproteobacteria	Sphingomonadales	Sphingomonadales bacterium (no family in NCBI)	Sphingomonadales bacterium (no genus in NCBI)	Sphingomonadales bacterium	0	0	0	0	0	0	0	0	0	0	0	0	0	0	0	0	0	0	0	0	0	0	0	0	0	0	0	0	0	0	0
Bacteria	Proteobacteria	Alphaproteobacteria	Sphingomonadales	Sphingosinicellaceae	Sandarakinorhabdus	Sandarakinorhabdus sp.	0	0	0	0	0	0	0	0	0	0	0	0	0	0	0	0	0	0	0	0	0	0	0	0	0	0	0	0	0	0	0
Bacteria	Proteobacteria	Alphaproteobacteria	Sphingomonadales	Sphingosinicellaceae	Sphingosinicella	Sphingosinicella sp.	0	0	0	0	0	0	0	0	0	0	0	0	0	0	0	0	0	0	0	0	0	0	0	0	0	0	0	0	0	0	0
Bacteria	Proteobacteria	Alphaproteobacteria	Sphingomonadales	Unclassified Sphingomonadales	Unclassified Sphingomonadales	Unclassified Sphingomonadales	0	0	0	0	3	0	0	0	0	0	0	0	0	0	0	0	0	0	1	0	2	2	0	0	0	0	0	0	0	0	1
Bacteria	Proteobacteria	Alphaproteobacteria	Unclassified Alphaproteobacteria	Unclassified Alphaproteobacteria	Unclassified Alphaproteobacteria	Unclassified Alphaproteobacteria	5	0	0	0	10	0	0	0	0	0	0	0	0	0	2	0	1	0	0	2	8	5	0	0	0	0	1	2	0	42	9
Bacteria	Proteobacteria	Betaproteobacteria	Burkholderiales	Alcaligenaceae	Achromobacter	Achromobacter xylosoxidans	1	0	0	2	2	0	0	0	16	1	0	0	0	0	0	0	0	0	4	0	216	35	9	16	0	0	51	36	8	33	24
Bacteria	Proteobacteria	Betaproteobacteria	Burkholderiales	Alcaligenaceae	Achromobacter	Unclassified Achromobacter	0	0	0	0	0	0	0	0	0	0	0	0	0	0	0	0	0	0	0	0	0	0	0	0	0	0	0	0	0	0	0
Bacteria	Proteobacteria	Betaproteobacteria	Burkholderiales	Alcaligenaceae	Unclassified Alcaligenaceae	Unclassified Alcaligenaceae	0	0	0	0	0	0	0	0	0	0	0	0	0	0	0	0	0	0	1	0	9	6	2	0	0	1	0	0	1	0	0
Bacteria	Proteobacteria	Betaproteobacteria	Burkholderiales	Aquabacterium (no family in NCBI)	Aquabacterium	Aquabacterium terrae	0	0	0	0	0	0	0	0	0	0	0	0	0	0	0	0	0	0	0	0	0	0	0	0	0	0	0	0	0	0	0
Bacteria	Proteobacteria	Betaproteobacteria	Burkholderiales	Burkholderiaceae	Burkholderia	Burkholderia aenigmatica	0	0	0	0	0	0	0	0	0	0	0	0	0	0	97	0	13	125	0	243	0	0	0	0	0	0	0	0	0	0	0
Bacteria	Proteobacteria	Betaproteobacteria	Burkholderiales	Burkholderiaceae	Burkholderia	Burkholderia ambifaria	0	0	0	0	0	0	0	0	0	0	0	0	0	0	31	0	91	34	0	81	0	0	0	0	0	0	0	0	0	0	0
Bacteria	Proteobacteria	Betaproteobacteria	Burkholderiales	Burkholderiaceae	Burkholderia	Burkholderia anthina	0	0	0	0	0	0	0	0	0	0	0	0	0	0	28	0	0	0	0	0	0	0	0	0	0	0	0	0	0	0	0
Bacteria	Proteobacteria	Betaproteobacteria	Burkholderiales	Burkholderiaceae	Burkholderia	Burkholderia arboris	0	0	0	0	0	0	0	0	0	0	0	0	0	0	44	0	0	0	0	0	0	0	0	0	0	0	0	0	0	0	0
Bacteria	Proteobacteria	Betaproteobacteria	Burkholderiales	Burkholderiaceae	Burkholderia	Burkholderia cenocepacia	311	283	240	231	318	351	171	445	354	279	301	487	275	261	414567	272	28615	159101	364	329101	354	207	315	198	375	325	300	325	124	401	265
Bacteria	Proteobacteria	Betaproteobacteria	Burkholderiales	Burkholderiaceae	Burkholderia	Burkholderia cepacia	3	0	0	0	0	0	0	0	0	0	0	0	0	0	527	0	531	1065	0	1844	0	0	0	0	0	0	0	0	0	0	0
Bacteria	Proteobacteria	Betaproteobacteria	Burkholderiales	Burkholderiaceae	Burkholderia	Burkholderia contaminans	0	0	0	0	0	0	0	0	0	0	0	0	0	0	108	0	150	102	0	115	0	0	0	0	0	0	0	0	0	0	0
Bacteria	Proteobacteria	Betaproteobacteria	Burkholderiales	Burkholderiaceae	Burkholderia	Burkholderia diffusa	0	0	0	0	0	0	0	0	0	0	0	0	0	0	115	0	30	22	0	41	0	0	0	0	0	0	0	0	0	0	0
Bacteria	Proteobacteria	Betaproteobacteria	Burkholderiales	Burkholderiaceae	Burkholderia	Burkholderia dolosa	0	0	0	0	0	0	0	0	0	0	0	0	0	0	41	0	0	0	0	0	0	0	0	0	0	0	0	0	0	0	0
Bacteria	Proteobacteria	Betaproteobacteria	Burkholderiales	Burkholderiaceae	Burkholderia	Burkholderia gladioli	0	0	0	0	0	0	0	0	0	0	0	0	0	0	74	0	54	27	0	42	0	0	0	0	0	0	0	0	0	0	11
Bacteria	Proteobacteria	Betaproteobacteria	Burkholderiales	Burkholderiaceae	Burkholderia	Burkholderia glumae	0	0	0	0	0	0	0	0	0	0	0	0	0	0	0	0	0	0	0	0	0	0	0	0	0	0	0	0	0	0	0
Bacteria	Proteobacteria	Betaproteobacteria	Burkholderiales	Burkholderiaceae	Burkholderia	Burkholderia lata	0	0	0	0	0	0	0	0	0	0	0	0	0	0	47	0	0	0	0	0	0	0	0	0	0	0	0	0	0	0	0
Bacteria	Proteobacteria	Betaproteobacteria	Burkholderiales	Burkholderiaceae	Burkholderia	Burkholderia mallei	0	0	0	0	0	0	0	0	0	0	0	0	0	0	52	0	0	1	0	3	0	0	0	0	0	0	0	0	0	0	0
Bacteria	Proteobacteria	Betaproteobacteria	Burkholderiales	Burkholderiaceae	Burkholderia	Burkholderia multivorans	1	2	2	0	1	1	0	1	0	0	0	3	2	1	680	0	996	661	2	1326	1	0	1	1	1	1	0	3	0	3	2
Bacteria	Proteobacteria	Betaproteobacteria	Burkholderiales	Burkholderiaceae	Burkholderia	Burkholderia pseudomallei	0	0	0	0	0	0	0	0	0	0	0	0	0	0	23	0	67	11	0	11	40	0	1	0	0	0	0	0	0	0	0
Bacteria	Proteobacteria	Betaproteobacteria	Burkholderiales	Burkholderiaceae	Burkholderia	Burkholderia sp.	0	0	0	0	0	0	0	0	0	0	0	0	0	1	446	0	315	173	2	388	0	0	0	0	0	0	0	0	0	0	0
Bacteria	Proteobacteria	Betaproteobacteria	Burkholderiales	Burkholderiaceae	Burkholderia	Burkholderia stabilis	0	0	0	0	0	0	0	0	0	0	0	0	0	0	125	0	46	75	0	175	0	0	0	0	0	0	0	0	0	0	0
Bacteria	Proteobacteria	Betaproteobacteria	Burkholderiales	Burkholderiaceae	Burkholderia	Burkholderia stagnalis	0	0	0	0	0	0	0	0	0	0	0	0	0	0	0	0	0	0	0	0	0	0	0	0	0	0	0	0	0	0	0
Bacteria	Proteobacteria	Betaproteobacteria	Burkholderiales	Burkholderiaceae	Burkholderia	Burkholderia territorii	0	0	0	0	0	0	0	0	0	0	0	0	0	0	0	0	214	0	0	0	0	0	0	0	0	0	0	0	0	0	0
Bacteria	Proteobacteria	Betaproteobacteria	Burkholderiales	Burkholderiaceae	Burkholderia	Burkholderia thailandensis	0	0	0	0	0	0	0	0	0	0	0	0	0	0	0	0	0	0	0	0	0	0	0	0	0	0	0	0	0	0	0
Bacteria	Proteobacteria	Betaproteobacteria	Burkholderiales	Burkholderiaceae	Burkholderia	Burkholderia ubonensis	0	0	0	0	0	0	0	1	0	0	0	0	0	0	0	0	1127	0	0	0	0	0	0	0	0	0	0	0	0	0	0
Bacteria	Proteobacteria	Betaproteobacteria	Burkholderiales	Burkholderiaceae	Burkholderia	Burkholderia vietnamiensis	1198	1286	1273	1218	1268	1757	884	2356	1671	1566	1746	2623	1331	1311	17947	1326	224512	11114	1892	20348	1392	1013	1445	957	1997	1700	1541	1337	656	1939	824
Bacteria	Proteobacteria	Betaproteobacteria	Burkholderiales	Burkholderiaceae	Burkholderia	Unclassified Burkholderia	1242	1089	1143	1055	1338	1428	700	2073	1365	1175	1341	2422	1075	1395	819394	1109	355751	655922	1843	1281119	2497	1097	1250	836	1471	1368	1528	1404	678	1933	1848
Bacteria	Proteobacteria	Betaproteobacteria	Burkholderiales	Burkholderiaceae	Caballeronia	Caballeronia cordobensis	0	0	0	0	0	0	0	0	0	0	0	0	0	0	0	0	0	0	0	0	0	0	0	0	0	0	0	0	0	0	0
Bacteria	Proteobacteria	Betaproteobacteria	Burkholderiales	Burkholderiaceae	Caballeronia	Caballeronia ptereochthonis	0	0	0	0	0	0	0	0	0	0	0	0	0	0	0	0	0	0	0	0	0	0	0	0	0	0	0	0	0	0	0
Bacteria	Proteobacteria	Betaproteobacteria	Burkholderiales	Burkholderiaceae	Caballeronia	Caballeronia sp.	0	0	0	0	0	0	0	0	0	0	0	0	0	0	0	0	0	0	0	0	0	0	0	0	0	0	0	0	0	0	0
Bacteria	Proteobacteria	Betaproteobacteria	Burkholderiales	Burkholderiaceae	Caballeronia	Caballeronia temeraria	0	0	0	0	0	0	0	0	0	0	0	0	0	0	0	0	0	0	0	0	0	0	0	0	0	0	0	0	0	0	0
Bacteria	Proteobacteria	Betaproteobacteria	Burkholderiales	Burkholderiaceae	Caballeronia	Caballeronia zhejiangensis	0	0	0	0	0	0	0	0	0	0	0	0	0	0	0	0	0	0	0	0	0	0	0	0	0	0	0	0	0	0	0
Bacteria	Proteobacteria	Betaproteobacteria	Burkholderiales	Burkholderiaceae	Caballeronia	Unclassified Caballeronia	0	0	0	0	0	0	0	0	0	0	0	0	0	0	0	0	0	0	0	0	0	0	0	0	0	0	0	0	0	0	0
Bacteria	Proteobacteria	Betaproteobacteria	Burkholderiales	Burkholderiaceae	Cupriavidus	Cupriavidus sp.	0	0	0	0	0	0	0	0	0	0	0	0	0	0	0	0	0	0	0	0	0	0	0	0	0	0	0	0	0	0	0
Bacteria	Proteobacteria	Betaproteobacteria	Burkholderiales	Burkholderiaceae	Cupriavidus	Cupriavidus taiwanensis	0	0	0	0	0	0	0	0	0	0	0	0	0	0	0	0	0	0	0	0	0	0	0	0	0	0	0	0	0	0	0
Bacteria	Proteobacteria	Betaproteobacteria	Burkholderiales	Burkholderiaceae	Cupriavidus	Unclassified Cupriavidus	0	0	0	0	0	0	0	0	0	0	0	0	0	0	0	0	0	0	0	0	0	0	0	0	0	0	0	0	0	0	0
Bacteria	Proteobacteria	Betaproteobacteria	Burkholderiales	Burkholderiaceae	Lautropia	Lautropia dentalis	11	6	6	1	5	4	2	8	23	8	8	11	2	4	7	11	6	3	13	2	19237	149	338	63	16	5	60	140	95	47	157
Bacteria	Proteobacteria	Betaproteobacteria	Burkholderiales	Burkholderiaceae	Lautropia	Lautropia mirabilis	1102	1069	988	956	974	1435	774	1925	1750	1286	1586	2146	1049	1191	1685	1041	1255	1408	1678	1070	42234	4298	3570	1050	1621	1432	2410	1713	2230	2086	1820
Bacteria	Proteobacteria	Betaproteobacteria	Burkholderiales	Burkholderiaceae	Lautropia	Lautropia sp.	0	0	0	0	1	0	0	0	2	0	0	2	0	0	2	0	0	0	0	0	977	8	21	4	0	0	4	7	13	3	7
Bacteria	Proteobacteria	Betaproteobacteria	Burkholderiales	Burkholderiaceae	Lautropia	Unclassified Lautropia	67	52	49	22	49	37	28	135	253	22	106	96	37	29	83	24	57	62	97	31	35471	1549	1447	209	47	220	504	478	821	228	511
Bacteria	Proteobacteria	Betaproteobacteria	Burkholderiales	Burkholderiaceae	Pandoraea	Pandoraea sputorum	0	0	0	0	0	0	0	0	0	0	0	0	0	0	0	0	0	0	0	0	0	0	0	0	0	0	0	0	0	0	0
Bacteria	Proteobacteria	Betaproteobacteria	Burkholderiales	Burkholderiaceae	Paraburkholderia	Candidatus Paraburkholderia kirkii	0	0	0	0	0	0	0	0	0	0	0	0	0	0	0	0	0	0	0	0	0	0	0	0	0	0	0	0	0	0	0
Bacteria	Proteobacteria	Betaproteobacteria	Burkholderiales	Burkholderiaceae	Paraburkholderia	Paraburkholderia agricolaris	0	0	0	0	0	0	0	0	0	0	0	0	0	0	0	0	0	0	0	0	0	0	0	0	0	0	0	0	0	0	0
Bacteria	Proteobacteria	Betaproteobacteria	Burkholderiales	Burkholderiaceae	Paraburkholderia	Paraburkholderia aspalathi	0	0	0	0	0	0	0	0	0	0	0	0	0	0	0	0	0	0	0	0	0	0	0	0	0	0	0	0	0	0	0
Bacteria	Proteobacteria	Betaproteobacteria	Burkholderiales	Burkholderiaceae	Paraburkholderia	Paraburkholderia atlantica	0	0	0	0	0	0	0	0	0	0	0	0	0	0	0	0	0	0	0	0	0	0	0	0	0	0	0	0	0	0	0
Bacteria	Proteobacteria	Betaproteobacteria	Burkholderiales	Burkholderiaceae	Paraburkholderia	Paraburkholderia bryophila	0	0	0	0	0	0	0	0	0	0	0	0	0	0	0	0	0	0	0	0	0	0	0	0	0	0	0	0	0	0	0
Bacteria	Proteobacteria	Betaproteobacteria	Burkholderiales	Burkholderiaceae	Paraburkholderia	Paraburkholderia caffeinilytica	0	0	0	0	0	0	0	0	0	0	0	0	0	0	0	0	0	0	0	0	0	0	0	0	0	0	0	0	0	0	0
Bacteria	Proteobacteria	Betaproteobacteria	Burkholderiales	Burkholderiaceae	Paraburkholderia	Paraburkholderia caledonica	0	0	0	0	0	0	0	0	0	0	0	0	0	0	0	0	0	0	0	0	0	0	0	0	0	0	0	0	0	0	0
Bacteria	Proteobacteria	Betaproteobacteria	Burkholderiales	Burkholderiaceae	Paraburkholderia	Paraburkholderia dioscoreae	0	0	0	0	0	0	0	0	0	0	0	0	0	0	0	0	0	0	0	0	0	0	0	0	0	0	0	0	0	0	0
Bacteria	Proteobacteria	Betaproteobacteria	Burkholderiales	Burkholderiaceae	Paraburkholderia	Paraburkholderia dipogonis	0	0	0	0	0	0	0	0	0	0	0	0	0	0	0	0	0	0	0	0	0	0	0	0	0	0	0	0	0	0	0
Bacteria	Proteobacteria	Betaproteobacteria	Burkholderiales	Burkholderiaceae	Paraburkholderia	Paraburkholderia domus	0	0	0	0	0	0	0	0	0	0	0	0	0	0	0	0	0	0	0	0	0	0	0	0	0	0	0	0	0	0	0
Bacteria	Proteobacteria	Betaproteobacteria	Burkholderiales	Burkholderiaceae	Paraburkholderia	Paraburkholderia elongata	0	0	0	0	0	0	0	0	0	0	0	0	0	0	0	0	0	0	0	0	0	0	0	0	0	0	0	0	0	0	0
Bacteria	Proteobacteria	Betaproteobacteria	Burkholderiales	Burkholderiaceae	Paraburkholderia	Paraburkholderia ferrariae	0	0	0	0	0	0	0	0	0	0	0	0	0	0	0	0	0	0	0	0	8	0	0	0	0	0	0	0	0	0	0
Bacteria	Proteobacteria	Betaproteobacteria	Burkholderiales	Burkholderiaceae	Paraburkholderia	Paraburkholderia fungorum	0	1	4	2	0	2	1	1	1	1	3	2	0	0	35	4	4	1	3	4	1	1	0	3	0	0	2	4	2	2	4
Bacteria	Proteobacteria	Betaproteobacteria	Burkholderiales	Burkholderiaceae	Paraburkholderia	Paraburkholderia haematera	0	0	0	0	0	0	0	0	0	0	0	0	0	0	0	0	0	0	0	0	0	0	0	0	0	0	0	0	0	0	0
Bacteria	Proteobacteria	Betaproteobacteria	Burkholderiales	Burkholderiaceae	Paraburkholderia	Paraburkholderia hospita	0	0	0	0	0	0	0	0	0	0	0	0	0	0	0	0	0	0	0	0	0	0	0	0	0	0	0	0	0	0	0
Bacteria	Proteobacteria	Betaproteobacteria	Burkholderiales	Burkholderiaceae	Paraburkholderia	Paraburkholderia humisilvae	0	0	0	0	0	0	0	0	0	0	0	0	0	0	0	0	0	0	0	0	0	0	0	0	0	0	0	0	0	0	0
Bacteria	Proteobacteria	Betaproteobacteria	Burkholderiales	Burkholderiaceae	Paraburkholderia	Paraburkholderia insulsa	0	0	0	0	0	0	0	0	0	0	0	0	0	0	0	0	0	0	0	0	0	0	0	0	0	0	2	0	0	0	0
Bacteria	Proteobacteria	Betaproteobacteria	Burkholderiales	Burkholderiaceae	Paraburkholderia	Paraburkholderia lycopersici	0	0	0	0	0	0	0	0	0	0	0	0	0	0	0	0	0	0	0	0	0	0	0	0	0	0	0	0	0	0	0
Bacteria	Proteobacteria	Betaproteobacteria	Burkholderiales	Burkholderiaceae	Paraburkholderia	Paraburkholderia nemoris	0	0	0	0	0	0	0	0	0	0	0	0	0	0	0	0	0	0	0	0	0	0	0	0	0	0	0	0	0	0	0
Bacteria	Proteobacteria	Betaproteobacteria	Burkholderiales	Burkholderiaceae	Paraburkholderia	Paraburkholderia panacisoli	0	0	0	0	0	0	0	0	0	0	0	0	0	0	0	0	0	0	0	0	0	0	0	0	0	0	0	0	0	0	0
Bacteria	Proteobacteria	Betaproteobacteria	Burkholderiales	Burkholderiaceae	Paraburkholderia	Paraburkholderia phenazinium	0	0	0	0	0	0	0	0	0	0	0	0	0	0	0	0	0	0	0	0	0	0	0	0	0	0	0	0	0	0	0
Bacteria	Proteobacteria	Betaproteobacteria	Burkholderiales	Burkholderiaceae	Paraburkholderia	Paraburkholderia rhizosphaerae	0	0	0	0	0	0	0	0	0	0	0	0	0	0	0	0	0	0	0	0	0	0	0	0	0	0	0	0	0	0	0
Bacteria	Proteobacteria	Betaproteobacteria	Burkholderiales	Burkholderiaceae	Paraburkholderia	Paraburkholderia ribeironis	0	0	0	0	0	0	0	0	0	0	0	0	0	0	31	0	0	2	0	3	0	0	0	0	0	0	0	0	0	0	0
Bacteria	Proteobacteria	Betaproteobacteria	Burkholderiales	Burkholderiaceae	Paraburkholderia	Paraburkholderia sediminicola	0	0	0	0	0	0	0	0	0	0	0	0	0	0	0	0	0	0	0	0	0	0	0	0	0	0	0	0	0	0	0
Bacteria	Proteobacteria	Betaproteobacteria	Burkholderiales	Burkholderiaceae	Paraburkholderia	Paraburkholderia solisilvae	0	0	0	0	0	0	0	0	0	0	0	0	0	0	0	0	0	0	0	0	0	0	0	0	0	0	0	0	0	0	0
Bacteria	Proteobacteria	Betaproteobacteria	Burkholderiales	Burkholderiaceae	Paraburkholderia	Paraburkholderia solitsugae	0	0	0	0	0	0	0	0	0	0	0	0	0	0	0	0	0	0	0	0	0	0	0	0	0	0	0	0	0	0	0
Bacteria	Proteobacteria	Betaproteobacteria	Burkholderiales	Burkholderiaceae	Paraburkholderia	Paraburkholderia sp.	0	0	0	0	0	0	0	0	0	0	0	0	0	0	252	0	59	131	0	290	6	1	0	0	0	0	1	0	0	0	1
Bacteria	Proteobacteria	Betaproteobacteria	Burkholderiales	Burkholderiaceae	Paraburkholderia	Paraburkholderia tropica	0	0	0	0	0	0	0	0	0	0	0	0	0	0	0	0	0	0	0	0	0	0	0	0	0	0	0	0	0	0	0
Bacteria	Proteobacteria	Betaproteobacteria	Burkholderiales	Burkholderiaceae	Paraburkholderia	Paraburkholderia ultramafica	0	0	0	0	0	0	0	0	0	0	0	0	0	0	0	0	0	0	0	0	0	0	0	0	0	0	0	0	0	0	0
Bacteria	Proteobacteria	Betaproteobacteria	Burkholderiales	Burkholderiaceae	Paraburkholderia	Paraburkholderia xenovorans	0	0	0	0	0	0	0	0	0	0	0	0	0	0	0	0	0	0	0	0	0	0	0	0	0	0	0	0	0	0	0
Bacteria	Proteobacteria	Betaproteobacteria	Burkholderiales	Burkholderiaceae	Paraburkholderia	Paraburkholderia youngii	0	0	0	0	0	0	0	0	0	0	0	0	0	0	0	0	0	0	0	0	0	0	0	0	0	0	0	0	0	0	0
Bacteria	Proteobacteria	Betaproteobacteria	Burkholderiales	Burkholderiaceae	Paraburkholderia	Unclassified Paraburkholderia	59	46	42	49	61	77	36	95	68	58	56	84	34	49	298	36	252	211	75	427	86	50	48	38	62	72	91	61	25	90	88
Bacteria	Proteobacteria	Betaproteobacteria	Burkholderiales	Burkholderiaceae	Pararobbsia	Pararobbsia alpina	0	0	0	0	0	0	0	0	0	0	0	0	0	0	0	0	0	0	0	0	0	0	0	0	0	0	0	0	0	0	0
Bacteria	Proteobacteria	Betaproteobacteria	Burkholderiales	Burkholderiaceae	Ralstonia	Ralstonia insidiosa	0	0	0	0	0	0	0	0	0	0	0	0	0	0	0	0	0	0	0	0	0	0	0	0	0	0	0	0	0	0	0
Bacteria	Proteobacteria	Betaproteobacteria	Burkholderiales	Burkholderiaceae	Ralstonia	Ralstonia mannitolilytica	0	0	0	0	0	0	0	0	0	0	0	0	0	0	0	0	0	0	0	0	0	0	0	0	0	0	0	0	0	0	0
Bacteria	Proteobacteria	Betaproteobacteria	Burkholderiales	Burkholderiaceae	Ralstonia	Ralstonia pickettii	7	0	96	22	0	0	6	0	0	0	0	199	0	68	58	0	19	30	124	64	13	0	1	2	0	0	0	0	1	1	1
Bacteria	Proteobacteria	Betaproteobacteria	Burkholderiales	Burkholderiaceae	Ralstonia	Ralstonia solanacearum	0	0	0	0	0	0	4	0	0	0	0	0	0	0	0	0	0	0	0	0	5	2	0	0	0	0	0	0	0	0	0
Bacteria	Proteobacteria	Betaproteobacteria	Burkholderiales	Burkholderiaceae	Ralstonia	Ralstonia sp.	0	0	0	0	0	0	0	0	0	0	0	0	0	0	0	0	0	0	0	0	0	0	0	0	0	0	0	0	0	0	0
Bacteria	Proteobacteria	Betaproteobacteria	Burkholderiales	Burkholderiaceae	Ralstonia	Unclassified Ralstonia	293	1	82	37	50	2	0	32	38	13	16	354	0	110	7519	1	3051	5541	198	9597	1663	196	111	48	6	2	178	137	71	127	605
Bacteria	Proteobacteria	Betaproteobacteria	Burkholderiales	Burkholderiaceae	Trinickia	Trinickia sp.	0	0	0	0	0	0	0	0	0	0	0	0	0	0	0	0	0	0	0	0	0	0	0	0	0	0	0	0	0	0	0
Bacteria	Proteobacteria	Betaproteobacteria	Burkholderiales	Burkholderiaceae	Trinickia	Trinickia symbiotica	0	0	0	0	0	0	0	0	0	0	0	0	0	0	0	0	0	0	0	0	0	0	0	0	0	0	0	0	0	0	0
Bacteria	Proteobacteria	Betaproteobacteria	Burkholderiales	Burkholderiaceae	Unclassified Burkholderiaceae	Unclassified Burkholderiaceae	85	5	85	59	50	17	11	48	87	12	26	358	26	126	11833	15	10746	11677	197	24335	763	46	52	26	23	11	30	39	36	36	82
Bacteria	Proteobacteria	Betaproteobacteria	Burkholderiales	Burkholderiales bacterium (no family in NCBI)	Burkholderiales bacterium (no genus in NCBI)	Burkholderiales bacterium	0	0	0	0	0	0	0	0	0	0	0	0	0	0	0	0	0	0	0	0	16	0	0	0	0	0	0	0	0	0	0
Bacteria	Proteobacteria	Betaproteobacteria	Burkholderiales	Comamonadaceae	Comamonas	Comamonas thiooxydans	0	0	0	0	0	0	0	0	0	0	0	0	0	0	0	0	0	0	0	0	0	0	0	0	0	0	0	0	0	0	0
Bacteria	Proteobacteria	Betaproteobacteria	Burkholderiales	Comamonadaceae	Delftia	Unclassified Delftia	0	0	0	0	0	0	0	0	0	0	0	0	0	0	0	0	0	0	0	0	10	0	0	0	0	0	0	0	0	0	0
Bacteria	Proteobacteria	Betaproteobacteria	Burkholderiales	Comamonadaceae	Diaphorobacter	Diaphorobacter sp.	0	0	0	0	0	0	2	0	0	0	0	0	0	0	0	0	0	0	0	0	0	0	0	0	0	0	0	0	0	0	0
Bacteria	Proteobacteria	Betaproteobacteria	Burkholderiales	Comamonadaceae	Diaphorobacter	[Acidovorax] sp.	0	0	0	0	0	0	0	0	0	0	0	0	0	0	0	0	0	0	0	0	0	0	0	0	0	0	0	0	0	0	0
Bacteria	Proteobacteria	Betaproteobacteria	Burkholderiales	Comamonadaceae	Lampropedia	Lampropedia hyalina	0	0	0	0	0	0	0	0	0	0	0	0	0	0	0	0	0	0	0	0	0	0	0	0	0	0	0	0	0	0	0
Bacteria	Proteobacteria	Betaproteobacteria	Burkholderiales	Comamonadaceae	Ottowia	Ottowia sp.	0	0	0	0	0	0	0	0	0	0	0	0	0	0	0	0	0	0	0	0	61	0	2	0	0	0	0	0	0	0	8
Bacteria	Proteobacteria	Betaproteobacteria	Burkholderiales	Comamonadaceae	Pelomonas	Pelomonas sp.	7	0	0	0	0	0	0	0	0	0	0	0	0	0	0	0	0	0	0	0	0	0	0	0	0	0	0	0	0	0	0
Bacteria	Proteobacteria	Betaproteobacteria	Burkholderiales	Comamonadaceae	Polaromonas	Polaromonas sp.	0	0	0	0	0	0	0	0	0	0	0	0	0	0	0	0	0	0	0	0	0	0	0	0	0	0	0	0	0	0	0
Bacteria	Proteobacteria	Betaproteobacteria	Burkholderiales	Comamonadaceae	Unclassified Comamonadaceae	Unclassified Comamonadaceae	8	0	0	0	1	0	0	0	0	0	0	0	1	0	27	0	89	25	1	48	97	7	4	0	0	0	8	1	1	4	12
Bacteria	Proteobacteria	Betaproteobacteria	Burkholderiales	Comamonadaceae	Variovorax	Unclassified Variovorax	366	30	52	30	182	68	56	89	150	46	86	110	58	39	3076	43	1422	2476	103	4017	2238	303	163	85	39	39	236	198	83	219	866
Bacteria	Proteobacteria	Betaproteobacteria	Burkholderiales	Comamonadaceae	Variovorax	Variovorax sp.	22	0	0	0	6	0	0	0	0	0	1	0	0	0	2	0	26	0	1	2	24	2	1	0	1	0	1	1	0	0	1
Bacteria	Proteobacteria	Betaproteobacteria	Burkholderiales	Oxalobacteraceae	Collimonas	Collimonas fungivorans	0	0	0	0	0	0	0	0	0	0	0	0	0	0	0	0	0	0	0	0	0	0	0	0	0	0	0	0	0	0	0
Bacteria	Proteobacteria	Betaproteobacteria	Burkholderiales	Oxalobacteraceae	Collimonas	Unclassified Collimonas	0	0	0	0	0	0	0	0	0	0	0	0	0	0	0	0	0	0	0	0	0	0	0	0	0	0	0	0	0	0	0
Bacteria	Proteobacteria	Betaproteobacteria	Burkholderiales	Oxalobacteraceae	Herbaspirillum	Herbaspirillum camelliae	0	0	0	0	0	0	0	0	0	0	0	0	0	0	0	0	0	0	0	0	0	0	0	0	0	0	0	0	0	0	0
Bacteria	Proteobacteria	Betaproteobacteria	Burkholderiales	Oxalobacteraceae	Herbaspirillum	Herbaspirillum chlorophenolicum	0	0	0	0	0	0	0	0	0	0	0	0	0	0	0	0	0	0	0	0	0	0	0	0	0	0	0	0	0	0	0
Bacteria	Proteobacteria	Betaproteobacteria	Burkholderiales	Oxalobacteraceae	Herbaspirillum	Herbaspirillum frisingense	0	0	0	0	0	0	0	0	0	0	0	0	0	0	0	0	0	0	0	0	0	0	0	0	0	0	0	0	0	0	0
Bacteria	Proteobacteria	Betaproteobacteria	Burkholderiales	Oxalobacteraceae	Herbaspirillum	Herbaspirillum huttiense	0	1	0	0	0	0	0	0	0	0	0	0	0	0	0	0	0	0	0	0	0	0	0	0	0	0	0	0	2	0	0
Bacteria	Proteobacteria	Betaproteobacteria	Burkholderiales	Oxalobacteraceae	Herbaspirillum	Herbaspirillum rubrisubalbicans	0	0	0	0	0	0	0	0	0	0	0	0	0	0	0	0	0	0	0	0	0	0	0	0	0	0	0	0	0	0	0
Bacteria	Proteobacteria	Betaproteobacteria	Burkholderiales	Oxalobacteraceae	Herbaspirillum	Herbaspirillum seropedicae	0	0	0	0	0	0	0	0	0	0	0	0	0	0	0	0	0	0	0	0	0	0	0	0	0	0	0	0	0	0	0
Bacteria	Proteobacteria	Betaproteobacteria	Burkholderiales	Oxalobacteraceae	Herbaspirillum	Herbaspirillum sp.	1	0	0	0	0	0	0	0	0	0	0	0	0	0	0	0	0	0	0	0	7	0	1	0	0	0	3	0	0	0	0
Bacteria	Proteobacteria	Betaproteobacteria	Burkholderiales	Oxalobacteraceae	Herbaspirillum	Unclassified Herbaspirillum	59	13	12	24	11	12	24	36	23	19	17	25	23	27	43	30	46	22	24	20	115	39	13	30	49	29	66	37	9	44	72
Bacteria	Proteobacteria	Betaproteobacteria	Burkholderiales	Oxalobacteraceae	Noviherbaspirillum	Noviherbaspirillum sedimenti	0	0	0	0	0	0	0	0	0	0	0	0	0	0	0	0	0	0	0	0	0	0	0	0	0	0	0	0	0	0	0
Bacteria	Proteobacteria	Betaproteobacteria	Burkholderiales	Oxalobacteraceae	Unclassified Oxalobacteraceae	Unclassified Oxalobacteraceae	1	0	0	0	0	0	0	0	0	0	0	0	0	0	0	0	0	0	0	0	6	0	0	2	0	0	0	0	0	0	0
Bacteria	Proteobacteria	Betaproteobacteria	Burkholderiales	Paucibacter (no family in NCBI)	Paucibacter	Paucibacter sp.	0	0	0	0	0	0	0	0	0	0	0	0	0	0	0	0	0	0	0	0	0	0	0	0	0	0	0	0	0	0	0
Bacteria	Proteobacteria	Betaproteobacteria	Burkholderiales	Unclassified Burkholderiales	Unclassified Burkholderiales	Unclassified Burkholderiales	20	0	0	0	10	0	16	2	14	0	4	0	0	1	2823	0	2142	3993	36	8239	1301	74	45	10	6	1	49	49	36	23	97
Bacteria	Proteobacteria	Betaproteobacteria	Candidatus Accumulibacter (no order in NCBI)	Candidatus Accumulibacter (no family in NCBI)	Candidatus Accumulibacter	Candidatus Accumulibacter phosphatis	0	0	0	0	0	0	0	0	0	0	0	0	0	0	0	0	0	0	0	0	0	0	0	0	0	0	0	0	0	0	0
Bacteria	Proteobacteria	Betaproteobacteria	Neisseriales	Neisseriaceae	Eikenella	Eikenella corrodens	5	0	0	0	2	0	0	0	7	0	0	0	1	0	0	0	0	0	0	0	37	20	0	2	0	0	19	12	0	1	571
Bacteria	Proteobacteria	Betaproteobacteria	Neisseriales	Neisseriaceae	Eikenella	Eikenella halliae	0	0	0	0	0	0	0	0	0	0	0	0	0	0	0	0	0	0	0	0	2	3	1	0	0	0	0	14	0	0	0
Bacteria	Proteobacteria	Betaproteobacteria	Neisseriales	Neisseriaceae	Eikenella	Eikenella sp.	0	0	0	0	0	0	0	0	0	2	0	0	0	0	0	0	0	0	0	0	0	0	0	0	0	0	24	0	0	0	74
Bacteria	Proteobacteria	Betaproteobacteria	Neisseriales	Neisseriaceae	Eikenella	Unclassified Eikenella	68	0	0	0	13	0	2	0	72	0	1	7	0	0	8	1	3	4	13	0	426	107	25	13	1	10	92	147	17	42	2684
Bacteria	Proteobacteria	Betaproteobacteria	Neisseriales	Neisseriaceae	Kingella	Kingella bonacorsii	0	0	0	0	0	0	0	0	0	0	0	0	0	0	0	0	0	0	0	0	0	4	0	0	0	0	0	0	0	0	0
Bacteria	Proteobacteria	Betaproteobacteria	Neisseriales	Neisseriaceae	Kingella	Kingella denitrificans	0	0	0	0	0	0	0	0	0	0	0	0	0	0	0	0	0	0	0	0	0	1	1	0	0	0	0	0	0	0	3
Bacteria	Proteobacteria	Betaproteobacteria	Neisseriales	Neisseriaceae	Kingella	Kingella kingae	0	0	0	0	0	0	0	0	1	1	0	0	0	0	0	0	0	0	0	0	28	2	2	0	0	0	0	0	0	2	0
Bacteria	Proteobacteria	Betaproteobacteria	Neisseriales	Neisseriaceae	Kingella	Kingella oralis	0	0	0	0	0	0	0	0	0	0	0	0	0	0	0	0	0	0	3	0	3	18	0	0	0	0	0	0	0	0	11
Bacteria	Proteobacteria	Betaproteobacteria	Neisseriales	Neisseriaceae	Kingella	Unclassified Kingella	1	0	0	0	0	0	0	0	3	0	0	0	0	0	0	5	0	0	6	0	30	24	1	0	0	0	0	16	6	0	62
Bacteria	Proteobacteria	Betaproteobacteria	Neisseriales	Neisseriaceae	Morococcus	Morococcus cerebrosus	0	0	0	0	0	0	0	0	0	0	0	0	0	0	0	0	0	0	0	0	10	3	1	0	0	0	283	18	2	0	3
Bacteria	Proteobacteria	Betaproteobacteria	Neisseriales	Neisseriaceae	Neisseria	Neisseria animaloris	0	0	0	0	0	0	0	0	0	0	0	0	0	0	0	0	0	0	0	0	0	9	2	0	0	1	10	0	0	0	0
Bacteria	Proteobacteria	Betaproteobacteria	Neisseriales	Neisseriaceae	Neisseria	Neisseria bacilliformis	0	0	0	0	0	0	0	0	0	0	2	0	0	0	0	0	0	0	0	0	0	0	0	0	0	0	0	0	0	0	14
Bacteria	Proteobacteria	Betaproteobacteria	Neisseriales	Neisseriaceae	Neisseria	Neisseria canis	0	0	0	0	0	0	0	0	0	0	0	0	0	0	0	0	0	0	0	0	0	20	0	0	0	0	4	0	0	0	0
Bacteria	Proteobacteria	Betaproteobacteria	Neisseriales	Neisseriaceae	Neisseria	Neisseria cinerea	0	0	0	0	0	0	0	0	10	0	0	0	0	0	0	0	0	0	0	0	37	1	0	0	0	0	15	30	0	25	0
Bacteria	Proteobacteria	Betaproteobacteria	Neisseriales	Neisseriaceae	Neisseria	Neisseria dumasiana	0	0	0	0	0	0	0	0	2	0	0	0	0	0	0	0	0	0	0	0	0	3	0	0	0	0	0	0	4	0	0
Bacteria	Proteobacteria	Betaproteobacteria	Neisseriales	Neisseriaceae	Neisseria	Neisseria elongata	1	0	0	1	4	0	0	1	12	2	0	0	0	0	7	0	0	2	6	0	270	153	21	31	0	0	139	96	21	49	60
Bacteria	Proteobacteria	Betaproteobacteria	Neisseriales	Neisseriaceae	Neisseria	Neisseria flavescens	3	1	0	7	4	0	0	0	34	1	0	0	0	0	0	0	0	0	16	0	517	72	10	31	0	1	87	64	5	32	20
Bacteria	Proteobacteria	Betaproteobacteria	Neisseriales	Neisseriaceae	Neisseria	Neisseria gonorrhoeae	1	0	0	0	1	0	0	0	7	2	0	0	0	0	0	0	0	0	1	0	167	31	9	6	0	0	47	69	4	21	35
Bacteria	Proteobacteria	Betaproteobacteria	Neisseriales	Neisseriaceae	Neisseria	Neisseria iguanae	0	0	0	0	0	0	0	0	0	0	0	0	0	0	0	0	0	0	0	0	7	0	0	0	0	0	0	0	0	0	0
Bacteria	Proteobacteria	Betaproteobacteria	Neisseriales	Neisseriaceae	Neisseria	Neisseria lactamica	10	0	0	0	0	0	0	0	102	0	2	0	0	0	2	0	0	0	2	0	439	20	12	26	0	0	48	35	9	37	26
Bacteria	Proteobacteria	Betaproteobacteria	Neisseriales	Neisseriaceae	Neisseria	Neisseria macacae	0	0	0	0	0	0	0	0	0	0	0	0	0	0	0	0	0	0	1	0	44	1	0	2	0	0	4	12	0	4	6
Bacteria	Proteobacteria	Betaproteobacteria	Neisseriales	Neisseriaceae	Neisseria	Neisseria meningitidis	23	1	2	11	16	0	7	0	167	3	18	4	0	0	6	1	0	4	47	0	3286	616	177	278	0	8	657	665	60	324	244
Bacteria	Proteobacteria	Betaproteobacteria	Neisseriales	Neisseriaceae	Neisseria	Neisseria mucosa	2	0	0	2	1	0	0	0	28	2	1	0	0	0	3	0	0	0	15	2	826	111	37	29	1	0	150	117	10	122	50
Bacteria	Proteobacteria	Betaproteobacteria	Neisseriales	Neisseriaceae	Neisseria	Neisseria musculi	0	0	0	0	0	0	0	0	9	0	0	0	0	0	0	0	0	0	1	0	83	16	4	2	0	0	11	31	0	9	4
Bacteria	Proteobacteria	Betaproteobacteria	Neisseriales	Neisseriaceae	Neisseria	Neisseria perflava	17	0	1	1	0	2	1	3	15	1	0	0	0	1	2	0	1	2	12	2	266	10	9	6	0	3	57	406	1	7	41
Bacteria	Proteobacteria	Betaproteobacteria	Neisseriales	Neisseriaceae	Neisseria	Neisseria polysaccharea	0	0	0	0	0	0	0	0	0	0	0	2	0	0	0	0	0	0	0	0	8	6	0	9	0	0	0	4	4	0	1
Bacteria	Proteobacteria	Betaproteobacteria	Neisseriales	Neisseriaceae	Neisseria	Neisseria sicca	10	0	0	0	2	0	0	0	27	6	4	10	0	0	2	0	0	2	7	0	190	39	6	20	0	0	125	144	6	17	34
Bacteria	Proteobacteria	Betaproteobacteria	Neisseriales	Neisseriaceae	Neisseria	Neisseria sp.	33	0	0	15	5	0	2	0	132	8	16	2	0	2	8	0	0	4	41	0	4124	1121	522	171	1	15	749	765	27	360	268
Bacteria	Proteobacteria	Betaproteobacteria	Neisseriales	Neisseriaceae	Neisseria	Neisseria subflava	20	0	0	3	10	0	1	0	105	5	3	3	0	2	56	0	18	40	58	68	2302	319	112	122	4	3	464	756	25	298	242
Bacteria	Proteobacteria	Betaproteobacteria	Neisseriales	Neisseriaceae	Neisseria	Neisseria weaveri	0	0	0	0	0	0	0	0	0	0	0	0	0	0	0	0	0	0	0	0	0	13	0	4	0	0	2	0	0	0	0
Bacteria	Proteobacteria	Betaproteobacteria	Neisseriales	Neisseriaceae	Neisseria	Neisseria zoodegmatis	0	0	0	0	0	0	0	0	0	0	0	0	0	0	0	0	0	2	0	0	4	2	0	0	0	0	6	0	0	0	10
Bacteria	Proteobacteria	Betaproteobacteria	Neisseriales	Neisseriaceae	Neisseria	Unclassified Neisseria	2699	66	113	1159	1064	27	412	45	16540	685	1616	461	74	103	496	45	102	367	6292	31	290672	46130	15979	19419	254	680	66021	64062	4750	35473	30243
Bacteria	Proteobacteria	Betaproteobacteria	Neisseriales	Neisseriaceae	Neisseriaceae bacterium (no genus in NCBI)	Neisseriaceae bacterium	0	0	0	0	0	0	0	0	0	0	0	0	0	0	0	0	0	0	0	0	4	0	0	0	0	0	0	1	0	0	2
Bacteria	Proteobacteria	Betaproteobacteria	Neisseriales	Neisseriaceae	Simonsiella	Simonsiella muelleri	0	0	0	0	0	0	0	0	16	0	0	0	0	0	0	0	0	0	0	0	8	1	1	0	0	0	4	0	0	8	0
Bacteria	Proteobacteria	Betaproteobacteria	Neisseriales	Neisseriaceae	Unclassified Neisseriaceae	Unclassified Neisseriaceae	47	1	6	26	21	0	4	0	277	12	19	9	0	0	19	3	0	8	72	0	4130	667	186	206	0	10	968	1044	75	437	1134
Bacteria	Proteobacteria	Betaproteobacteria	Neisseriales	Neisseriaceae	Wielerella	Wielerella bovis	4	0	0	0	0	0	0	0	0	0	0	0	0	0	0	0	0	0	0	0	12	45	12	0	0	0	0	0	15	0	0
Bacteria	Proteobacteria	Betaproteobacteria	Nitrosomonadales	Nitrosomonadaceae	Nitrosomonadaceae bacterium (no genus in NCBI)	Nitrosomonadaceae bacterium	0	0	0	0	0	0	0	0	0	0	0	0	0	0	0	0	0	0	0	0	1	0	0	0	0	0	2	0	0	0	35
Bacteria	Proteobacteria	Betaproteobacteria	Nitrosomonadales	Thiobacillaceae	Thiobacillus	Thiobacillus denitrificans	0	0	0	0	0	0	0	0	0	0	0	0	0	0	0	0	0	0	0	0	0	0	0	0	0	0	0	0	0	0	0
Bacteria	Proteobacteria	Betaproteobacteria	Rhodocyclales	Rhodocyclaceae	Azospira	Azospira inquinata	0	0	0	0	0	0	0	0	0	0	0	0	0	0	0	0	0	0	0	0	0	0	0	0	0	0	0	0	0	0	0
Bacteria	Proteobacteria	Betaproteobacteria	Rhodocyclales	Rhodocyclaceae	Rhodocyclaceae bacterium (no genus in NCBI)	Rhodocyclaceae bacterium	0	0	0	0	0	0	0	0	0	0	0	0	0	0	0	0	0	0	0	0	0	0	0	0	0	0	0	2	0	0	10
Bacteria	Proteobacteria	Betaproteobacteria	Rhodocyclales	Zoogloeaceae	Azoarcus	Azoarcus communis	0	0	0	0	0	0	0	0	0	0	0	0	0	0	0	0	0	0	0	0	0	0	0	0	0	0	0	0	0	0	0
Bacteria	Proteobacteria	Betaproteobacteria	Rhodocyclales	Zoogloeaceae	Azoarcus	Azoarcus indigens	10	13	8	4	21	28	3	13	10	10	14	15	13	12	8	15	5	11	13	3	13	9	8	14	5	7	20	23	4	13	7
Bacteria	Proteobacteria	Betaproteobacteria	Rhodocyclales	Zoogloeaceae	Thauera	Thauera sp.	0	0	0	0	0	0	0	0	0	0	0	0	0	0	0	0	0	0	0	0	0	0	0	0	0	0	0	0	0	0	6
Bacteria	Proteobacteria	Betaproteobacteria	Unclassified Betaproteobacteria	Unclassified Betaproteobacteria	Unclassified Betaproteobacteria	Unclassified Betaproteobacteria	12	0	1	2	3	0	26	0	5	2	0	6	0	0	555	0	985	306	9	1823	1118	76	42	25	1	2	79	66	23	55	78
Bacteria	Proteobacteria	Deltaproteobacteria	Deltaproteobacteria bacterium (no order in NCBI)	Deltaproteobacteria bacterium (no family in NCBI)	Deltaproteobacteria bacterium (no genus in NCBI)	Deltaproteobacteria bacterium	0	0	0	0	0	0	0	0	0	0	0	0	0	0	0	0	0	0	0	0	0	0	0	0	0	0	13	5	0	13	0
Bacteria	Proteobacteria	Deltaproteobacteria	Desulfobacterales	Desulfobacteraceae	Desulfatitalea	Desulfatitalea sp.	0	0	0	0	0	0	0	0	0	0	0	0	0	0	0	0	0	0	0	0	0	0	0	0	0	0	0	0	0	0	0
Bacteria	Proteobacteria	Deltaproteobacteria	Desulfobacterales	Desulfobacteraceae	Desulfobacteraceae bacterium (no genus in NCBI)	Desulfobacteraceae bacterium	0	0	0	0	0	0	0	0	0	0	0	0	0	0	0	0	0	0	0	0	0	0	0	0	0	0	6	0	0	0	0
Bacteria	Proteobacteria	Deltaproteobacteria	Desulfovibrionales	Desulfomicrobiaceae	Desulfomicrobium	Desulfomicrobium orale	0	0	0	0	0	0	0	0	0	0	0	0	0	0	0	0	0	0	0	0	9	0	0	0	0	0	0	0	0	0	0
Bacteria	Proteobacteria	Deltaproteobacteria	Desulfovibrionales	Desulfovibrionaceae	Desulfovibrio	Desulfovibrio sp.	0	0	0	0	0	0	0	0	0	0	0	0	0	0	0	0	0	0	0	0	0	0	0	0	0	0	0	0	0	0	44
Bacteria	Proteobacteria	Deltaproteobacteria	Desulfovibrionales	Desulfovibrionaceae	Mailhella	Mailhella massiliensis	0	0	0	0	0	0	0	0	0	0	0	0	0	0	0	0	0	0	0	0	6	0	0	0	0	0	0	0	0	0	0
Bacteria	Proteobacteria	Deltaproteobacteria	Desulfovibrionales	Desulfovibrionaceae	Unclassified Desulfovibrionaceae	Unclassified Desulfovibrionaceae	0	0	0	0	0	0	0	0	0	0	0	0	0	0	0	0	0	0	0	0	2	0	0	4	0	0	2	0	0	0	5
Bacteria	Proteobacteria	Deltaproteobacteria	Myxococcales	Myxococcaceae	Corallococcus	Unclassified Corallococcus	0	0	0	0	8	0	0	0	0	0	0	0	0	0	0	0	0	0	0	0	0	0	0	0	0	0	0	0	0	0	0
Bacteria	Proteobacteria	Deltaproteobacteria	Myxococcales	Myxococcaceae	Unclassified Myxococcaceae	Unclassified Myxococcaceae	0	0	0	0	25	0	0	0	0	0	0	0	0	0	0	0	0	0	0	0	0	0	0	0	0	0	0	0	0	0	0
Bacteria	Proteobacteria	Epsilonproteobacteria	Campylobacterales	Arcobacteraceae	Aliarcobacter	Aliarcobacter skirrowii	0	0	0	0	0	0	0	0	0	0	0	0	0	0	0	0	0	0	0	0	0	0	0	0	0	0	0	0	0	0	23
Bacteria	Proteobacteria	Epsilonproteobacteria	Campylobacterales	Arcobacteraceae	Malaciobacter	Unclassified Malaciobacter	0	0	0	0	0	0	0	0	0	0	0	0	0	0	0	0	0	0	0	0	0	2	0	0	0	0	0	0	0	0	12
Bacteria	Proteobacteria	Epsilonproteobacteria	Campylobacterales	Arcobacteraceae	Unclassified Arcobacteraceae	Unclassified Arcobacteraceae	0	0	0	0	0	0	0	0	0	0	0	0	0	0	0	0	0	0	0	0	0	0	0	0	0	0	0	0	0	0	81
Bacteria	Proteobacteria	Epsilonproteobacteria	Campylobacterales	Campylobacteraceae	Campylobacter	Campylobacter canadensis	0	0	0	0	0	0	0	0	0	0	0	0	0	0	0	0	0	0	0	0	6	0	0	0	0	0	0	0	0	0	1
Bacteria	Proteobacteria	Epsilonproteobacteria	Campylobacterales	Campylobacteraceae	Campylobacter	Campylobacter coli	0	0	0	0	0	0	0	0	0	0	0	0	0	0	0	0	0	0	0	0	0	0	0	0	0	0	0	0	0	0	5
Bacteria	Proteobacteria	Epsilonproteobacteria	Campylobacterales	Campylobacteraceae	Campylobacter	Campylobacter concisus	1634	1052	1097	1248	1200	1406	844	2077	1919	1378	1796	2322	1122	1274	3088	1264	1342	1454	2029	1083	12751	10575	2512	3670	1919	1365	7256	2505	4681	6218	111210
Bacteria	Proteobacteria	Epsilonproteobacteria	Campylobacterales	Campylobacteraceae	Campylobacter	Campylobacter curvus	0	0	0	0	0	0	0	0	0	0	0	0	0	0	0	0	0	0	0	0	0	0	0	0	0	0	0	0	0	0	24
Bacteria	Proteobacteria	Epsilonproteobacteria	Campylobacterales	Campylobacteraceae	Campylobacter	Campylobacter fetus	0	0	0	0	0	0	0	0	0	0	0	0	0	0	0	0	0	0	0	0	0	2	0	0	0	0	2	11	0	0	56
Bacteria	Proteobacteria	Epsilonproteobacteria	Campylobacterales	Campylobacteraceae	Campylobacter	Campylobacter geochelonis	1	0	0	0	0	0	0	0	0	0	0	0	0	0	0	0	0	0	0	0	12	0	0	0	0	0	0	0	0	0	4
Bacteria	Proteobacteria	Epsilonproteobacteria	Campylobacterales	Campylobacteraceae	Campylobacter	Campylobacter gracilis	0	0	0	0	0	0	0	0	0	0	2	3	0	0	0	0	0	0	1	0	15	137	3	6	0	0	4	5	4	0	1544
Bacteria	Proteobacteria	Epsilonproteobacteria	Campylobacterales	Campylobacteraceae	Campylobacter	Campylobacter hominis	0	0	0	0	0	0	0	0	0	0	0	0	0	0	0	0	0	0	0	0	13	0	0	0	0	0	0	0	0	0	10
Bacteria	Proteobacteria	Epsilonproteobacteria	Campylobacterales	Campylobacteraceae	Campylobacter	Campylobacter hyointestinalis	0	0	0	0	0	0	0	0	0	0	0	0	0	0	0	0	0	0	0	0	4	0	0	0	0	0	0	0	0	0	136
Bacteria	Proteobacteria	Epsilonproteobacteria	Campylobacterales	Campylobacteraceae	Campylobacter	Campylobacter jejuni	0	0	0	0	0	0	0	0	0	0	0	0	0	0	0	0	0	0	0	0	2	6	0	0	0	0	0	0	31	57	29
Bacteria	Proteobacteria	Epsilonproteobacteria	Campylobacterales	Campylobacteraceae	Campylobacter	Campylobacter lanienae	0	0	0	0	0	0	0	0	0	0	0	0	0	0	0	0	0	0	0	0	3	0	0	0	0	0	0	0	0	0	2
Bacteria	Proteobacteria	Epsilonproteobacteria	Campylobacterales	Campylobacteraceae	Campylobacter	Campylobacter massiliensis	0	0	0	0	0	0	0	0	0	0	0	0	0	0	0	0	0	0	0	0	7	3	0	0	0	0	0	0	3	0	8
Bacteria	Proteobacteria	Epsilonproteobacteria	Campylobacterales	Campylobacteraceae	Campylobacter	Campylobacter portucalensis	0	0	0	0	0	0	0	0	0	0	0	0	0	0	0	0	0	0	0	0	0	0	0	0	0	0	0	0	0	0	7
Bacteria	Proteobacteria	Epsilonproteobacteria	Campylobacterales	Campylobacteraceae	Campylobacter	Campylobacter rectus	0	0	0	0	2	0	0	0	0	0	0	0	0	0	0	0	0	2	7	0	124	5	2	0	0	0	25	6	0	0	190
Bacteria	Proteobacteria	Epsilonproteobacteria	Campylobacterales	Campylobacteraceae	Campylobacter	Campylobacter showae	22	0	2	8	12	1	0	0	61	0	19	7	1	3	10	0	1	1	15	1	2835	106	29	300	9	2	533	246	113	36	13021
Bacteria	Proteobacteria	Epsilonproteobacteria	Campylobacterales	Campylobacteraceae	Campylobacter	Campylobacter sp.	3	0	0	0	8	0	0	0	0	0	0	0	0	0	0	0	0	4	0	0	158	117	5	22	0	0	9	8	7	7	1658
Bacteria	Proteobacteria	Epsilonproteobacteria	Campylobacterales	Campylobacteraceae	Campylobacter	Campylobacter ureolyticus	0	0	0	0	0	0	0	0	0	0	0	0	0	0	0	0	0	0	0	0	0	1	0	0	0	0	0	0	0	0	20
Bacteria	Proteobacteria	Epsilonproteobacteria	Campylobacterales	Campylobacteraceae	Campylobacter	Unclassified Campylobacter	224	22	52	91	180	59	52	95	245	44	182	96	55	58	131	42	33	59	168	39	10244	1582	181	976	110	48	2139	1096	594	274	51179
Bacteria	Proteobacteria	Epsilonproteobacteria	Campylobacterales	Campylobacteraceae	Campylobacteraceae bacterium (no genus in NCBI)	Campylobacteraceae bacterium	0	0	0	0	0	0	0	0	0	0	0	0	0	0	0	0	0	0	0	0	3	0	0	0	0	0	0	0	0	0	9
Bacteria	Proteobacteria	Epsilonproteobacteria	Campylobacterales	Campylobacteraceae	Unclassified Campylobacteraceae	Unclassified Campylobacteraceae	0	0	0	0	0	0	0	0	0	0	0	0	0	0	0	0	0	0	0	0	0	0	0	0	0	0	0	0	0	0	4
Bacteria	Proteobacteria	Epsilonproteobacteria	Campylobacterales	Campylobacterales bacterium (no family in NCBI)	Campylobacterales bacterium (no genus in NCBI)	Campylobacterales bacterium	0	0	0	0	0	0	0	0	0	0	0	0	0	0	0	0	0	0	0	0	0	0	0	0	0	0	0	0	0	0	11
Bacteria	Proteobacteria	Epsilonproteobacteria	Campylobacterales	Helicobacteraceae	Helicobacter	Helicobacter himalayensis	0	0	0	0	0	0	0	0	0	0	0	0	0	0	0	0	0	0	0	0	1	0	0	0	0	0	0	0	1	0	2
Bacteria	Proteobacteria	Epsilonproteobacteria	Campylobacterales	Helicobacteraceae	Helicobacter	Helicobacter pylori	0	0	0	0	0	0	0	0	0	0	0	0	0	0	0	0	0	0	0	0	0	0	0	0	0	0	0	0	0	0	8
Bacteria	Proteobacteria	Epsilonproteobacteria	Campylobacterales	Helicobacteraceae	Helicobacter	Helicobacter sp.	0	0	0	0	0	0	0	0	0	0	0	0	0	0	0	0	0	0	0	0	0	0	0	0	0	0	0	0	0	0	50
Bacteria	Proteobacteria	Epsilonproteobacteria	Campylobacterales	Helicobacteraceae	Helicobacter	Helicobacter trogontum	0	0	0	0	0	0	0	0	0	0	0	0	0	0	0	0	0	0	0	0	2	0	0	1	0	0	0	0	0	0	2
Bacteria	Proteobacteria	Epsilonproteobacteria	Campylobacterales	Helicobacteraceae	Helicobacter	Unclassified Helicobacter	0	0	0	0	2	0	0	0	0	0	0	0	0	0	0	0	0	0	0	0	2	0	0	0	0	0	0	0	0	0	10
Bacteria	Proteobacteria	Epsilonproteobacteria	Campylobacterales	Thiovulaceae	Sulfurimonas	Sulfurimonas hongkongensis	0	0	0	0	0	0	0	0	0	0	0	0	0	0	0	0	0	0	0	0	0	0	0	0	0	0	0	0	0	0	10
Bacteria	Proteobacteria	Epsilonproteobacteria	Campylobacterales	Unclassified Campylobacterales	Unclassified Campylobacterales	Unclassified Campylobacterales	6	0	0	1	2	0	0	0	0	0	0	0	0	0	0	0	0	0	0	0	62	11	0	10	0	0	5	1	0	2	245
Bacteria	Proteobacteria	Epsilonproteobacteria	Epsilonproteobacteria bacterium (no order in NCBI)	Epsilonproteobacteria bacterium (no family in NCBI)	Epsilonproteobacteria bacterium (no genus in NCBI)	Epsilonproteobacteria bacterium	0	0	0	0	0	0	0	0	0	0	0	0	0	0	0	0	0	0	0	0	0	0	1	0	0	0	2	0	0	0	28
Bacteria	Proteobacteria	Epsilonproteobacteria	Nautiliales	Nautiliaceae	Nautilia	Nautilia sp.	0	0	0	0	0	0	0	0	0	0	0	0	0	0	0	0	0	0	0	0	0	0	0	0	0	0	0	0	0	0	20
Bacteria	Proteobacteria	Epsilonproteobacteria	Unclassified Epsilonproteobacteria	Unclassified Epsilonproteobacteria	Unclassified Epsilonproteobacteria	Unclassified Epsilonproteobacteria	1	0	0	0	0	0	0	0	0	0	0	0	0	0	0	0	0	0	0	0	20	2	0	2	0	0	3	0	3	0	87
Bacteria	Proteobacteria	Gammaproteobacteria	Aeromonadales	Aeromonadaceae	Aeromonas	Aeromonas allosaccharophila	4	4	4	1	7	4	4	3	4	2	8	8	2	2	4	7	4	3	6	3	7	2	1	5	5	7	5	8	4	8	1
Bacteria	Proteobacteria	Gammaproteobacteria	Aeromonadales	Aeromonadaceae	Aeromonas	Unclassified Aeromonas	0	0	0	0	0	0	0	0	0	0	0	0	0	0	0	0	0	0	0	0	47	0	0	0	0	0	0	0	0	1	0
Bacteria	Proteobacteria	Gammaproteobacteria	Aeromonadales	Succinivibrionaceae	Unclassified Succinivibrionaceae	Unclassified Succinivibrionaceae	0	0	0	0	0	0	0	0	0	0	0	0	0	0	0	0	0	0	0	0	0	0	0	0	0	0	0	1	0	0	74
Bacteria	Proteobacteria	Gammaproteobacteria	Alteromonadales	Pseudoalteromonadaceae	Pseudoalteromonas	Pseudoalteromonas prydzensis	0	0	0	0	1	0	0	0	2	0	0	0	0	0	0	0	0	0	3	0	2	43	2	2	0	0	8	4	0	3	7
Bacteria	Proteobacteria	Gammaproteobacteria	Alteromonadales	Pseudoalteromonadaceae	Pseudoalteromonas	Unclassified Pseudoalteromonas	0	0	0	0	0	0	0	0	0	0	0	0	0	0	0	0	0	0	0	0	6	0	0	0	0	0	4	2	0	0	4
Bacteria	Proteobacteria	Gammaproteobacteria	Alteromonadales	Shewanellaceae	Shewanella	Shewanella algae	0	0	0	0	0	0	0	0	0	0	0	0	6	0	0	0	0	0	0	0	0	0	0	0	0	0	0	0	0	0	0
Bacteria	Proteobacteria	Gammaproteobacteria	Cardiobacteriales	Cardiobacteriaceae	Cardiobacterium	Cardiobacterium hominis	27	0	0	0	0	0	0	1	2	0	0	2	0	0	4	0	0	0	9	0	52	75	23	6	0	0	19	6	6	4	73
Bacteria	Proteobacteria	Gammaproteobacteria	Cardiobacteriales	Cardiobacteriaceae	Cardiobacterium	Cardiobacterium sp.	0	0	0	0	0	0	0	0	0	0	0	0	0	0	4	0	0	0	0	0	0	0	0	0	0	4	2	0	0	0	0
Bacteria	Proteobacteria	Gammaproteobacteria	Cardiobacteriales	Cardiobacteriaceae	Cardiobacterium	Cardiobacterium valvarum	1	0	0	0	0	0	0	0	1	0	0	0	0	0	0	0	0	0	1	0	50	4	2	0	0	0	6	15	0	3	4
Bacteria	Proteobacteria	Gammaproteobacteria	Cardiobacteriales	Cardiobacteriaceae	Cardiobacterium	Unclassified Cardiobacterium	14	0	0	0	0	0	0	0	0	0	1	0	0	0	2	0	0	0	1	0	27	24	6	0	0	0	6	6	12	2	51
Bacteria	Proteobacteria	Gammaproteobacteria	Cardiobacteriales	Cardiobacteriaceae	Suttonella	Suttonella indologenes	0	0	0	0	0	0	0	0	0	0	0	0	0	0	0	0	0	0	0	0	2	0	0	0	0	0	0	4	0	0	0
Bacteria	Proteobacteria	Gammaproteobacteria	Cardiobacteriales	Cardiobacteriaceae	Unclassified Cardiobacteriaceae	Unclassified Cardiobacteriaceae	0	0	0	0	0	0	0	0	0	0	0	0	0	0	0	0	0	0	0	0	0	2	0	0	0	0	3	0	0	2	0
Bacteria	Proteobacteria	Gammaproteobacteria	Cellvibrionales	Porticoccaceae	Porticoccaceae bacterium (no genus in NCBI)	Porticoccaceae bacterium	0	0	0	0	0	0	0	0	0	0	0	0	0	0	0	0	0	0	0	0	8	0	0	0	0	0	0	0	0	0	0
Bacteria	Proteobacteria	Gammaproteobacteria	Cellvibrionales	Spongiibacteraceae	Zhongshania	Zhongshania sp.	0	0	0	0	0	0	0	0	0	0	0	0	0	0	0	0	0	0	0	0	0	0	0	0	0	0	0	0	0	0	0
Bacteria	Proteobacteria	Gammaproteobacteria	Chromatiales	Chromatiaceae	Unclassified Chromatiaceae	Unclassified Chromatiaceae	0	0	0	0	0	0	0	0	0	0	0	0	0	0	0	0	0	0	0	0	0	0	0	0	0	0	0	0	0	0	0
Bacteria	Proteobacteria	Gammaproteobacteria	Enterobacterales	Budviciaceae	Jinshanibacter	Jinshanibacter zhutongyuii	0	0	0	0	0	0	0	0	0	0	0	0	0	0	0	0	0	0	0	0	0	0	0	0	0	0	0	0	0	0	0
Bacteria	Proteobacteria	Gammaproteobacteria	Enterobacterales	Enterobacteriaceae	Cronobacter	Cronobacter sakazakii	25	27	27	21	13	21	12	29	21	35	23	54	32	20	24	37	41	9	36	12	9	12	16	12	37	28	11	17	5	24	8
Bacteria	Proteobacteria	Gammaproteobacteria	Enterobacterales	Enterobacteriaceae	Enterobacter	Enterobacter asburiae	0	0	0	0	0	0	0	0	0	0	0	0	0	0	0	0	0	0	0	0	0	0	0	0	0	0	0	0	0	0	0
Bacteria	Proteobacteria	Gammaproteobacteria	Enterobacterales	Enterobacteriaceae	Enterobacter	Enterobacter hormaechei	126	182	147	138	187	205	91	226	211	156	169	241	177	185	173	174	150	158	224	136	118	121	179	119	177	140	158	186	64	244	76
Bacteria	Proteobacteria	Gammaproteobacteria	Enterobacterales	Enterobacteriaceae	Escherichia	Escherichia coli	98	95	121	83	104	101	59	169	122	121	124	212	99	110	126	113	128	172	134	192	104	116	120	62	123	80	115	135	55	216	184
Bacteria	Proteobacteria	Gammaproteobacteria	Enterobacterales	Enterobacteriaceae	Escherichia	Unclassified Escherichia	0	0	0	0	0	0	0	0	2	0	0	0	0	0	0	0	0	0	0	0	0	0	0	0	0	0	0	0	4	0	0
Bacteria	Proteobacteria	Gammaproteobacteria	Enterobacterales	Enterobacteriaceae	Klebsiella	Klebsiella pneumoniae	13	5	5	8	10	15	1	24	23	7	11	12	5	9	11	6	7	8	8	7	83	28	50	17	6	18	35	21	22	93	350
Bacteria	Proteobacteria	Gammaproteobacteria	Enterobacterales	Enterobacteriaceae	Klebsiella	Klebsiella quasipneumoniae	0	0	0	0	0	0	0	0	0	0	0	0	0	0	0	0	0	0	0	0	0	0	0	0	0	0	0	0	0	0	18
Bacteria	Proteobacteria	Gammaproteobacteria	Enterobacterales	Enterobacteriaceae	Salmonella enterica (no genus in NCBI)	Salmonella enterica	0	0	0	0	0	0	0	0	0	0	0	0	0	0	0	0	0	0	0	0	5	4	2	0	0	0	3	6	0	0	7
Bacteria	Proteobacteria	Gammaproteobacteria	Enterobacterales	Enterobacteriaceae	Shigella	Shigella sonnei	322	607	532	445	600	692	300	958	783	462	520	1204	508	629	737	516	722	531	855	573	355	296	314	269	858	562	509	462	207	668	200
Bacteria	Proteobacteria	Gammaproteobacteria	Enterobacterales	Enterobacteriaceae	Unclassified Enterobacteriaceae	Unclassified Enterobacteriaceae	241	221	266	213	332	317	152	586	426	330	275	667	226	361	339	256	430	270	478	192	211	189	268	124	463	221	374	223	89	424	125
Bacteria	Proteobacteria	Gammaproteobacteria	Enterobacterales	Morganellaceae	Proteus	Proteus mirabilis	0	0	0	0	3	0	0	1	3	7	0	9	0	1	0	0	0	5	1	0	0	0	0	2	2	15	3	5	0	2	2
Bacteria	Proteobacteria	Gammaproteobacteria	Enterobacterales	Morganellaceae	Providencia	Unclassified Providencia	0	0	0	0	0	0	0	0	0	0	0	0	0	0	0	0	0	0	0	0	0	0	0	0	0	0	0	0	0	15	0
Bacteria	Proteobacteria	Gammaproteobacteria	Enterobacterales	Morganellaceae	Xenorhabdus	Unclassified Xenorhabdus	0	0	0	0	0	0	0	0	0	0	0	0	0	0	0	0	0	0	0	0	29	0	0	0	0	0	0	2	0	0	0
Bacteria	Proteobacteria	Gammaproteobacteria	Enterobacterales	Unclassified Enterobacterales	Unclassified Enterobacterales	Unclassified Enterobacterales	11	1	0	2	2	0	0	11	1	0	0	0	0	0	0	0	0	0	0	0	64	19	2	0	0	0	15	4	5	11	35
Bacteria	Proteobacteria	Gammaproteobacteria	Enterobacterales	Yersiniaceae	Serratia	Serratia marcescens	4	0	0	0	0	0	0	26	0	0	0	0	0	0	0	0	0	0	0	0	0	0	0	0	0	0	0	0	0	0	1
Bacteria	Proteobacteria	Gammaproteobacteria	Enterobacterales	Yersiniaceae	Serratia	Unclassified Serratia	0	0	0	0	0	0	0	27	0	0	0	0	0	0	0	0	0	0	0	0	0	0	0	0	0	0	0	0	0	0	0
Bacteria	Proteobacteria	Gammaproteobacteria	Enterobacterales	Yersiniaceae	Unclassified Yersiniaceae	Unclassified Yersiniaceae	0	0	0	0	0	0	0	0	0	0	0	0	0	0	0	0	0	0	0	0	28	0	0	0	0	0	0	0	0	0	0
Bacteria	Proteobacteria	Gammaproteobacteria	Gammaproteobacteria bacterium (no order in NCBI)	Gammaproteobacteria bacterium (no family in NCBI)	Gammaproteobacteria bacterium (no genus in NCBI)	Gammaproteobacteria bacterium	17	0	0	0	0	0	0	0	0	0	0	0	0	0	0	0	0	0	0	0	0	0	0	0	0	0	0	0	0	0	2
Bacteria	Proteobacteria	Gammaproteobacteria	Kangiellales	Kangiellaceae	Kangiella	Kangiella aquimarina	0	0	0	0	0	0	0	0	0	0	0	0	0	0	0	0	0	0	0	0	0	1	0	0	0	0	12	0	0	0	0
Bacteria	Proteobacteria	Gammaproteobacteria	Legionellales	Legionellaceae	Unclassified Legionellaceae	Unclassified Legionellaceae	0	0	0	0	0	0	0	0	0	0	0	0	0	0	0	0	0	0	0	0	0	0	0	0	0	0	0	0	0	0	0
Bacteria	Proteobacteria	Gammaproteobacteria	Moraxellales	Moraxellaceae	Acinetobacter	Acinetobacter baumannii	1	10	1	2	1	0	2	3	8	0	0	8	6	10	5	6	0	6	5	5	1	2	8	0	2	0	14	16	0	2	7
Bacteria	Proteobacteria	Gammaproteobacteria	Moraxellales	Moraxellaceae	Acinetobacter	Unclassified Acinetobacter	0	0	0	0	0	0	0	0	13	0	0	0	0	0	6	0	0	0	0	0	70	21	6	11	0	0	26	19	0	16	41
Bacteria	Proteobacteria	Gammaproteobacteria	Moraxellales	Moraxellaceae	Moraxella	Moraxella catarrhalis	37	55	35	23	20	22	13	51	74	33	26	77	19	17	48	20	26	55	48	56	312	184	58	35	5086	31	317	120003	136	240	555
Bacteria	Proteobacteria	Gammaproteobacteria	Moraxellales	Moraxellaceae	Moraxella	Moraxella cuniculi	0	0	0	0	0	0	0	0	0	0	0	0	0	0	0	0	0	0	0	0	0	0	0	0	0	0	0	0	0	0	0
Bacteria	Proteobacteria	Gammaproteobacteria	Moraxellales	Moraxellaceae	Moraxella	Moraxella lincolnii	0	0	1	3	1	0	0	2	0	0	0	1	1	0	2	1	0	4	0	0	8	22	3	1	1	0	6	8	2	5	8
Bacteria	Proteobacteria	Gammaproteobacteria	Moraxellales	Moraxellaceae	Moraxella	Moraxella nonliquefaciens	0	0	0	0	0	0	0	0	0	0	0	0	0	0	0	0	0	0	0	0	0	0	0	0	0	0	0	0	0	0	0
Bacteria	Proteobacteria	Gammaproteobacteria	Moraxellales	Moraxellaceae	Moraxella	Moraxella sp.	0	0	0	0	0	0	0	0	0	0	0	0	0	0	0	0	0	0	0	0	0	0	0	0	0	0	0	0	0	0	4
Bacteria	Proteobacteria	Gammaproteobacteria	Moraxellales	Moraxellaceae	Moraxella	Unclassified Moraxella	0	0	0	0	0	0	0	0	0	0	0	0	0	2	1	0	0	0	1	0	11	11	0	0	251	0	16	5156	2	1	3
Bacteria	Proteobacteria	Gammaproteobacteria	Moraxellales	Moraxellaceae	Psychrobacter	Psychrobacter pygoscelis	0	0	0	0	0	0	0	0	0	0	0	0	0	0	0	0	0	0	0	0	0	0	0	0	0	0	0	0	0	0	0
Bacteria	Proteobacteria	Gammaproteobacteria	Moraxellales	Moraxellaceae	Psychrobacter	Unclassified Psychrobacter	0	0	0	0	0	0	0	0	1	0	0	0	0	0	0	0	0	0	0	0	0	0	1	0	0	0	2	0	0	1	0
Bacteria	Proteobacteria	Gammaproteobacteria	Moraxellales	Moraxellaceae	Unclassified Moraxellaceae	Unclassified Moraxellaceae	0	0	0	0	0	0	0	0	5	0	0	0	0	0	0	0	0	0	0	0	9	9	3	1	0	0	3	0	0	7	19
Bacteria	Proteobacteria	Gammaproteobacteria	Nevskiales	Sinobacteraceae	Fontimonas	Fontimonas thermophila	0	0	0	0	0	0	0	0	0	0	0	0	0	0	0	0	0	0	0	0	0	0	0	0	0	0	0	0	0	0	0
Bacteria	Proteobacteria	Gammaproteobacteria	Nevskiales	Sinobacteraceae	Hydrocarboniphaga	Hydrocarboniphaga effusa	0	0	0	0	0	0	0	0	0	0	0	0	0	0	0	0	0	0	0	0	0	0	0	0	0	0	0	0	0	0	0
Bacteria	Proteobacteria	Gammaproteobacteria	Nevskiales	Sinobacteraceae	Nevskia	Nevskia ramosa	0	0	0	0	0	0	0	0	0	0	0	0	0	0	0	0	0	0	0	0	0	0	0	0	0	0	0	0	0	0	0
Bacteria	Proteobacteria	Gammaproteobacteria	Nevskiales	Sinobacteraceae	Nevskia	Nevskia soli	1	0	0	0	0	0	0	0	0	0	1	0	0	0	0	0	0	0	0	0	0	0	0	0	0	0	0	0	0	0	0
Bacteria	Proteobacteria	Gammaproteobacteria	Nevskiales	Sinobacteraceae	Nevskia	Nevskia sp.	0	0	0	0	0	0	0	0	0	0	0	0	0	0	0	0	0	0	1	0	0	0	0	0	0	0	0	1	0	0	1
Bacteria	Proteobacteria	Gammaproteobacteria	Nevskiales	Sinobacteraceae	Nevskia	Unclassified Nevskia	2	0	0	0	0	0	0	0	0	0	0	0	0	0	0	0	0	0	0	0	2	2	0	0	0	0	0	0	0	0	11
Bacteria	Proteobacteria	Gammaproteobacteria	Nevskiales	Sinobacteraceae	Panacagrimonas	Panacagrimonas perspica	0	0	0	0	0	0	0	0	0	0	0	0	0	0	0	0	0	0	0	0	0	0	0	0	0	0	0	0	0	0	0
Bacteria	Proteobacteria	Gammaproteobacteria	Nevskiales	Sinobacteraceae	Sinobacteraceae bacterium (no genus in NCBI)	Sinobacteraceae bacterium	0	0	0	0	0	0	0	0	0	0	0	0	0	0	0	0	0	0	0	0	0	0	0	0	0	0	0	0	0	0	0
Bacteria	Proteobacteria	Gammaproteobacteria	Nevskiales	Sinobacteraceae	Solimonas	Solimonas soli	0	0	0	0	0	0	0	0	0	0	0	0	0	0	0	0	0	0	0	0	0	0	0	0	0	0	0	0	0	0	0
Bacteria	Proteobacteria	Gammaproteobacteria	Nevskiales	Sinobacteraceae	Solimonas	Solimonas sp.	0	0	0	0	0	0	0	0	0	0	0	0	0	0	0	0	0	0	0	0	0	0	0	0	0	0	0	0	0	0	0
Bacteria	Proteobacteria	Gammaproteobacteria	Nevskiales	Sinobacteraceae	Solimonas	Solimonas terrae	0	0	0	0	0	0	0	0	0	0	0	0	0	0	0	0	0	0	0	0	0	0	0	0	0	0	0	0	0	0	0
Bacteria	Proteobacteria	Gammaproteobacteria	Nevskiales	Sinobacteraceae	Solimonas	Unclassified Solimonas	0	0	0	0	0	0	0	0	0	0	0	0	0	0	0	0	0	0	0	0	0	0	0	0	0	0	0	0	0	0	0
Bacteria	Proteobacteria	Gammaproteobacteria	Nevskiales	Sinobacteraceae	Unclassified Sinobacteraceae	Unclassified Sinobacteraceae	0	0	0	0	0	0	0	2	0	0	0	0	0	0	0	0	0	0	0	0	11	0	0	0	0	0	0	0	0	0	1
Bacteria	Proteobacteria	Gammaproteobacteria	Nevskiales	Unclassified Nevskiales	Unclassified Nevskiales	Unclassified Nevskiales	0	0	0	0	0	0	0	0	0	0	0	0	0	0	0	0	0	0	0	0	0	0	0	0	0	0	0	0	0	0	0
Bacteria	Proteobacteria	Gammaproteobacteria	Oceanospirillales	Halomonadaceae	Salinicola	Salinicola sp.	0	0	0	0	1	0	0	0	0	0	0	0	0	0	0	0	0	0	0	0	0	0	0	0	0	0	0	1	0	0	0
Bacteria	Proteobacteria	Gammaproteobacteria	Oceanospirillales	Oceanospirillaceae	Neptuniibacter	Neptuniibacter marinus	7	0	0	0	0	0	0	0	0	0	0	0	0	0	0	0	0	0	0	0	0	0	0	0	0	0	0	0	0	0	0
Bacteria	Proteobacteria	Gammaproteobacteria	Pasteurellales	Pasteurellaceae	Aggregatibacter	Aggregatibacter actinomycetemcomitans	2	0	0	0	4	0	0	0	9	0	7	0	0	0	4	0	0	0	30	0	17	39	2	10	0	5	31	21	27	24	188
Bacteria	Proteobacteria	Gammaproteobacteria	Pasteurellales	Pasteurellaceae	Aggregatibacter	Aggregatibacter aphrophilus	1	0	0	0	22	0	0	0	4	0	1	4	0	0	7	0	0	0	32	0	38	277	0	1	0	27	50	16	9	26	68
Bacteria	Proteobacteria	Gammaproteobacteria	Pasteurellales	Pasteurellaceae	Aggregatibacter	Aggregatibacter kilianii	0	0	0	0	0	0	0	0	5	0	0	0	0	0	0	0	0	0	0	0	0	0	0	0	0	0	0	0	0	0	0
Bacteria	Proteobacteria	Gammaproteobacteria	Pasteurellales	Pasteurellaceae	Aggregatibacter	Aggregatibacter segnis	0	0	0	0	11	0	0	0	6	0	0	0	0	0	0	0	0	0	0	0	17	19	0	1	0	0	14	0	13	1	5
Bacteria	Proteobacteria	Gammaproteobacteria	Pasteurellales	Pasteurellaceae	Aggregatibacter	Aggregatibacter sp.	0	0	0	0	2	0	0	0	0	0	0	0	0	0	0	0	0	0	0	0	0	9	4	4	2	3	3	2	11	33	16
Bacteria	Proteobacteria	Gammaproteobacteria	Pasteurellales	Pasteurellaceae	Aggregatibacter	Unclassified Aggregatibacter	2	9	0	6	169	0	2	0	31	0	2	2	0	2	4	0	0	8	28	0	217	290	35	81	3	12	217	54	312	305	295
Bacteria	Proteobacteria	Gammaproteobacteria	Pasteurellales	Pasteurellaceae	Bibersteinia	Bibersteinia trehalosi	0	0	0	0	0	0	0	0	0	0	0	0	0	0	0	0	0	0	0	0	3	0	0	0	0	0	0	0	0	2	0
Bacteria	Proteobacteria	Gammaproteobacteria	Pasteurellales	Pasteurellaceae	Glaesserella	Glaesserella parasuis	0	0	0	0	0	0	0	0	4	0	0	0	0	0	0	0	0	0	0	0	11	1	3	0	0	0	11	0	3	3	3
Bacteria	Proteobacteria	Gammaproteobacteria	Pasteurellales	Pasteurellaceae	Haemophilus	Haemophilus haemolyticus	27	0	0	3	52	0	0	0	58	3	1	0	0	0	5	0	0	1	3	0	115	139	4	16	0	3	211	60	12	421	160
Bacteria	Proteobacteria	Gammaproteobacteria	Pasteurellales	Pasteurellaceae	Haemophilus	Haemophilus influenzae	767	556691	72	156	2074	46	6002	86	1386	84	177	96	64	33	563	20	29	116	989	11	7299	8614	883	608	65	604	10573	1942	820	10548	6784
Bacteria	Proteobacteria	Gammaproteobacteria	Pasteurellales	Pasteurellaceae	Haemophilus	Haemophilus parahaemolyticus	0	12	0	0	14	0	4	0	2	0	0	0	0	2	163	0	0	0	110	0	77	12	11	14	0	2	1150	6	1	215	266
Bacteria	Proteobacteria	Gammaproteobacteria	Pasteurellales	Pasteurellaceae	Haemophilus	Haemophilus parainfluenzae	554	473	39	198	2621	58	66	136	3832	341	637	176	120	43	1236	72	48	223	3423	25	21121	33588	3360	1945	96	2335	21334	5957	1204	10554	18857
Bacteria	Proteobacteria	Gammaproteobacteria	Pasteurellales	Pasteurellaceae	Haemophilus	Haemophilus paraphrohaemolyticus	0	0	0	0	0	0	0	0	0	0	0	0	0	0	2	0	0	0	0	0	2	0	0	0	0	0	1	0	0	0	2
Bacteria	Proteobacteria	Gammaproteobacteria	Pasteurellales	Pasteurellaceae	Haemophilus	Haemophilus pittmaniae	0	0	0	0	0	0	0	0	0	0	0	0	0	0	0	0	0	0	0	0	4	0	0	0	0	0	4	0	0	3	4
Bacteria	Proteobacteria	Gammaproteobacteria	Pasteurellales	Pasteurellaceae	Haemophilus	Haemophilus sp.	2	2	1	1	3	0	0	1	6	1	1	0	0	0	8	0	0	0	19	0	42	59	2	7	0	3	61	2	1	29	80
Bacteria	Proteobacteria	Gammaproteobacteria	Pasteurellales	Pasteurellaceae	Haemophilus	Haemophilus sputorum	1	2	0	0	15	0	0	2	90	1	0	3	0	0	8	0	0	0	21	0	162	170	29	12	2	7	404	321	40	1539	40
Bacteria	Proteobacteria	Gammaproteobacteria	Pasteurellales	Pasteurellaceae	Haemophilus	Unclassified Haemophilus	811	39272	35	275	3283	39	380	117	5206	388	918	193	130	33	2064	182	49	272	4756	0	26352	45073	4442	2766	97	2849	31973	7612	1687	16588	26356
Bacteria	Proteobacteria	Gammaproteobacteria	Pasteurellales	Pasteurellaceae	Mannheimia	Mannheimia varigena	0	0	0	0	0	0	0	0	0	0	0	0	0	0	4	0	0	0	2	0	0	2	0	0	0	0	3	0	0	0	6
Bacteria	Proteobacteria	Gammaproteobacteria	Pasteurellales	Pasteurellaceae	Mannheimia	Unclassified Mannheimia	0	0	0	0	0	0	0	0	0	0	0	0	0	0	1	0	0	0	0	0	5	1	0	0	0	1	0	0	0	5	0
Bacteria	Proteobacteria	Gammaproteobacteria	Pasteurellales	Pasteurellaceae	Pasteurella	Unclassified Pasteurella	0	0	0	1	2	0	0	0	1	0	0	0	0	0	0	0	0	0	0	0	3	5	0	0	0	0	8	0	0	4	9
Bacteria	Proteobacteria	Gammaproteobacteria	Pasteurellales	Pasteurellaceae	Rodentibacter	Rodentibacter heylii	0	0	0	0	0	0	0	0	0	0	0	0	0	0	0	0	0	0	0	0	0	0	0	0	0	0	0	0	0	26	0
Bacteria	Proteobacteria	Gammaproteobacteria	Pasteurellales	Pasteurellaceae	Rodentibacter	Rodentibacter sp.	0	0	0	0	0	0	0	0	0	0	0	0	0	0	0	0	0	2	0	0	0	0	1	0	0	0	0	0	4	0	0
Bacteria	Proteobacteria	Gammaproteobacteria	Pasteurellales	Pasteurellaceae	Rodentibacter	Unclassified Rodentibacter	0	0	0	0	0	0	0	0	0	0	0	0	0	0	0	0	0	0	0	0	0	0	0	0	0	5	17	0	0	2	2
Bacteria	Proteobacteria	Gammaproteobacteria	Pasteurellales	Pasteurellaceae	Unclassified Pasteurellaceae	Unclassified Pasteurellaceae	192	21079	111	146	651	110	198	142	713	146	227	248	120	103	534	158	145	172	875	99	3603	7790	571	510	102	443	5326	1488	403	3552	3670
Bacteria	Proteobacteria	Gammaproteobacteria	Pasteurellales	Pasteurellaceae	Vespertiliibacter	Vespertiliibacter pulmonis	0	0	0	0	0	0	0	0	0	0	0	0	0	0	0	0	0	0	0	0	23	0	0	0	0	0	0	0	0	0	0
Bacteria	Proteobacteria	Gammaproteobacteria	Pasteurellales	Pasteurellaceae	Volucribacter	Volucribacter psittacicida	0	0	0	0	0	0	0	0	0	0	0	0	0	0	0	0	0	0	0	0	0	0	0	0	0	0	6	0	0	0	0
Bacteria	Proteobacteria	Gammaproteobacteria	Pseudomonadales	Pseudomonadaceae	Pseudomonas	Pseudomonas aeruginosa	17545	55	135805	52813	257	85	6627	261	144	1197	112	553062	59	179447	2451	89	1270	1962	303849	4060	1795	485	216	135	73	100	542	367	146	568	2594
Bacteria	Proteobacteria	Gammaproteobacteria	Pseudomonadales	Pseudomonadaceae	Pseudomonas	Pseudomonas alcaligenes	14	0	0	0	0	0	0	0	0	0	0	0	0	0	0	0	0	0	0	0	0	0	0	0	0	0	0	0	0	0	0
Bacteria	Proteobacteria	Gammaproteobacteria	Pseudomonadales	Pseudomonadaceae	Pseudomonas	Pseudomonas alcaliphila	13	0	0	0	0	0	0	0	0	0	0	0	0	0	0	0	0	0	0	0	0	0	0	0	0	0	0	0	0	0	0
Bacteria	Proteobacteria	Gammaproteobacteria	Pseudomonadales	Pseudomonadaceae	Pseudomonas	Pseudomonas batumici	0	0	0	0	0	0	0	0	0	0	0	0	0	0	0	0	12	0	0	0	0	0	0	0	0	0	0	0	0	0	0
Bacteria	Proteobacteria	Gammaproteobacteria	Pseudomonadales	Pseudomonadaceae	Pseudomonas	Pseudomonas entomophila	0	0	0	0	0	0	0	0	0	0	0	0	0	0	0	0	0	0	0	0	0	0	0	0	0	0	0	0	0	0	0
Bacteria	Proteobacteria	Gammaproteobacteria	Pseudomonadales	Pseudomonadaceae	Pseudomonas	Pseudomonas fluorescens	0	0	0	0	0	0	0	0	0	0	0	0	0	0	0	0	0	0	0	0	0	0	0	0	0	0	0	0	0	0	0
Bacteria	Proteobacteria	Gammaproteobacteria	Pseudomonadales	Pseudomonadaceae	Pseudomonas	Pseudomonas furukawaii	5	0	0	0	0	0	0	0	0	0	0	0	0	0	0	0	0	0	0	0	0	0	0	0	0	0	0	0	0	0	0
Bacteria	Proteobacteria	Gammaproteobacteria	Pseudomonadales	Pseudomonadaceae	Pseudomonas	Pseudomonas hydrolytica	44	0	0	0	0	0	0	0	0	0	0	0	0	0	0	0	0	0	0	0	0	0	0	0	0	0	0	0	0	0	0
Bacteria	Proteobacteria	Gammaproteobacteria	Pseudomonadales	Pseudomonadaceae	Pseudomonas	Pseudomonas mendocina	500	0	0	0	0	0	0	0	0	0	0	0	0	0	0	0	0	0	0	0	0	0	0	0	0	0	0	0	0	0	0
Bacteria	Proteobacteria	Gammaproteobacteria	Pseudomonadales	Pseudomonadaceae	Pseudomonas	Pseudomonas oleovorans	49	0	0	0	0	0	0	0	4	0	0	0	0	0	2	0	0	0	10	0	0	5	3	0	0	0	3	0	0	8	9
Bacteria	Proteobacteria	Gammaproteobacteria	Pseudomonadales	Pseudomonadaceae	Pseudomonas	Pseudomonas otitidis	21	0	0	0	0	0	0	0	0	0	0	0	0	0	0	0	0	0	0	0	0	0	0	0	0	0	0	0	0	0	0
Bacteria	Proteobacteria	Gammaproteobacteria	Pseudomonadales	Pseudomonadaceae	Pseudomonas	Pseudomonas sp.	185	0	0	0	0	0	0	0	0	0	0	0	0	0	0	0	0	0	0	0	0	0	0	0	0	0	0	0	0	0	0
Bacteria	Proteobacteria	Gammaproteobacteria	Pseudomonadales	Pseudomonadaceae	Pseudomonas	Pseudomonas stutzeri	36	0	0	0	0	0	0	0	0	0	0	0	0	0	0	0	0	0	0	0	0	0	0	0	0	0	0	0	0	0	0
Bacteria	Proteobacteria	Gammaproteobacteria	Pseudomonadales	Pseudomonadaceae	Pseudomonas	Pseudomonas syringae	5	0	0	0	1	0	0	0	0	0	0	0	0	0	0	0	0	0	0	0	0	0	0	0	0	0	0	0	0	0	0
Bacteria	Proteobacteria	Gammaproteobacteria	Pseudomonadales	Pseudomonadaceae	Pseudomonas	Pseudomonas yangonensis	9	0	0	0	0	0	0	0	0	0	0	0	0	0	0	0	0	0	0	0	0	0	0	0	0	0	0	0	0	0	0
Bacteria	Proteobacteria	Gammaproteobacteria	Pseudomonadales	Pseudomonadaceae	Pseudomonas	Unclassified Pseudomonas	26401	0	305	93	24	0	18	10	3	0	6	716	0	205	569	2	7	248	8475	636	162	16	11	3	0	1	17	35	4	8	92
Bacteria	Proteobacteria	Gammaproteobacteria	Pseudomonadales	Pseudomonadaceae	Unclassified Pseudomonadaceae	Unclassified Pseudomonadaceae	74	0	0	0	0	0	13	0	0	0	0	0	0	0	0	0	0	0	0	0	0	0	0	0	0	0	0	0	0	0	0
Bacteria	Proteobacteria	Gammaproteobacteria	Pseudomonadales	Unclassified Pseudomonadales	Unclassified Pseudomonadales	Unclassified Pseudomonadales	57	0	0	0	0	0	0	0	0	0	0	0	0	0	0	0	0	0	182	0	0	0	0	0	0	0	0	0	0	0	0
Bacteria	Proteobacteria	Gammaproteobacteria	Salinisphaerales	Salinisphaeraceae	Salinisphaera	Salinisphaera sp.	0	0	0	0	0	0	0	0	0	0	0	0	0	0	0	0	0	0	0	0	0	0	0	0	0	0	0	0	0	0	6
Bacteria	Proteobacteria	Gammaproteobacteria	Thiotrichales	Francisellaceae	Francisella	Francisella sp.	0	0	0	0	0	0	0	0	0	0	0	0	0	0	0	0	0	0	0	0	0	3	0	0	0	0	0	0	0	0	0
Bacteria	Proteobacteria	Gammaproteobacteria	Unclassified Gammaproteobacteria	Unclassified Gammaproteobacteria	Unclassified Gammaproteobacteria	Unclassified Gammaproteobacteria	4208	5171	4082	3681	6001	3658	2288	3842	3372	3434	3986	5925	3151	3594	6050	3231	6834	5114	8239	6328	2881	1765	1961	1213	5602	1484	2277	2750	600	2519	1672
Bacteria	Proteobacteria	Gammaproteobacteria	Vibrionales	Vibrionaceae	Vibrio	Vibrio cholerae	0	0	0	1	1	0	0	0	1	0	0	0	0	0	3	0	0	0	0	0	14	9	2	2	0	0	14	3	18	17	60
Bacteria	Proteobacteria	Gammaproteobacteria	Xanthomonadales	Rhodanobacteraceae	Dyella	Unclassified Dyella	0	0	0	0	0	0	0	0	0	0	0	0	0	0	0	0	0	0	0	0	0	0	0	0	0	0	0	0	0	0	0
Bacteria	Proteobacteria	Gammaproteobacteria	Xanthomonadales	Rhodanobacteraceae	Pinirhizobacter	Pinirhizobacter soli	0	0	0	0	0	0	0	0	0	0	0	0	0	0	0	0	0	0	0	0	8	0	0	0	0	0	0	0	0	0	0
Bacteria	Proteobacteria	Gammaproteobacteria	Xanthomonadales	Rhodanobacteraceae	Unclassified Rhodanobacteraceae	Unclassified Rhodanobacteraceae	0	0	0	0	0	0	0	0	0	0	0	0	0	0	0	0	0	0	0	0	0	0	0	0	0	0	0	0	0	0	0
Bacteria	Proteobacteria	Gammaproteobacteria	Xanthomonadales	Unclassified Xanthomonadales	Unclassified Xanthomonadales	Unclassified Xanthomonadales	0	0	0	0	0	0	0	0	0	0	0	0	0	0	0	0	0	0	0	0	0	0	0	0	0	0	0	0	0	0	0
Bacteria	Proteobacteria	Gammaproteobacteria	Xanthomonadales	Xanthomonadaceae	Stenotrophomonas	Stenotrophomonas maltophilia	0	0	0	0	0	0	0	0	0	0	0	0	0	0	0	0	0	0	0	0	0	0	0	0	0	0	0	0	0	0	0
Bacteria	Proteobacteria	Gammaproteobacteria	Xanthomonadales	Xanthomonadaceae	Unclassified Xanthomonadaceae	Unclassified Xanthomonadaceae	0	0	0	0	0	0	0	0	0	0	0	0	0	0	0	0	0	0	0	0	0	0	0	0	0	0	0	0	0	0	0
Bacteria	Proteobacteria	Gammaproteobacteria	Xanthomonadales	Xanthomonadaceae	Xanthomonadaceae bacterium (no genus in NCBI)	Xanthomonadaceae bacterium	0	0	0	0	0	0	0	0	0	0	0	0	0	0	0	0	0	0	0	0	0	0	0	0	0	0	0	0	0	0	0
Bacteria	Proteobacteria	Gammaproteobacteria	Xanthomonadales	Xanthomonadaceae	Xanthomonas	Unclassified Xanthomonas	0	0	0	0	0	0	0	0	0	0	0	0	0	0	11	0	36	11	0	18	0	0	0	0	0	0	0	4	0	0	1
Bacteria	Proteobacteria	Proteobacteria bacterium (no class in NCBI)	Proteobacteria bacterium (no order in NCBI)	Proteobacteria bacterium (no family in NCBI)	Proteobacteria bacterium (no genus in NCBI)	Proteobacteria bacterium	0	0	0	0	0	0	0	0	0	0	0	0	0	0	0	0	0	0	0	0	0	0	0	0	0	0	0	0	0	0	15
Bacteria	Proteobacteria	Unclassified Proteobacteria	Unclassified Proteobacteria	Unclassified Proteobacteria	Unclassified Proteobacteria	Unclassified Proteobacteria	539	140	701	305	162	74	181	152	321	78	104	2701	55	1181	9797	60	4160	10727	4666	21005	9782	1385	327	365	123	124	1391	1123	152	756	1460
Bacteria	Spirochaetes	Spirochaetes bacterium (no class in NCBI)	Spirochaetes bacterium (no order in NCBI)	Spirochaetes bacterium (no family in NCBI)	Spirochaetes bacterium (no genus in NCBI)	Spirochaetes bacterium	0	0	0	0	0	0	0	0	2	0	0	0	0	0	0	0	0	0	0	0	11	8	0	0	0	0	0	0	0	2	17
Bacteria	Spirochaetes	Spirochaetia	Leptospirales	Leptospiraceae	Leptospira	Leptospira broomii	0	0	0	0	0	0	0	0	0	0	0	0	0	0	0	0	0	0	0	0	0	1	0	0	0	0	0	0	0	0	29
Bacteria	Spirochaetes	Spirochaetia	Leptospirales	Leptospiraceae	Leptospira	Unclassified Leptospira	0	0	0	0	0	0	0	0	0	0	0	0	0	0	0	0	0	0	0	0	0	0	0	0	0	0	0	0	0	0	0
Bacteria	Spirochaetes	Spirochaetia	Spirochaetales	Spirochaetaceae	Sediminispirochaeta	Sediminispirochaeta smaragdinae	0	0	0	0	0	0	0	0	0	0	0	0	0	0	0	0	0	0	0	0	0	0	0	0	0	0	0	0	0	0	6
Bacteria	Spirochaetes	Spirochaetia	Spirochaetales	Spirochaetaceae	Spirochaetaceae bacterium (no genus in NCBI)	Spirochaetaceae bacterium	0	0	0	0	0	0	0	0	0	0	0	0	0	0	0	0	0	0	0	0	18	8	8	0	0	0	3	5	0	0	34
Bacteria	Spirochaetes	Spirochaetia	Spirochaetales	Spirochaetales bacterium (no family in NCBI)	Spirochaetales bacterium (no genus in NCBI)	Spirochaetales bacterium	0	0	0	0	0	0	0	0	0	0	0	0	0	0	0	0	0	0	0	0	0	0	0	0	0	0	1	0	0	0	33
Bacteria	Spirochaetes	Spirochaetia	Spirochaetales	Treponemataceae	Treponema	Treponema berlinense	0	0	0	0	0	0	0	0	0	0	0	0	0	0	0	0	0	0	0	0	0	0	0	0	0	0	0	0	0	0	35
Bacteria	Spirochaetes	Spirochaetia	Spirochaetales	Treponemataceae	Treponema	Treponema brennaborense	0	0	0	0	0	0	0	0	0	0	0	0	0	0	0	0	0	0	0	0	4	1	0	0	0	0	0	0	0	0	1
Bacteria	Spirochaetes	Spirochaetia	Spirochaetales	Treponemataceae	Treponema	Treponema denticola	2	0	0	2	2	0	0	0	0	0	0	1	0	0	0	0	0	0	0	0	218	48	2	3	0	0	273	426	4	1	692
Bacteria	Spirochaetes	Spirochaetia	Spirochaetales	Treponemataceae	Treponema	Treponema lecithinolyticum	0	0	0	0	3	0	0	0	0	0	0	16	0	0	0	0	0	2	0	0	32	0	2	0	0	0	38	367	19	0	745
Bacteria	Spirochaetes	Spirochaetia	Spirochaetales	Treponemataceae	Treponema	Treponema maltophilum	0	0	0	0	0	0	0	0	0	2	0	2	0	0	0	0	0	0	0	0	33	0	0	0	0	0	47	4	2	0	210
Bacteria	Spirochaetes	Spirochaetia	Spirochaetales	Treponemataceae	Treponema	Treponema medium	1	0	0	0	0	0	0	0	0	0	0	0	0	0	0	0	0	1	0	0	21	10	3	0	0	0	18	8	0	0	336
Bacteria	Spirochaetes	Spirochaetia	Spirochaetales	Treponemataceae	Treponema	Treponema parvum	0	0	0	0	0	0	0	0	0	0	0	0	0	0	0	0	0	0	0	0	0	0	0	0	0	0	7	1	0	0	4
Bacteria	Spirochaetes	Spirochaetia	Spirochaetales	Treponemataceae	Treponema	Treponema pedis	0	0	0	0	0	0	0	0	6	0	0	0	0	0	0	0	0	0	0	0	27	7	2	0	0	0	7	6	3	0	263
Bacteria	Spirochaetes	Spirochaetia	Spirochaetales	Treponemataceae	Treponema	Treponema phagedenis	2	0	0	2	0	0	0	0	0	2	0	0	0	0	1	0	0	0	0	0	65	6	10	4	0	0	31	17	17	13	2939
Bacteria	Spirochaetes	Spirochaetia	Spirochaetales	Treponemataceae	Treponema	Treponema putidum	0	0	0	0	0	0	0	0	0	0	0	0	0	0	0	0	0	0	0	0	7	0	0	0	0	0	0	2	0	0	59
Bacteria	Spirochaetes	Spirochaetia	Spirochaetales	Treponemataceae	Treponema	Treponema socranskii	0	0	0	0	0	0	0	0	0	0	0	2	0	0	0	0	0	0	5	0	44	53	1	0	0	0	47	17	1	1	841
Bacteria	Spirochaetes	Spirochaetia	Spirochaetales	Treponemataceae	Treponema	Treponema sp.	8	0	0	6	1	0	0	0	20	0	0	4	0	0	0	0	0	0	2	2	284	79	7	5	1	0	168	286	14	3	3779
Bacteria	Spirochaetes	Spirochaetia	Spirochaetales	Treponemataceae	Treponema	Treponema succinifaciens	0	0	0	0	0	0	0	0	0	0	0	0	0	0	0	0	0	0	0	0	5	0	0	0	0	0	6	0	0	0	0
Bacteria	Spirochaetes	Spirochaetia	Spirochaetales	Treponemataceae	Treponema	Treponema vincentii	0	0	0	0	4	2	0	0	0	0	0	0	0	0	0	0	0	0	2	0	85	28	5	0	0	0	53	62	1	0	1456
Bacteria	Spirochaetes	Spirochaetia	Spirochaetales	Treponemataceae	Treponema	Unclassified Treponema	1169	1200	1179	1085	1195	1418	826	2146	1537	1480	1572	2522	1214	1271	1662	1297	1504	1513	1927	1111	6529	2860	1511	990	1880	1458	5001	8032	866	1654	65513
Bacteria	Spirochaetes	Spirochaetia	Spirochaetales	Treponemataceae	Unclassified Treponemataceae	Unclassified Treponemataceae	0	0	0	0	0	0	0	0	0	0	0	0	0	0	0	0	0	0	0	0	0	0	0	0	0	0	0	2	0	0	6
Bacteria	Spirochaetes	Spirochaetia	Spirochaetales	Unclassified Spirochaetales	Unclassified Spirochaetales	Unclassified Spirochaetales	0	0	0	0	0	0	0	0	0	0	0	4	0	0	0	0	0	0	1	0	65	18	5	2	4	0	95	31	9	0	466
Bacteria	Spirochaetes	Spirochaetia	Unclassified Spirochaetia	Unclassified Spirochaetia	Unclassified Spirochaetia	Unclassified Spirochaetia	2	0	0	0	1	0	0	0	0	0	0	1	0	0	0	0	0	0	0	0	53	7	11	1	1	0	70	1	1	0	1025
Bacteria	Spirochaetes	Unclassified Spirochaetes	Unclassified Spirochaetes	Unclassified Spirochaetes	Unclassified Spirochaetes	Unclassified Spirochaetes	0	0	0	0	0	0	0	0	0	0	0	0	0	0	0	0	0	0	0	0	2	0	0	0	0	0	2	6	0	0	40
Bacteria	Synergistetes	Synergistia	Synergistales	Synergistaceae	Fretibacterium	Fretibacterium fastidiosum	0	0	0	0	0	0	0	0	0	0	0	0	0	0	0	0	0	0	2	0	4	0	0	2	0	0	14	20	0	0	0
Bacteria	Synergistetes	Synergistia	Synergistales	Synergistaceae	Fretibacterium	Fretibacterium sp.	0	0	0	0	0	1	0	0	6	0	0	0	0	0	0	0	0	0	0	0	4	0	0	0	0	0	9	43	0	0	0
Bacteria	Synergistetes	Synergistia	Synergistales	Synergistaceae	Fretibacterium	Unclassified Fretibacterium	0	0	0	0	0	0	0	0	0	0	0	2	0	0	0	0	0	0	0	0	0	0	0	0	0	0	0	14	0	0	0
Bacteria	Synergistetes	Synergistia	Synergistales	Synergistaceae	Pyramidobacter	Pyramidobacter sp.	0	0	0	0	0	0	0	0	0	0	0	0	0	0	0	0	0	0	0	0	0	0	0	0	0	0	0	0	0	0	4
Bacteria	Synergistetes	Synergistia	Synergistales	Synergistaceae	Pyramidobacter	Unclassified Pyramidobacter	0	0	0	0	0	0	0	0	0	0	0	0	0	0	0	0	0	0	0	0	0	2	0	1	0	0	0	0	0	0	36
Bacteria	Synergistetes	Synergistia	Synergistales	Synergistaceae	Synergistaceae bacterium (no genus in NCBI)	Synergistaceae bacterium	0	0	0	0	0	0	0	0	0	0	0	0	0	0	0	0	0	0	3	0	6	0	0	0	0	0	13	5	10	26	42
Bacteria	Synergistetes	Synergistia	Synergistales	Synergistaceae	Synergistes	Synergistes jonesii	0	0	0	0	0	0	0	0	0	0	0	0	0	0	0	0	0	2	0	0	0	0	0	0	0	0	0	4	0	0	0
Bacteria	Synergistetes	Synergistia	Synergistales	Synergistaceae	Unclassified Synergistaceae	Unclassified Synergistaceae	0	0	0	0	0	0	0	0	0	0	0	0	0	0	0	0	0	0	0	0	12	0	0	0	0	0	15	23	0	0	1
Bacteria	Tenericutes	Mollicutes	Acholeplasmatales	Acholeplasmataceae	Paracholeplasma	Paracholeplasma morum	0	0	0	0	2	0	0	0	0	0	0	0	0	0	0	0	0	0	1	0	0	0	0	0	0	0	0	0	0	0	22
Bacteria	Tenericutes	Mollicutes	Mollicutes bacterium (no order in NCBI)	Mollicutes bacterium (no family in NCBI)	Mollicutes bacterium (no genus in NCBI)	Mollicutes bacterium	2	0	0	0	0	0	0	0	7	0	0	0	0	0	0	0	0	0	1	0	0	11	0	1	0	0	10	0	0	10	47
Bacteria	Tenericutes	Mollicutes	Mycoplasmatales	Mycoplasmataceae	Mycoplasma	Mycoplasma sp.	0	0	0	0	0	0	0	0	0	0	0	0	0	0	0	0	0	0	0	0	0	0	0	0	0	0	0	0	0	0	4
Bacteria	Tenericutes	Mollicutes	Mycoplasmatales	Mycoplasmataceae	Mycoplasmopsis	Mycoplasmopsis bovirhinis	0	0	0	0	0	0	0	0	0	0	0	0	0	0	0	0	0	0	0	0	0	0	0	0	0	0	0	0	0	0	20
Bacteria	Tenericutes	Mollicutes	Mycoplasmatales	Mycoplasmataceae	Mycoplasmopsis	Mycoplasmopsis primatum	0	0	0	0	0	0	0	0	0	0	0	0	0	0	0	0	0	0	0	0	0	0	0	0	0	0	9	0	0	0	0
Bacteria	Tenericutes	Mollicutes	Unclassified Mollicutes	Unclassified Mollicutes	Unclassified Mollicutes	Unclassified Mollicutes	0	0	0	0	0	0	0	0	0	0	0	0	0	0	0	0	0	0	0	0	0	0	0	0	0	0	0	0	0	0	13
Bacteria	Tenericutes	Mycoplasmoidales (no class in NCBI)	Mycoplasmoidales	Metamycoplasmataceae	Metamycoplasma	Metamycoplasma anseris	0	0	0	0	0	0	0	0	0	0	0	0	0	0	0	0	0	0	0	0	0	0	4	0	0	0	0	61	0	1	1
Bacteria	Tenericutes	Mycoplasmoidales (no class in NCBI)	Mycoplasmoidales	Metamycoplasmataceae	Metamycoplasma	Metamycoplasma hominis	0	0	0	0	0	0	0	0	0	0	0	0	0	0	0	0	0	0	0	0	2	0	0	0	0	0	3	42	0	0	0
Bacteria	Tenericutes	Mycoplasmoidales (no class in NCBI)	Mycoplasmoidales	Metamycoplasmataceae	Metamycoplasma	Metamycoplasma orale	0	0	0	0	0	0	0	0	0	0	0	0	0	0	0	0	0	0	0	0	4	0	0	0	0	0	0	0	0	0	6
Bacteria	Tenericutes	Mycoplasmoidales (no class in NCBI)	Mycoplasmoidales	Metamycoplasmataceae	Metamycoplasma	Metamycoplasma salivarium	4	0	0	54	1	0	1	0	1	33	5	21	1	0	0	1	0	3	1	1	19	8	14	3	0	1	117	869	0	8	1089
Bacteria	Tenericutes	Mycoplasmoidales (no class in NCBI)	Mycoplasmoidales	Metamycoplasmataceae	Metamycoplasma	Unclassified Metamycoplasma	0	0	0	2	0	0	0	0	0	0	0	1	0	0	0	0	0	0	0	0	6	0	0	0	0	0	22	40	0	0	29
Bacteria	Tenericutes	Tenericutes bacterium (no class in NCBI)	Tenericutes bacterium (no order in NCBI)	Tenericutes bacterium (no family in NCBI)	Tenericutes bacterium (no genus in NCBI)	Tenericutes bacterium	0	0	0	0	0	0	0	0	0	0	0	0	0	0	0	0	0	0	0	0	0	4	0	0	0	0	4	7	0	0	61
Bacteria	Tenericutes	Unclassified Tenericutes	Unclassified Tenericutes	Unclassified Tenericutes	Unclassified Tenericutes	Unclassified Tenericutes	0	0	0	3	0	0	0	0	0	0	0	4	0	0	0	0	0	0	0	0	5	0	0	0	0	0	82	26	0	4	21
Bacteria	Unclassified Bacteria	Unclassified Bacteria	Unclassified Bacteria	Unclassified Bacteria	Unclassified Bacteria	Unclassified Bacteria	6254	4321	4650	4725	6729	5407	3284	7256	9074	5209	7048	12425	4995	4500	8262	4547	6419	6190	7582	4332	20873	13533	5327	9413	6823	4186	18699	12162	6102	15186	235912
Bacteria	Verrucomicrobia	Verrucomicrobia bacterium (no class in NCBI)	Verrucomicrobia bacterium (no order in NCBI)	Verrucomicrobia bacterium (no family in NCBI)	Verrucomicrobia bacterium (no genus in NCBI)	Verrucomicrobia bacterium	2	0	0	0	2	0	0	0	0	0	0	0	0	0	0	0	0	0	0	1	8	2	0	0	0	0	1	0	0	2	35
Bacteria	[Streptomyces] sp. (no phylum in NCBI)	[Streptomyces] sp. (no class in NCBI)	[Streptomyces] sp. (no order in NCBI)	[Streptomyces] sp. (no family in NCBI)	[Streptomyces] sp. (no genus in NCBI)	[Streptomyces] sp.	0	0	0	0	13	0	0	0	0	0	0	0	0	0	0	0	0	0	0	0	0	0	0	0	0	0	0	0	0	0	18
Bacteria	bacterium 0.1xD8-71 (no phylum in NCBI)	bacterium 0.1xD8-71 (no class in NCBI)	bacterium 0.1xD8-71 (no order in NCBI)	bacterium 0.1xD8-71 (no family in NCBI)	bacterium 0.1xD8-71 (no genus in NCBI)	bacterium 0.1xD8-71	0	0	0	0	0	0	0	0	0	0	0	0	0	0	0	0	0	0	0	0	0	0	0	0	0	0	0	0	0	0	8
Bacteria	bacterium M00.F.Ca.ET.230.01.1.1 (no phylum in NCBI)	bacterium M00.F.Ca.ET.230.01.1.1 (no class in NCBI)	bacterium M00.F.Ca.ET.230.01.1.1 (no order in NCBI)	bacterium M00.F.Ca.ET.230.01.1.1 (no family in NCBI)	bacterium M00.F.Ca.ET.230.01.1.1 (no genus in NCBI)	bacterium M00.F.Ca.ET.230.01.1.1	0	0	0	0	0	0	0	0	0	0	0	0	0	0	0	0	0	0	0	0	0	0	0	0	0	0	0	0	0	0	0
Eukaryota	Ascomycota	Dothideomycetes	Dothideales	Saccotheciaceae	Aureobasidium	Aureobasidium melanogenum	0	0	0	0	0	0	0	0	0	0	0	0	0	0	0	0	0	0	0	0	0	0	0	0	0	0	0	0	0	0	0
Eukaryota	Ascomycota	Saccharomycetes	Saccharomycetales	Debaryomycetaceae	Meyerozyma	Meyerozyma guilliermondii	0	0	0	0	0	0	0	0	0	0	0	0	0	0	0	0	0	0	0	0	0	0	0	1	0	0	0	1	0	0	0
Eukaryota	Ascomycota	Saccharomycetes	Saccharomycetales	Debaryomycetaceae	Meyerozyma	Meyerozyma sp.	0	0	0	0	0	0	0	0	0	0	0	0	0	0	0	0	0	0	0	0	0	0	0	0	0	0	0	0	0	0	0
Eukaryota	Ascomycota	Saccharomycetes	Saccharomycetales	Debaryomycetaceae	Meyerozyma	Unclassified Meyerozyma	0	0	0	0	0	0	0	1	0	0	0	0	1	0	0	0	0	0	0	0	0	0	0	0	0	0	0	0	0	0	0
Eukaryota	Ascomycota	Saccharomycetes	Saccharomycetales	Debaryomycetaceae	Unclassified Debaryomycetaceae	Unclassified Debaryomycetaceae	0	0	0	0	0	0	0	0	0	0	0	0	0	0	0	0	0	0	0	0	0	0	0	0	0	0	0	0	0	0	0
Eukaryota	Ascomycota	Saccharomycetes	Saccharomycetales	Unclassified Saccharomycetales	Unclassified Saccharomycetales	Unclassified Saccharomycetales	0	0	0	0	0	0	0	0	0	0	0	0	0	0	0	0	0	0	0	0	0	0	0	0	0	0	0	0	0	0	0
Eukaryota	Ascomycota	Sordariomycetes	Hypocreales	Clavicipitaceae	Metarhizium	Metarhizium anisopliae	0	0	0	0	0	0	0	0	0	0	0	0	0	0	0	0	0	0	0	0	0	0	0	0	0	0	0	0	0	0	0
Eukaryota	Ascomycota	Sordariomycetes	Hypocreales	Nectriaceae	Fusarium	Fusarium proliferatum	0	0	0	0	0	0	0	0	0	0	0	0	0	0	0	0	5	0	0	0	0	0	0	0	0	0	0	0	0	0	0
Eukaryota	Ascomycota	Sordariomycetes	Hypocreales	Nectriaceae	Fusarium	Unclassified Fusarium	0	0	0	0	0	0	0	0	0	0	0	0	0	0	0	0	0	0	0	0	0	0	0	0	0	0	0	0	0	0	0
Eukaryota	Basidiomycota	Malasseziomycetes	Malasseziales	Malasseziaceae	Malassezia	Malassezia globosa	0	0	0	0	0	0	0	0	0	0	0	0	0	0	0	0	0	0	0	0	0	0	0	0	0	0	0	0	0	0	0
Eukaryota	Basidiomycota	Malasseziomycetes	Malasseziales	Malasseziaceae	Malassezia	Malassezia restricta	2	0	0	0	1	0	0	0	0	0	0	0	0	0	0	0	0	0	0	0	0	0	0	0	0	0	2	0	0	0	0
Eukaryota	Basidiomycota	Malasseziomycetes	Malasseziales	Malasseziaceae	Malassezia	Unclassified Malassezia	0	0	0	0	0	0	0	0	0	0	0	0	0	0	0	0	0	0	0	0	0	0	0	0	0	0	0	0	0	0	0
Eukaryota	Basidiomycota	Unclassified Basidiomycota	Unclassified Basidiomycota	Unclassified Basidiomycota	Unclassified Basidiomycota	Unclassified Basidiomycota	0	0	0	0	0	0	0	0	0	0	0	0	0	0	0	0	0	0	0	0	0	0	0	0	0	0	0	0	0	0	0
Eukaryota	Chytridiomycota	Neocallimastigomycetes	Neocallimastigales	Neocallimastigaceae	Piromyces	Piromyces sp.	0	0	0	0	0	0	0	0	0	0	0	0	0	0	0	0	0	0	0	0	0	0	0	0	0	0	0	0	0	0	40
Eukaryota	Mucoromycota	Glomeromycetes	Glomerales	Glomeraceae	Rhizophagus	Rhizophagus irregularis	0	0	0	0	0	0	0	0	0	0	0	0	0	0	0	0	0	0	0	0	4	1	0	0	0	0	0	5	1	0	0
Eukaryota	Mucoromycota	Mucoromycetes	Mucorales	Rhizopodaceae	Rhizopus	Rhizopus arrhizus	213	190	197	168	203	200	145	325	239	252	281	453	215	216	274	217	274	287	305	217	182	116	232	149	328	246	199	239	96	286	117
Eukaryota	Mucoromycota	Mucoromycetes	Mucorales	Rhizopodaceae	Rhizopus	Rhizopus delemar	3	4	1	5	2	2	1	5	6	2	7	4	5	0	3	0	1	2	2	2	3	1	2	2	0	5	1	4	4	2	5
No CDS	No CDS	No CDS	No CDS	No CDS	No CDS	No CDS	987	9923	338	371	774	476	298	158	2245	288	734	1206	662	340	4107	1876	2307	2337	2000	3912	13768	13414	2098	1841	153	408	12249	5351	8148	15939	97072
Unclassified	Unclassified	Unclassified	Unclassified	Unclassified	Unclassified	Unclassified	153330	158133	156220	126829	177205	167308	107645	232732	180817	168820	197630	316450	158499	158528	206483	163436	224150	178087	221129	130827	175825	152729	135003	94100	232532	147265	227830	167894	93659	268560	960731
Unmapped	Unmapped	Unmapped	Unmapped	Unmapped	Unmapped	Unmapped	131620	76353	65504	67468	152378	95121	48991	117002	160592	75935	99925	134177	77347	71084	128729	77319	91326	87668	156051	70930	562684	404889	143403	110367	100943	84335	456671	293512	169474	478619	1507491
Viruses	Bacteriophage sp. (no phylum in NCBI)	Bacteriophage sp. (no class in NCBI)	Bacteriophage sp. (no order in NCBI)	Bacteriophage sp. (no family in NCBI)	Bacteriophage sp. (no genus in NCBI)	Bacteriophage sp.	26	7	2	7	1	12	5	17	14	10	14	28	6	5	7	7	9	8	43	12	145	513	53	39	7	6	204	77	120	266	2291
Viruses	Cressdnaviricota	Repensiviricetes	Geplafuvirales	Genomoviridae	Unclassified Genomoviridae	Unclassified Genomoviridae	0	0	1	0	0	0	0	0	0	0	0	0	0	0	0	0	0	0	0	0	0	0	0	0	0	0	0	0	0	0	0
Viruses	Hofneiviricota	Faserviricetes	Tubulavirales	Inoviridae	Inoviridae sp. (no genus in NCBI)	Inoviridae sp.	2	1	0	0	2	1	1	2	9	1	4	2	1	1	4	2	0	1	5	1	347	36	0	45	2	0	112	118	3	9	54
Viruses	Peploviricota	Herviviricetes	Herpesvirales	Herpesviridae	Roseolovirus	Unclassified Roseolovirus	0	0	0	0	0	0	0	0	0	0	0	0	0	0	0	0	0	0	0	0	4	0	0	0	0	0	0	0	0	0	2
Viruses	Peploviricota	Herviviricetes	Herpesvirales	Herpesviridae	Simplexvirus	Human alphaherpesvirus 1	0	0	0	0	0	0	0	6	0	0	0	0	0	0	0	0	0	0	0	0	0	0	0	0	0	0	0	0	0	0	0
Viruses	Phixviricota	Malgrandaviricetes	Petitvirales	Microviridae	Microviridae sp. (no genus in NCBI)	Microviridae sp.	0	0	4	3	0	8	0	0	3	0	0	0	2	0	4	0	0	0	2	0	12	46	2	0	0	0	85	0	132	100	1234
Viruses	Unclassified Viruses	Unclassified Viruses	Unclassified Viruses	Unclassified Viruses	Unclassified Viruses	Unclassified Viruses	73	7	3	25	36	86	13	5	153	9	28	69	14	10	69	5	9	36	107	26	1519	1459	169	160	3	17	1796	458	1073	1664	15882
Viruses	Uroviricota	Caudoviricetes	Anayavirus (no order in NCBI)	Anayavirus (no family in NCBI)	Anayavirus	Mycobacterium phage Guanica15	0	0	0	0	0	0	0	0	0	0	0	0	0	0	0	0	0	0	0	0	0	0	0	0	0	0	0	0	0	0	15
Viruses	Uroviricota	Caudoviricetes	Caudovirales	Ackermannviridae	Ackermannviridae sp. (no genus in NCBI)	Ackermannviridae sp.	0	0	0	0	0	0	0	0	0	0	0	47	0	0	3	0	0	0	0	1	6	33	0	4	0	0	78	412	4	723	513
Viruses	Uroviricota	Caudoviricetes	Caudovirales	Ackermannviridae	Unclassified Ackermannviridae	Unclassified Ackermannviridae	3	0	0	0	0	0	0	0	0	0	0	0	0	0	0	0	0	0	0	0	15	0	0	0	0	0	3	0	0	0	398
Viruses	Uroviricota	Caudoviricetes	Caudovirales	Caudovirales sp. (no family in NCBI)	Caudovirales sp. (no genus in NCBI)	Caudovirales sp.	7	2	0	4	2	5	0	0	21	0	1	0	0	0	13	0	0	10	37	2	160	121	11	6	2	0	171	36	1192	154	5684
Viruses	Uroviricota	Caudoviricetes	Caudovirales	Herelleviridae	Herelleviridae sp. (no genus in NCBI)	Herelleviridae sp.	0	0	0	0	0	0	0	0	0	0	0	0	0	0	0	0	0	0	1	0	5	6	0	0	0	0	0	8	0	0	36
Viruses	Uroviricota	Caudoviricetes	Caudovirales	Herelleviridae	Tsarbombavirus	Unclassified Tsarbombavirus	0	0	0	0	0	0	0	0	0	0	0	0	0	0	0	0	0	0	0	0	0	0	0	0	0	0	0	0	0	0	0
Viruses	Uroviricota	Caudoviricetes	Caudovirales	Myoviridae	Myoviridae sp. (no genus in NCBI)	Myoviridae sp.	250	80	38	47	90	369	139	73	533	59	96	129	41	42	102	36	44	84	213	57	13307	5055	268	881	55	75	20366	931	2015	3003	49925
Viruses	Uroviricota	Caudoviricetes	Caudovirales	Myoviridae	Unclassified Myoviridae	Unclassified Myoviridae	491	447	445	433	500	595	308	846	545	528	609	935	505	505	635	477	607	619	700	449	477	421	528	336	735	558	596	495	187	731	1034
Viruses	Uroviricota	Caudoviricetes	Caudovirales	Podoviridae	Podoviridae sp. (no genus in NCBI)	Podoviridae sp.	54	26	36	60	34	182	16	67	517	28	167	106	35	29	296	16	23	31	1969	72	466	2240	217	115	55	38	861	175	157	1188	17180
Viruses	Uroviricota	Caudoviricetes	Caudovirales	Podoviridae	Unclassified Podoviridae	Unclassified Podoviridae	0	0	0	0	0	0	1	0	0	0	0	0	0	0	4	0	0	0	1	0	1	21	1	0	0	2	75	0	4	14	831
Viruses	Uroviricota	Caudoviricetes	Caudovirales	Rountreeviridae	Andhravirus	Unclassified Andhravirus	0	0	0	0	0	0	0	0	0	0	0	0	0	0	0	0	0	0	0	0	0	0	0	0	0	0	0	0	0	0	0
Viruses	Uroviricota	Caudoviricetes	Caudovirales	Siphoviridae	Gordonia phage Margaret (no genus in NCBI)	Gordonia phage Margaret	0	0	0	0	0	0	0	0	0	0	0	0	0	0	0	0	0	0	0	0	0	11	0	0	0	0	9	0	0	0	0
Viruses	Uroviricota	Caudoviricetes	Caudovirales	Siphoviridae	Pahexavirus	Cutibacterium phage P107A	0	0	0	0	0	0	0	0	0	0	0	0	0	0	0	0	0	0	0	0	0	0	0	0	0	0	0	0	0	0	0
Viruses	Uroviricota	Caudoviricetes	Caudovirales	Siphoviridae	Pahexavirus	Unclassified Pahexavirus	0	0	0	0	0	0	0	0	0	0	0	0	0	0	0	0	0	0	0	0	0	6	0	0	0	0	5	0	0	0	0
Viruses	Uroviricota	Caudoviricetes	Caudovirales	Siphoviridae	Siphoviridae sp. (no genus in NCBI)	Siphoviridae sp.	711	285	310	515	370	581	378	505	1494	331	1453	841	316	306	1237	268	345	555	2732	726	7608	24092	2789	1369	443	451	8737	3129	2987	17684	96027
Viruses	Uroviricota	Caudoviricetes	Caudovirales	Siphoviridae	Sourvirus	Gordonia phage Mariokart	0	0	0	0	0	1	0	0	0	0	0	0	0	0	0	0	0	0	6	0	0	0	0	0	0	0	0	0	0	0	0
Viruses	Uroviricota	Caudoviricetes	Caudovirales	Siphoviridae	Unclassified Siphoviridae	Unclassified Siphoviridae	25	2	2	0	4	3	1	0	24	1	0	4	0	0	8	3	0	3	42	1	148	201	22	39	0	1	149	29	43	503	1604
Viruses	Uroviricota	Caudoviricetes	Caudovirales	Unclassified Caudovirales	Unclassified Caudovirales	Unclassified Caudovirales	120	27	11	66	58	104	34	39	249	31	100	107	24	22	209	31	42	40	186	67	2339	3238	290	468	25	29	3071	630	2972	2422	39149
Viruses	Uroviricota	Caudoviricetes	Crassvirales	CrAss-like virus sp. (no family in NCBI)	CrAss-like virus sp. (no genus in NCBI)	CrAss-like virus sp.	51	0	0	0	27	0	0	0	12	0	0	0	0	0	0	0	0	0	0	0	16	19	0	0	0	0	4	10	2	24	19
Viruses	Uroviricota	Caudoviricetes	Crassvirales	Unclassified Crassvirales	Unclassified Crassvirales	Unclassified Crassvirales	0	0	0	0	0	0	0	0	0	0	0	0	0	0	0	0	0	0	0	0	0	0	0	0	0	0	0	0	0	0	9
Viruses	Uroviricota	Caudoviricetes	Unclassified Caudoviricetes	Unclassified Caudoviricetes	Unclassified Caudoviricetes	Unclassified Caudoviricetes	13	0	0	0	0	5	0	0	0	0	2	1	0	0	2	0	0	0	0	0	43	5	9	0	0	0	187	5	3	4	1430

## Sheet: Table_S4
Table S4. Taxonomic distribution in nasopharynx samples.
Taxon							Subject
Domain	Phylum	Class	Order	Family	Genus	Species	be_01	be_03	be_04	be_05	be_06	be_07	be_08	be_09	be_10	cf_02	cf_04	cf_05	cf_06	cf_07	cf_08	cf_09	cf_10	cf_11	cf_12	cf_13	ht_01	ht_02	ht_04	ht_05	ht_06	ht_07	ht_08	ht_09	ht_10	ht_12
Archaea	Candidatus Aenigmarchaeota	Candidatus Aenigmarchaeota archaeon (no class in NCBI)	Candidatus Aenigmarchaeota archaeon (no order in NCBI)	Candidatus Aenigmarchaeota archaeon (no family in NCBI)	Candidatus Aenigmarchaeota archaeon (no genus in NCBI)	Candidatus Aenigmarchaeota archaeon	0	0	0	0	0	0	0	0	0	0	0	0	0	0	0	0	0	0	0	0	0	0	0	0	0	0	0	0	0	0
Archaea	Candidatus Bathyarchaeota	Candidatus Bathyarchaeota archaeon (no class in NCBI)	Candidatus Bathyarchaeota archaeon (no order in NCBI)	Candidatus Bathyarchaeota archaeon (no family in NCBI)	Candidatus Bathyarchaeota archaeon (no genus in NCBI)	Candidatus Bathyarchaeota archaeon	0	0	0	0	0	0	0	0	0	0	0	0	0	0	0	0	0	0	0	0	0	0	0	0	0	0	0	0	0	0
Archaea	Candidatus Lokiarchaeota	Candidatus Lokiarchaeota archaeon (no class in NCBI)	Candidatus Lokiarchaeota archaeon (no order in NCBI)	Candidatus Lokiarchaeota archaeon (no family in NCBI)	Candidatus Lokiarchaeota archaeon (no genus in NCBI)	Candidatus Lokiarchaeota archaeon	0	0	0	0	0	0	0	0	0	0	0	0	0	0	0	0	0	0	0	0	0	0	0	0	0	0	0	0	0	0
Archaea	Candidatus Micrarchaeota	Candidatus Micrarchaeota archaeon (no class in NCBI)	Candidatus Micrarchaeota archaeon (no order in NCBI)	Candidatus Micrarchaeota archaeon (no family in NCBI)	Candidatus Micrarchaeota archaeon (no genus in NCBI)	Candidatus Micrarchaeota archaeon	0	0	0	0	0	0	0	0	0	0	0	0	0	0	0	0	0	0	0	0	0	0	0	0	0	0	0	0	0	0
Archaea	Euryarchaeota	Halobacteria	Haloferacales	Haloferacaceae	Haloferax	Haloferax gibbonsii	12	0	0	0	0	1	2	2	0	0	0	0	0	0	0	2	0	2	2	0	2	0	2	0	0	0	4	0	0	0
Archaea	Euryarchaeota	Methanobacteria	Methanobacteriales	Methanobacteriaceae	Methanobrevibacter	Methanobrevibacter sp.	0	0	0	0	0	0	0	0	0	0	0	0	0	0	0	0	0	0	0	0	0	0	0	0	0	0	0	0	0	0
Archaea	Unclassified Archaea	Unclassified Archaea	Unclassified Archaea	Unclassified Archaea	Unclassified Archaea	Unclassified Archaea	0	0	0	0	0	0	0	0	0	0	0	0	0	0	0	0	0	0	0	0	0	0	0	0	0	0	0	0	0	0
Bacteria	Acidobacteria	Acidobacteria bacterium (no class in NCBI)	Acidobacteria bacterium (no order in NCBI)	Acidobacteria bacterium (no family in NCBI)	Acidobacteria bacterium (no genus in NCBI)	Acidobacteria bacterium	0	0	0	0	0	6	1	0	0	0	0	0	0	5	0	0	0	0	0	0	0	1	0	0	0	0	2	0	0	0
Bacteria	Acidobacteria	Acidobacteriia	Unclassified Acidobacteriia	Unclassified Acidobacteriia	Unclassified Acidobacteriia	Unclassified Acidobacteriia	6	0	0	0	0	2	0	0	0	0	2	0	0	8	0	0	0	4	0	2	4	0	0	0	0	0	2	2	0	0
Bacteria	Acidobacteria	Unclassified Acidobacteria	Unclassified Acidobacteria	Unclassified Acidobacteria	Unclassified Acidobacteria	Unclassified Acidobacteria	0	0	0	0	0	0	0	0	0	0	0	0	0	2	0	0	0	2	0	0	0	0	0	0	0	0	2	2	0	0
Bacteria	Actinobacteria	Actinomycetia	Actinomycetales	Actinomycetaceae	Actinobaculum	Actinobaculum sp.	0	0	0	0	0	0	0	0	0	0	0	0	0	0	0	0	0	0	0	1	0	0	0	0	0	0	0	0	0	0
Bacteria	Actinobacteria	Actinomycetia	Actinomycetales	Actinomycetaceae	Actinomyces	Actinomyces bouchesdurhonensis	175	65	64	104	76	93	79	175	102	76	52	87	85	92	116	99	93	54	54	90	121	71	92	157	117	71	118	94	79	85
Bacteria	Actinobacteria	Actinomycetia	Actinomycetales	Actinomycetaceae	Actinomyces	Actinomyces bowdenii	0	0	0	0	0	0	0	0	0	0	0	0	0	0	0	0	0	0	0	0	0	0	0	0	0	0	0	0	0	0
Bacteria	Actinobacteria	Actinomycetia	Actinomycetales	Actinomycetaceae	Actinomyces	Actinomyces culturomici	0	0	0	0	0	0	0	0	0	0	0	0	0	0	0	0	0	0	0	0	0	0	0	0	0	0	0	0	0	0
Bacteria	Actinobacteria	Actinomycetia	Actinomycetales	Actinomycetaceae	Actinomyces	Actinomyces dentalis	299	288	295	321	288	356	211	265	288	280	242	342	299	183	318	354	215	210	187	359	343	293	264	233	456	249	420	238	247	267
Bacteria	Actinobacteria	Actinomycetia	Actinomycetales	Actinomycetaceae	Actinomyces	Actinomyces gaoshouyii	0	0	0	0	0	0	0	0	0	0	0	0	0	0	0	0	0	0	0	0	0	0	0	0	0	0	0	0	0	0
Bacteria	Actinobacteria	Actinomycetia	Actinomycetales	Actinomycetaceae	Actinomyces	Actinomyces gerencseriae	47	32	34	42	31	46	25	70	38	27	30	41	31	27	30	40	32	13	38	38	40	30	31	49	41	23	55	30	35	30
Bacteria	Actinobacteria	Actinomycetia	Actinomycetales	Actinomycetaceae	Actinomyces	Actinomyces graevenitzii	34	6	22	13	11	24	12	24	18	5	6	19	12	95	11	32	13	14	12	61	9	14	20	55	42	17	19	14	11	9
Bacteria	Actinobacteria	Actinomycetia	Actinomycetales	Actinomycetaceae	Actinomyces	Actinomyces israelii	2	0	0	0	0	0	0	0	0	0	0	0	0	1	0	0	0	0	0	0	0	0	0	0	0	0	0	0	0	0
Bacteria	Actinobacteria	Actinomycetia	Actinomycetales	Actinomycetaceae	Actinomyces	Actinomyces johnsonii	0	0	0	0	0	0	0	0	0	0	0	0	0	0	0	0	0	0	0	0	0	0	0	0	0	0	0	0	0	0
Bacteria	Actinobacteria	Actinomycetia	Actinomycetales	Actinomycetaceae	Actinomyces	Actinomyces marseillensis	0	0	0	0	0	0	0	0	0	0	0	0	0	0	0	0	0	0	0	0	0	0	0	0	0	0	0	0	0	0
Bacteria	Actinobacteria	Actinomycetia	Actinomycetales	Actinomycetaceae	Actinomyces	Actinomyces massiliensis	0	0	0	0	0	0	1	0	0	0	0	0	0	3	2	0	0	0	0	0	0	0	0	0	0	0	0	0	0	0
Bacteria	Actinobacteria	Actinomycetia	Actinomycetales	Actinomycetaceae	Actinomyces	Actinomyces mediterranea	0	0	0	0	0	0	0	0	0	0	0	0	0	0	0	0	0	0	0	0	0	0	0	0	0	0	0	0	0	0
Bacteria	Actinobacteria	Actinomycetia	Actinomycetales	Actinomycetaceae	Actinomyces	Actinomyces naeslundii	2	1	2	0	0	0	1	8	0	1	0	0	0	8	0	0	0	1	0	0	0	2	1	3	1	2	2	0	0	1
Bacteria	Actinobacteria	Actinomycetia	Actinomycetales	Actinomycetaceae	Actinomyces	Actinomyces oricola	0	0	0	0	0	0	0	0	0	0	0	0	0	0	0	0	0	0	0	0	0	0	0	0	0	0	0	0	0	0
Bacteria	Actinobacteria	Actinomycetia	Actinomycetales	Actinomycetaceae	Actinomyces	Actinomyces oris	8	0	0	0	1	0	0	6	0	0	0	0	0	125	0	0	0	1	1	0	1	0	3	2	2	0	6	0	0	0
Bacteria	Actinobacteria	Actinomycetia	Actinomycetales	Actinomycetaceae	Actinomyces	Actinomyces pacaensis	0	0	0	0	0	0	0	0	0	0	0	0	0	0	0	0	0	0	0	0	0	0	0	0	0	0	0	0	0	0
Bacteria	Actinobacteria	Actinomycetia	Actinomycetales	Actinomycetaceae	Actinomyces	Actinomyces procaprae	0	0	0	0	0	0	0	0	0	0	0	0	0	0	0	0	0	0	0	0	0	0	0	0	0	0	0	0	0	0
Bacteria	Actinobacteria	Actinomycetia	Actinomycetales	Actinomycetaceae	Actinomyces	Actinomyces provencensis	0	0	0	0	0	0	0	0	0	0	0	0	0	0	0	0	0	0	0	0	0	0	0	0	0	0	0	0	0	0
Bacteria	Actinobacteria	Actinomycetia	Actinomycetales	Actinomycetaceae	Actinomyces	Actinomyces slackii	0	0	0	0	0	0	0	0	0	0	0	0	0	0	0	0	0	0	0	0	0	0	0	0	0	0	0	0	0	0
Bacteria	Actinobacteria	Actinomycetia	Actinomycetales	Actinomycetaceae	Actinomyces	Actinomyces sp.	1659	1543	1472	1635	1541	1777	1116	1525	1624	1302	1120	1835	1487	1398	1657	1799	1186	1005	1193	1938	1803	1592	1372	1510	2418	1354	2077	1341	1295	1402
Bacteria	Actinobacteria	Actinomycetia	Actinomycetales	Actinomycetaceae	Actinomyces	Actinomyces succiniciruminis	0	0	0	0	0	0	0	0	0	0	0	0	0	0	0	0	0	0	0	0	0	0	0	0	0	0	0	0	0	0
Bacteria	Actinobacteria	Actinomycetia	Actinomycetales	Actinomycetaceae	Actinomyces	Actinomyces trachealis	0	0	0	0	0	0	0	0	0	0	0	0	0	0	0	0	0	0	0	0	0	0	0	0	0	0	0	0	0	0
Bacteria	Actinobacteria	Actinomycetia	Actinomycetales	Actinomycetaceae	Actinomyces	Actinomyces urogenitalis	0	0	0	0	0	0	0	0	0	0	0	0	0	0	0	0	0	0	0	0	0	0	0	0	0	0	0	0	0	0
Bacteria	Actinobacteria	Actinomycetia	Actinomycetales	Actinomycetaceae	Actinomyces	Actinomyces viscosus	0	0	0	0	0	0	0	0	0	0	0	0	0	0	0	0	0	0	0	0	0	0	0	0	0	0	0	0	0	0
Bacteria	Actinobacteria	Actinomycetia	Actinomycetales	Actinomycetaceae	Actinomyces	Actinomyces wuliandei	0	0	0	0	0	0	0	0	0	0	0	0	0	0	0	0	0	0	0	0	0	0	0	0	0	0	0	0	0	0
Bacteria	Actinobacteria	Actinomycetia	Actinomycetales	Actinomycetaceae	Actinomyces	Unclassified Actinomyces	28267	19742	19954	22481	19151	24732	14311	26025	21459	17727	14232	26369	17928	16409	22077	23618	15326	14845	13663	27224	23133	21968	18416	24460	28766	16067	28202	17318	16284	18108
Bacteria	Actinobacteria	Actinomycetia	Actinomycetales	Actinomycetaceae	Actinomycetaceae bacterium (no genus in NCBI)	Actinomycetaceae bacterium	0	0	0	0	0	0	0	0	0	0	0	0	0	0	0	0	0	0	0	0	0	0	0	0	0	0	0	0	0	0
Bacteria	Actinobacteria	Actinomycetia	Actinomycetales	Actinomycetaceae	Ancrocorticia	Ancrocorticia populi	0	0	0	0	0	0	0	0	0	0	0	0	0	0	0	0	0	0	0	0	0	0	0	0	0	0	0	0	0	0
Bacteria	Actinobacteria	Actinomycetia	Actinomycetales	Actinomycetaceae	Arcanobacterium	Arcanobacterium sp.	0	0	0	0	0	0	0	0	0	0	0	0	0	0	0	0	0	0	0	0	0	0	0	0	0	0	0	0	0	0
Bacteria	Actinobacteria	Actinomycetia	Actinomycetales	Actinomycetaceae	Arcanobacterium	Unclassified Arcanobacterium	0	0	0	0	0	0	0	0	0	0	0	0	0	0	0	0	0	0	0	0	0	0	0	0	0	0	0	0	0	0
Bacteria	Actinobacteria	Actinomycetia	Actinomycetales	Actinomycetaceae	Gleimia	Gleimia coleocanis	0	0	0	0	0	0	0	0	0	0	0	0	0	0	0	0	0	0	0	0	0	0	0	0	0	0	0	0	0	0
Bacteria	Actinobacteria	Actinomycetia	Actinomycetales	Actinomycetaceae	Gleimia	Gleimia europaea	0	0	0	0	0	0	0	0	0	0	0	0	0	0	0	0	0	0	0	0	0	0	0	0	0	0	0	0	0	0
Bacteria	Actinobacteria	Actinomycetia	Actinomycetales	Actinomycetaceae	Mobiluncus	Mobiluncus curtisii	0	0	0	0	0	0	0	0	0	0	0	0	0	0	0	0	0	0	0	0	0	0	0	0	0	0	0	0	0	0
Bacteria	Actinobacteria	Actinomycetia	Actinomycetales	Actinomycetaceae	Mobiluncus	Mobiluncus holmesii	0	0	0	0	0	0	0	0	0	0	0	0	0	0	0	0	0	0	0	0	0	0	0	0	0	0	0	0	0	0
Bacteria	Actinobacteria	Actinomycetia	Actinomycetales	Actinomycetaceae	Mobiluncus	Mobiluncus mulieris	0	0	0	0	0	0	0	0	0	0	0	0	0	0	0	0	0	0	0	0	0	0	0	0	0	0	0	0	0	0
Bacteria	Actinobacteria	Actinomycetia	Actinomycetales	Actinomycetaceae	Mobiluncus	Mobiluncus sp.	0	0	0	0	0	0	0	0	0	0	0	0	0	0	0	0	0	0	0	0	0	0	0	0	0	0	0	0	0	0
Bacteria	Actinobacteria	Actinomycetia	Actinomycetales	Actinomycetaceae	Mobiluncus	Unclassified Mobiluncus	39	28	21	39	28	46	33	39	32	23	26	42	39	26	51	47	26	32	22	53	49	27	35	22	51	27	41	29	24	23
Bacteria	Actinobacteria	Actinomycetia	Actinomycetales	Actinomycetaceae	Peptidiphaga	Peptidiphaga gingivicola	0	0	0	0	0	0	0	0	0	0	0	0	0	0	0	0	0	0	0	0	0	0	0	0	0	0	0	0	0	0
Bacteria	Actinobacteria	Actinomycetia	Actinomycetales	Actinomycetaceae	Schaalia	Schaalia cardiffensis	0	0	0	0	0	0	0	0	0	0	0	0	0	0	0	0	0	0	0	0	0	0	0	0	0	0	0	0	0	0
Bacteria	Actinobacteria	Actinomycetia	Actinomycetales	Actinomycetaceae	Schaalia	Schaalia georgiae	0	0	0	0	0	0	0	0	0	0	0	0	0	0	0	0	0	0	0	0	0	0	0	0	0	0	0	0	0	0
Bacteria	Actinobacteria	Actinomycetia	Actinomycetales	Actinomycetaceae	Schaalia	Schaalia hyovaginalis	0	0	0	0	0	0	0	0	0	0	0	0	0	0	0	0	0	0	0	0	0	0	0	0	0	0	0	0	0	0
Bacteria	Actinobacteria	Actinomycetia	Actinomycetales	Actinomycetaceae	Schaalia	Schaalia meyeri	0	0	0	0	0	0	0	0	0	0	0	0	0	2	0	0	0	0	0	0	0	0	0	0	0	0	0	0	0	0
Bacteria	Actinobacteria	Actinomycetia	Actinomycetales	Actinomycetaceae	Schaalia	Schaalia odontolytica	2	0	0	0	0	0	0	0	0	0	0	0	0	12	0	0	0	0	0	0	0	0	0	0	0	0	0	0	0	0
Bacteria	Actinobacteria	Actinomycetia	Actinomycetales	Actinomycetaceae	Schaalia	Schaalia radingae	0	0	0	0	0	0	0	0	0	0	0	0	0	0	0	0	0	0	0	0	0	0	0	0	0	0	0	0	0	0
Bacteria	Actinobacteria	Actinomycetia	Actinomycetales	Actinomycetaceae	Schaalia	Schaalia sp.	0	0	0	0	0	0	0	0	0	0	0	0	0	2	0	0	0	0	0	0	0	0	0	0	0	0	0	0	0	0
Bacteria	Actinobacteria	Actinomycetia	Actinomycetales	Actinomycetaceae	Schaalia	Schaalia suimastitidis	0	0	0	0	0	0	0	0	0	0	0	0	0	0	0	0	0	0	0	0	0	0	0	0	0	0	0	0	0	0
Bacteria	Actinobacteria	Actinomycetia	Actinomycetales	Actinomycetaceae	Schaalia	Schaalia vaccimaxillae	0	0	0	0	0	0	0	0	0	0	0	0	0	0	0	0	0	0	0	0	0	0	0	0	0	0	0	0	0	0
Bacteria	Actinobacteria	Actinomycetia	Actinomycetales	Actinomycetaceae	Schaalia	Unclassified Schaalia	0	0	0	0	0	0	0	0	0	0	0	0	0	3	0	0	0	0	0	0	0	0	0	0	0	0	0	0	0	0
Bacteria	Actinobacteria	Actinomycetia	Actinomycetales	Actinomycetaceae	Trueperella	Trueperella pecoris	0	0	0	0	0	0	0	0	0	0	0	0	0	0	0	0	0	0	0	0	0	0	0	0	0	0	0	0	0	0
Bacteria	Actinobacteria	Actinomycetia	Actinomycetales	Actinomycetaceae	Trueperella	Trueperella pyogenes	0	0	0	0	0	0	0	0	0	0	0	0	0	0	0	0	0	0	0	0	0	0	0	0	0	0	0	0	0	0
Bacteria	Actinobacteria	Actinomycetia	Actinomycetales	Actinomycetaceae	Trueperella	Trueperella sp.	0	0	0	0	0	0	0	0	0	0	0	0	0	0	0	0	0	0	0	0	0	0	0	0	0	0	0	0	0	0
Bacteria	Actinobacteria	Actinomycetia	Actinomycetales	Actinomycetaceae	Trueperella	Unclassified Trueperella	0	0	0	0	0	0	0	0	0	0	0	0	0	0	0	0	0	0	0	0	0	0	0	0	0	0	0	0	0	0
Bacteria	Actinobacteria	Actinomycetia	Actinomycetales	Actinomycetaceae	Unclassified Actinomycetaceae	Unclassified Actinomycetaceae	361	166	166	204	165	209	189	340	194	166	124	176	191	1986	192	234	128	122	185	303	189	162	182	421	359	214	287	237	156	159
Bacteria	Actinobacteria	Actinomycetia	Actinomycetales	Actinomycetaceae	Varibaculum	Unclassified Varibaculum	0	0	0	0	0	0	0	0	0	0	0	0	0	0	0	0	0	0	0	0	0	0	0	0	0	0	0	0	0	0
Bacteria	Actinobacteria	Actinomycetia	Actinomycetales	Actinomycetaceae	Varibaculum	Varibaculum cambriense	0	0	0	0	0	0	0	0	0	0	0	0	0	0	0	0	0	0	0	0	0	0	0	0	0	0	0	0	0	0
Bacteria	Actinobacteria	Actinomycetia	Actinomycetales	Actinomycetaceae	Varibaculum	Varibaculum massiliense	0	0	0	0	0	0	0	0	0	0	0	0	0	0	0	0	0	0	0	0	0	0	0	0	0	0	0	0	0	0
Bacteria	Actinobacteria	Actinomycetia	Actinomycetales	Actinomycetaceae	Varibaculum	Varibaculum prostatecancerukia	0	0	0	0	0	0	0	0	0	0	0	0	0	0	0	0	0	0	0	0	0	0	0	0	0	0	0	0	0	0
Bacteria	Actinobacteria	Actinomycetia	Actinomycetia bacterium (no order in NCBI)	Actinomycetia bacterium (no family in NCBI)	Actinomycetia bacterium (no genus in NCBI)	Actinomycetia bacterium	0	0	0	0	0	0	0	6	0	0	0	0	0	3	0	0	0	0	0	0	0	0	4	0	0	0	1	2	0	0
Bacteria	Actinobacteria	Actinomycetia	Bifidobacteriales	Bifidobacteriaceae	Aeriscardovia	Aeriscardovia sp.	0	0	0	0	0	0	0	0	0	0	0	0	0	0	0	0	0	0	0	0	0	0	0	0	0	0	0	0	0	0
Bacteria	Actinobacteria	Actinomycetia	Bifidobacteriales	Bifidobacteriaceae	Aeriscardovia	Unclassified Aeriscardovia	0	0	0	0	0	0	0	0	0	0	0	0	0	0	0	0	0	0	0	0	0	0	0	0	0	0	0	0	0	0
Bacteria	Actinobacteria	Actinomycetia	Bifidobacteriales	Bifidobacteriaceae	Alloscardovia	Alloscardovia omnicolens	0	0	0	0	0	0	0	0	0	0	0	0	0	0	0	0	0	0	0	0	0	0	0	0	0	0	0	0	0	0
Bacteria	Actinobacteria	Actinomycetia	Bifidobacteriales	Bifidobacteriaceae	Bifidobacteriaceae bacterium (no genus in NCBI)	Bifidobacteriaceae bacterium	0	0	0	0	0	0	0	0	0	0	0	0	0	0	0	0	0	0	0	0	0	0	0	0	0	0	0	0	0	0
Bacteria	Actinobacteria	Actinomycetia	Bifidobacteriales	Bifidobacteriaceae	Bifidobacterium	Bifidobacterium aemilianum	0	0	0	0	0	0	0	0	0	0	0	0	0	0	0	0	0	0	0	0	0	0	0	0	0	0	0	0	0	0
Bacteria	Actinobacteria	Actinomycetia	Bifidobacteriales	Bifidobacteriaceae	Bifidobacterium	Bifidobacterium dentium	0	0	0	0	0	0	0	0	0	0	0	0	0	0	0	0	0	0	0	0	0	0	0	0	0	0	0	0	0	0
Bacteria	Actinobacteria	Actinomycetia	Bifidobacteriales	Bifidobacteriaceae	Bifidobacterium	Bifidobacterium longum	0	0	0	0	0	0	0	0	0	0	0	0	0	0	0	0	0	0	0	0	0	0	0	0	0	0	1	0	0	0
Bacteria	Actinobacteria	Actinomycetia	Bifidobacteriales	Bifidobacteriaceae	Bifidobacterium	Bifidobacterium pseudocatenulatum	0	0	0	0	0	0	0	0	0	0	0	0	0	0	0	0	0	0	0	0	0	0	0	0	0	0	0	0	0	0
Bacteria	Actinobacteria	Actinomycetia	Bifidobacteriales	Bifidobacteriaceae	Bifidobacterium	Bifidobacterium subtile	0	0	0	0	0	0	0	0	0	0	0	0	0	0	0	0	0	0	0	0	0	0	0	0	0	0	0	0	0	0
Bacteria	Actinobacteria	Actinomycetia	Bifidobacteriales	Bifidobacteriaceae	Bifidobacterium	Unclassified Bifidobacterium	0	0	0	0	0	0	0	0	0	0	0	0	0	0	0	0	0	0	1	0	1	0	0	0	0	0	0	0	0	0
Bacteria	Actinobacteria	Actinomycetia	Bifidobacteriales	Bifidobacteriaceae	Gardnerella	Gardnerella vaginalis	0	0	0	0	0	0	0	0	0	0	0	0	0	0	0	0	0	0	0	0	0	0	0	0	0	0	0	0	0	0
Bacteria	Actinobacteria	Actinomycetia	Bifidobacteriales	Bifidobacteriaceae	Gardnerella	Unclassified Gardnerella	0	0	0	0	0	0	0	0	0	0	0	0	0	0	0	0	0	0	0	0	0	0	0	0	0	0	0	0	0	0
Bacteria	Actinobacteria	Actinomycetia	Bifidobacteriales	Bifidobacteriaceae	Parascardovia	Parascardovia denticolens	0	0	0	0	0	0	0	0	0	0	0	0	0	0	0	0	0	0	0	0	0	0	0	0	0	0	0	0	0	0
Bacteria	Actinobacteria	Actinomycetia	Bifidobacteriales	Bifidobacteriaceae	Scardovia	Scardovia wiggsiae	0	0	0	0	0	0	0	0	0	0	0	0	0	0	0	0	0	0	0	0	0	0	0	0	0	0	0	0	0	0
Bacteria	Actinobacteria	Actinomycetia	Bifidobacteriales	Bifidobacteriaceae	Unclassified Bifidobacteriaceae	Unclassified Bifidobacteriaceae	0	0	0	0	0	0	0	0	0	0	0	0	0	0	0	0	0	0	0	0	0	0	0	2	72	0	0	0	0	0
Bacteria	Actinobacteria	Actinomycetia	Corynebacteriales	Corynebacteriaceae	Corynebacterium	Corynebacterium accolens	22	0	9	10	0	18	25	6	88	0	0	13	0	7	0	128	20	0	41	51	0	0	9	10	146	11	17	0	0	0
Bacteria	Actinobacteria	Actinomycetia	Corynebacteriales	Corynebacteriaceae	Corynebacterium	Corynebacterium aquilae	0	0	1	4	0	0	0	0	65	0	0	0	0	0	0	0	0	0	0	6	0	0	0	0	0	0	0	0	0	0
Bacteria	Actinobacteria	Actinomycetia	Corynebacteriales	Corynebacteriaceae	Corynebacterium	Corynebacterium argentoratense	0	0	0	0	0	0	0	0	0	0	0	0	0	0	0	0	0	0	0	0	0	0	0	0	0	0	0	0	0	0
Bacteria	Actinobacteria	Actinomycetia	Corynebacteriales	Corynebacteriaceae	Corynebacterium	Corynebacterium aurimucosum	9	0	0	0	0	0	0	0	0	0	0	12	0	3	0	0	0	0	0	9	0	0	0	0	0	0	1	0	0	0
Bacteria	Actinobacteria	Actinomycetia	Corynebacteriales	Corynebacteriaceae	Corynebacterium	Corynebacterium belfantii	0	0	0	0	0	0	0	0	53	0	0	0	0	0	0	0	0	0	0	0	0	0	0	0	0	0	0	0	0	0
Bacteria	Actinobacteria	Actinomycetia	Corynebacteriales	Corynebacteriaceae	Corynebacterium	Corynebacterium bovis	0	0	0	0	0	0	0	0	0	0	0	0	0	0	0	0	0	0	0	0	0	0	0	0	0	0	0	0	0	0
Bacteria	Actinobacteria	Actinomycetia	Corynebacteriales	Corynebacteriaceae	Corynebacterium	Corynebacterium casei	0	0	0	0	0	0	9	0	0	0	0	0	0	0	0	0	0	0	2	0	0	0	0	0	16	0	0	0	0	0
Bacteria	Actinobacteria	Actinomycetia	Corynebacteriales	Corynebacteriaceae	Corynebacterium	Corynebacterium coyleae	0	0	0	0	0	0	5	0	13	0	0	0	0	0	0	0	0	0	0	0	0	0	0	0	0	0	0	0	0	0
Bacteria	Actinobacteria	Actinomycetia	Corynebacteriales	Corynebacteriaceae	Corynebacterium	Corynebacterium cystitidis	0	0	0	0	0	0	0	0	29	0	0	0	0	0	0	0	0	0	0	0	0	0	0	0	0	0	0	0	0	0
Bacteria	Actinobacteria	Actinomycetia	Corynebacteriales	Corynebacteriaceae	Corynebacterium	Corynebacterium diphtheriae	9	0	3	0	0	5	17	5	254	1	2	100	0	10	0	508	31	0	28	38	0	4	7	1	78	6	16	0	0	0
Bacteria	Actinobacteria	Actinomycetia	Corynebacteriales	Corynebacteriaceae	Corynebacterium	Corynebacterium doosanense	0	0	0	0	0	0	0	0	0	0	0	0	0	0	0	0	0	0	0	0	0	0	0	0	0	0	0	0	0	0
Bacteria	Actinobacteria	Actinomycetia	Corynebacteriales	Corynebacteriaceae	Corynebacterium	Corynebacterium durum	0	0	0	0	0	0	0	0	1	0	0	0	0	6	0	0	0	0	0	0	0	0	0	0	0	0	0	0	0	0
Bacteria	Actinobacteria	Actinomycetia	Corynebacteriales	Corynebacteriaceae	Corynebacterium	Corynebacterium endometrii	0	0	0	0	0	0	0	0	0	0	0	0	0	0	0	0	0	0	0	0	0	0	0	0	0	0	0	0	0	0
Bacteria	Actinobacteria	Actinomycetia	Corynebacteriales	Corynebacteriaceae	Corynebacterium	Corynebacterium haemomassiliense	0	0	0	0	0	0	0	0	0	0	0	0	0	0	0	0	0	0	0	0	0	0	0	0	0	0	0	0	0	0
Bacteria	Actinobacteria	Actinomycetia	Corynebacteriales	Corynebacteriaceae	Corynebacterium	Corynebacterium kefirresidentii	128	0	10	11	0	5	0	2	0	0	0	0	0	8	2	15	0	0	4	305	0	10	8	14	11	2	0	0	0	0
Bacteria	Actinobacteria	Actinomycetia	Corynebacteriales	Corynebacteriaceae	Corynebacterium	Corynebacterium macginleyi	25	2	12	10	0	53	13	11	24	0	0	5	0	8	0	13	10	0	86	137	0	1	27	21	447	35	13	6	1	0
Bacteria	Actinobacteria	Actinomycetia	Corynebacteriales	Corynebacteriaceae	Corynebacterium	Corynebacterium mastitidis	0	0	0	0	0	0	0	0	0	0	0	0	0	0	0	0	0	0	0	0	0	0	0	0	0	0	0	0	0	0
Bacteria	Actinobacteria	Actinomycetia	Corynebacteriales	Corynebacteriaceae	Corynebacterium	Corynebacterium matruchotii	1	0	0	0	0	0	5	0	0	0	0	2	0	2	0	0	0	0	1	0	0	0	0	4	1	1	0	0	0	0
Bacteria	Actinobacteria	Actinomycetia	Corynebacteriales	Corynebacteriaceae	Corynebacterium	Corynebacterium minutissimum	0	0	0	0	0	0	0	0	0	0	0	0	0	0	0	0	0	0	0	13	0	0	0	0	0	0	0	0	0	0
Bacteria	Actinobacteria	Actinomycetia	Corynebacteriales	Corynebacteriaceae	Corynebacterium	Corynebacterium parakroppenstedtii	0	0	0	2	0	1	0	0	0	0	0	0	0	0	0	1	0	0	2	0	0	0	0	0	14	0	2	0	0	0
Bacteria	Actinobacteria	Actinomycetia	Corynebacteriales	Corynebacteriaceae	Corynebacterium	Corynebacterium pelargi	0	0	0	0	0	1	7	0	132	0	0	6	0	0	0	25	0	0	0	1	0	0	0	0	2	0	0	0	0	0
Bacteria	Actinobacteria	Actinomycetia	Corynebacteriales	Corynebacteriaceae	Corynebacterium	Corynebacterium propinquum	7	1	2	4	2	1	1881	3	5442	3	0	2773	0	4	1	761	696	0	19	6	2	2	5	14	36	4	175	1	2	3
Bacteria	Actinobacteria	Actinomycetia	Corynebacteriales	Corynebacteriaceae	Corynebacterium	Corynebacterium pseudodiphtheriticum	8	0	0	0	0	0	578	1	899	0	0	75	0	7	0	3509	35	0	36	17	0	2	2	6	70	3	9	0	0	0
Bacteria	Actinobacteria	Actinomycetia	Corynebacteriales	Corynebacteriaceae	Corynebacterium	Corynebacterium pseudotuberculosis	0	0	0	0	0	0	0	0	0	0	0	0	0	0	0	0	0	0	0	0	0	0	0	0	0	0	0	0	0	0
Bacteria	Actinobacteria	Actinomycetia	Corynebacteriales	Corynebacteriaceae	Corynebacterium	Corynebacterium resistens	0	0	0	0	0	0	0	1	41	0	0	0	0	0	0	0	0	0	1	0	0	0	0	0	0	0	0	0	0	0
Bacteria	Actinobacteria	Actinomycetia	Corynebacteriales	Corynebacteriaceae	Corynebacterium	Corynebacterium segmentosum	0	0	0	0	0	0	0	2	0	0	0	0	0	0	0	0	0	0	0	3	0	0	1	0	5	0	8	0	0	0
Bacteria	Actinobacteria	Actinomycetia	Corynebacteriales	Corynebacteriaceae	Corynebacterium	Corynebacterium sp.	68	0	13	26	0	27	67	17	204	0	0	28	0	28	0	437	15	0	72	161	0	11	5	34	549	25	29	0	1	0
Bacteria	Actinobacteria	Actinomycetia	Corynebacteriales	Corynebacteriaceae	Corynebacterium	Corynebacterium striatum	6	0	0	0	0	18	2	1	128	0	0	2	0	5	0	2	5	0	39	36	0	0	6	2	60	1	33	2	0	0
Bacteria	Actinobacteria	Actinomycetia	Corynebacteriales	Corynebacteriaceae	Corynebacterium	Corynebacterium tuberculostearicum	5	0	0	0	0	0	0	0	0	0	0	0	0	1	0	1	0	0	2	9	0	0	2	1	21	2	5	0	0	0
Bacteria	Actinobacteria	Actinomycetia	Corynebacteriales	Corynebacteriaceae	Corynebacterium	Corynebacterium urealyticum	0	0	0	0	0	0	0	0	153	0	0	0	0	0	1	0	0	0	0	80	0	2	0	0	0	0	0	0	0	0
Bacteria	Actinobacteria	Actinomycetia	Corynebacteriales	Corynebacteriaceae	Corynebacterium	Corynebacterium variabile	6	0	0	2	0	0	0	0	0	0	0	0	0	0	0	0	0	0	0	0	0	0	0	0	0	0	0	0	0	0
Bacteria	Actinobacteria	Actinomycetia	Corynebacteriales	Corynebacteriaceae	Corynebacterium	Unclassified Corynebacterium	12663	247	1826	2262	21	3800	22648	1804	60524	78	157	8288	77	2392	68	178752	4714	134	14469	28135	61	761	3608	3997	56711	3206	5194	149	312	51
Bacteria	Actinobacteria	Actinomycetia	Corynebacteriales	Corynebacteriales bacterium (no family in NCBI)	Corynebacteriales bacterium (no genus in NCBI)	Corynebacteriales bacterium	0	0	0	0	0	0	0	0	0	0	0	0	0	0	0	0	0	0	0	0	0	0	0	0	0	0	0	0	0	0
Bacteria	Actinobacteria	Actinomycetia	Corynebacteriales	Dietziaceae	Dietzia	Dietzia alimentaria	0	0	0	0	0	0	0	0	0	0	0	0	0	0	0	0	0	0	0	0	0	0	0	0	0	0	0	0	0	0
Bacteria	Actinobacteria	Actinomycetia	Corynebacteriales	Gordoniaceae	Gordonia	Gordonia sp.	0	0	0	0	0	0	0	0	0	0	0	0	0	0	0	0	0	0	0	0	0	0	0	0	0	0	0	0	0	0
Bacteria	Actinobacteria	Actinomycetia	Corynebacteriales	Gordoniaceae	Gordonia	Unclassified Gordonia	0	0	0	0	0	0	0	0	0	0	0	0	0	0	0	0	0	0	0	0	0	0	0	0	0	0	0	0	0	0
Bacteria	Actinobacteria	Actinomycetia	Corynebacteriales	Lawsonellaceae	Lawsonella	Lawsonella clevelandensis	23	35	446	181	0	1	4	4	0	37	15	1	13	2	0	0	0	0	720	0	3	224	0	535	694	162	239	6	21	31
Bacteria	Actinobacteria	Actinomycetia	Corynebacteriales	Lawsonellaceae	Lawsonella	Unclassified Lawsonella	0	0	3	6	0	0	0	0	0	0	0	0	0	0	0	0	0	0	5	0	0	0	0	2	0	0	0	0	0	0
Bacteria	Actinobacteria	Actinomycetia	Corynebacteriales	Mycobacteriaceae	Mycobacterium	Mycobacterium alsense	0	0	0	0	0	0	0	0	16	0	0	0	0	0	0	0	0	0	0	0	0	0	0	0	0	0	0	0	0	0
Bacteria	Actinobacteria	Actinomycetia	Corynebacteriales	Mycobacteriaceae	Mycobacterium	Mycobacterium avium	0	0	0	2	0	0	0	0	0	0	0	0	0	0	0	0	0	0	0	0	0	0	0	0	0	0	4	0	0	0
Bacteria	Actinobacteria	Actinomycetia	Corynebacteriales	Mycobacteriaceae	Mycobacterium	Mycobacterium goodii	2	0	0	0	0	0	2	0	0	0	0	0	0	0	0	0	0	2	0	2	0	1	0	0	0	0	0	0	0	0
Bacteria	Actinobacteria	Actinomycetia	Corynebacteriales	Mycobacteriaceae	Mycobacterium	Mycobacterium sp.	0	0	0	0	0	0	2	0	0	0	0	0	0	5	0	0	0	0	0	0	0	0	0	0	0	0	5	0	0	0
Bacteria	Actinobacteria	Actinomycetia	Corynebacteriales	Mycobacteriaceae	Mycobacterium	Mycobacterium tuberculosis	0	0	0	0	0	0	0	0	0	0	0	0	0	0	0	0	0	0	0	0	0	0	0	0	0	0	0	0	0	0
Bacteria	Actinobacteria	Actinomycetia	Corynebacteriales	Mycobacteriaceae	Mycobacterium	Unclassified Mycobacterium	0	0	0	0	0	0	0	0	0	0	0	0	0	11	0	0	0	4	0	0	2	0	0	0	0	0	3	0	0	0
Bacteria	Actinobacteria	Actinomycetia	Corynebacteriales	Mycobacteriaceae	Mycobacteroides	Mycobacteroides abscessus	0	0	0	0	0	0	0	0	0	0	0	0	0	0	0	0	0	0	0	0	0	0	0	0	0	0	0	0	0	0
Bacteria	Actinobacteria	Actinomycetia	Corynebacteriales	Mycobacteriaceae	Mycobacteroides	Unclassified Mycobacteroides	0	0	0	0	0	0	0	0	0	0	0	0	0	0	0	0	0	0	0	0	0	0	0	0	0	0	0	0	0	0
Bacteria	Actinobacteria	Actinomycetia	Corynebacteriales	Mycobacteriaceae	Mycolicibacterium	Mycolicibacterium mageritense	0	0	0	0	0	0	0	0	0	0	0	0	0	0	0	0	0	0	0	0	0	0	0	0	0	0	0	0	0	0
Bacteria	Actinobacteria	Actinomycetia	Corynebacteriales	Mycobacteriaceae	Mycolicibacterium	Mycolicibacterium moriokaense	0	0	0	0	0	0	0	0	0	0	0	0	0	0	0	0	0	0	0	0	0	0	0	0	0	0	0	0	0	0
Bacteria	Actinobacteria	Actinomycetia	Corynebacteriales	Mycobacteriaceae	Unclassified Mycobacteriaceae	Unclassified Mycobacteriaceae	4	0	0	0	0	2	4	2	0	0	0	1	1	4	0	0	0	1	1	1	2	1	0	2	2	1	2	0	0	0
Bacteria	Actinobacteria	Actinomycetia	Corynebacteriales	Nocardiaceae	Nocardia	Nocardia abscessus	0	0	0	0	0	0	0	0	0	0	0	0	0	0	0	0	0	0	0	0	0	0	0	0	0	0	0	0	0	0
Bacteria	Actinobacteria	Actinomycetia	Corynebacteriales	Nocardiaceae	Nocardia	Nocardia amamiensis	0	0	0	0	0	0	0	0	0	0	0	0	0	0	0	0	0	0	0	0	0	0	0	0	0	0	0	0	0	0
Bacteria	Actinobacteria	Actinomycetia	Corynebacteriales	Nocardiaceae	Nocardia	Nocardia amikacinitolerans	0	0	0	0	0	0	0	0	0	0	0	0	0	0	0	0	0	0	0	0	0	0	0	0	0	0	0	0	0	0
Bacteria	Actinobacteria	Actinomycetia	Corynebacteriales	Nocardiaceae	Nocardia	Nocardia araoensis	0	0	0	0	0	0	0	0	0	0	0	0	0	0	0	0	0	0	0	0	0	0	0	0	0	0	0	0	0	0
Bacteria	Actinobacteria	Actinomycetia	Corynebacteriales	Nocardiaceae	Nocardia	Nocardia arizonensis	0	0	0	0	0	0	0	0	0	0	0	0	0	0	0	0	0	0	0	0	0	0	0	0	0	0	0	0	0	0
Bacteria	Actinobacteria	Actinomycetia	Corynebacteriales	Nocardiaceae	Nocardia	Nocardia arthritidis	0	0	0	0	0	0	0	0	0	0	0	0	0	0	0	0	0	0	0	0	0	0	0	0	0	0	0	0	0	0
Bacteria	Actinobacteria	Actinomycetia	Corynebacteriales	Nocardiaceae	Nocardia	Nocardia asiatica	0	2	0	1	0	1	2	1	0	0	0	0	1	0	0	0	1	0	1	1	1	1	1	1	3	0	2	1	4	0
Bacteria	Actinobacteria	Actinomycetia	Corynebacteriales	Nocardiaceae	Nocardia	Nocardia aurantiaca	0	1	0	0	0	0	0	4	0	0	0	0	0	3	3	0	0	5	0	0	2	0	0	0	0	0	3	0	0	1
Bacteria	Actinobacteria	Actinomycetia	Corynebacteriales	Nocardiaceae	Nocardia	Nocardia barduliensis	13	3	0	3	0	5	0	11	0	1	1	0	4	31	1	2	2	1	1	2	3	0	9	12	3	0	3	2	3	0
Bacteria	Actinobacteria	Actinomycetia	Corynebacteriales	Nocardiaceae	Nocardia	Nocardia beijingensis	0	0	0	0	0	0	0	0	0	0	0	0	0	1	0	0	0	0	0	0	0	0	0	0	0	0	0	0	0	0
Bacteria	Actinobacteria	Actinomycetia	Corynebacteriales	Nocardiaceae	Nocardia	Nocardia brasiliensis	0	0	0	0	0	0	0	0	0	0	0	0	0	0	0	0	0	0	0	0	0	0	0	0	0	0	0	0	0	0
Bacteria	Actinobacteria	Actinomycetia	Corynebacteriales	Nocardiaceae	Nocardia	Nocardia brevicatena	0	0	0	0	0	0	0	0	0	0	0	0	0	0	0	0	0	0	0	0	0	0	0	0	0	0	0	0	0	0
Bacteria	Actinobacteria	Actinomycetia	Corynebacteriales	Nocardiaceae	Nocardia	Nocardia farcinica	0	0	0	0	0	0	0	0	0	0	0	0	0	0	0	0	0	0	0	0	0	0	0	0	0	0	0	0	0	0
Bacteria	Actinobacteria	Actinomycetia	Corynebacteriales	Nocardiaceae	Nocardia	Nocardia flavorosea	0	0	0	0	0	0	0	0	0	0	0	0	0	0	0	0	0	0	0	0	0	0	0	0	0	0	0	0	0	0
Bacteria	Actinobacteria	Actinomycetia	Corynebacteriales	Nocardiaceae	Nocardia	Nocardia gamkensis	0	0	0	0	0	0	0	0	0	0	0	0	0	0	0	0	0	0	0	0	0	0	0	2	0	0	0	0	0	0
Bacteria	Actinobacteria	Actinomycetia	Corynebacteriales	Nocardiaceae	Nocardia	Nocardia gipuzkoensis	0	0	0	0	0	0	0	2	0	0	0	0	0	0	0	0	0	0	0	0	0	0	0	0	0	0	0	1	0	0
Bacteria	Actinobacteria	Actinomycetia	Corynebacteriales	Nocardiaceae	Nocardia	Nocardia paucivorans	0	0	0	0	0	0	0	0	0	0	0	0	0	0	0	0	0	0	0	0	0	0	0	0	0	0	0	0	0	0
Bacteria	Actinobacteria	Actinomycetia	Corynebacteriales	Nocardiaceae	Nocardia	Nocardia pseudovaccinii	0	0	0	0	0	0	0	0	0	0	0	0	0	0	0	0	0	0	0	0	0	0	0	0	0	0	0	0	0	0
Bacteria	Actinobacteria	Actinomycetia	Corynebacteriales	Nocardiaceae	Nocardia	Nocardia puris	0	0	0	0	0	0	0	0	0	0	0	0	0	0	0	0	0	0	0	0	0	0	0	0	0	0	0	0	0	0
Bacteria	Actinobacteria	Actinomycetia	Corynebacteriales	Nocardiaceae	Nocardia	Nocardia salmonicida	0	0	0	0	0	0	0	0	0	0	0	0	0	0	0	0	0	0	0	0	0	0	0	0	0	0	0	0	0	0
Bacteria	Actinobacteria	Actinomycetia	Corynebacteriales	Nocardiaceae	Nocardia	Nocardia sp.	0	0	0	0	0	0	0	0	0	0	0	0	0	0	0	0	0	0	0	0	0	0	0	0	0	0	0	0	0	0
Bacteria	Actinobacteria	Actinomycetia	Corynebacteriales	Nocardiaceae	Nocardia	Nocardia takedensis	0	0	0	0	0	0	0	0	0	0	0	0	0	0	0	0	0	0	0	0	0	0	0	0	0	0	0	0	0	0
Bacteria	Actinobacteria	Actinomycetia	Corynebacteriales	Nocardiaceae	Nocardia	Nocardia xishanensis	0	0	0	0	0	0	0	0	0	0	0	0	0	0	0	0	0	0	0	0	0	0	0	0	0	0	0	0	0	0
Bacteria	Actinobacteria	Actinomycetia	Corynebacteriales	Nocardiaceae	Nocardia	Unclassified Nocardia	534	426	402	437	431	487	322	573	441	360	297	441	380	615	466	532	328	306	338	517	464	386	403	462	661	349	631	394	333	391
Bacteria	Actinobacteria	Actinomycetia	Corynebacteriales	Nocardiaceae	Rhodococcus	Rhodococcus equi	0	0	0	0	0	0	0	0	0	0	0	0	0	0	0	0	0	0	0	0	0	0	0	0	0	0	0	0	0	0
Bacteria	Actinobacteria	Actinomycetia	Corynebacteriales	Nocardiaceae	Rhodococcus	Rhodococcus sp.	0	0	0	0	0	0	0	0	0	0	0	0	0	0	0	0	0	0	0	0	0	0	0	0	0	0	0	0	0	0
Bacteria	Actinobacteria	Actinomycetia	Corynebacteriales	Nocardiaceae	Rhodococcus	Unclassified Rhodococcus	0	0	0	0	0	0	0	2	17	0	0	0	0	0	0	0	0	0	0	1	2	0	0	0	4	0	6	2	0	0
Bacteria	Actinobacteria	Actinomycetia	Corynebacteriales	Nocardiaceae	Unclassified Nocardiaceae	Unclassified Nocardiaceae	10	1	1	1	0	4	0	0	55	0	0	0	0	20	0	0	0	0	0	1	1	0	0	2	0	0	11	9	0	0
Bacteria	Actinobacteria	Actinomycetia	Corynebacteriales	Unclassified Corynebacteriales	Unclassified Corynebacteriales	Unclassified Corynebacteriales	11	5	150	74	0	3	39	14	86	26	9	35	2	19	3	394	6	0	220	12	1	86	3	181	252	46	84	7	14	7
Bacteria	Actinobacteria	Actinomycetia	Geodermatophilales	Geodermatophilaceae	Blastococcus	Blastococcus endophyticus	0	0	0	0	0	0	0	0	0	0	0	0	0	0	0	0	0	0	0	0	0	0	0	0	0	0	0	0	0	0
Bacteria	Actinobacteria	Actinomycetia	Geodermatophilales	Geodermatophilaceae	Unclassified Geodermatophilaceae	Unclassified Geodermatophilaceae	0	0	0	0	0	0	0	0	0	0	0	0	0	49	0	0	0	0	0	0	0	0	0	0	0	0	0	0	0	0
Bacteria	Actinobacteria	Actinomycetia	Glycomycetales	Glycomycetaceae	Glycomyces	Glycomyces albidus	0	0	0	0	0	0	0	0	0	0	0	0	0	0	0	0	0	0	0	0	0	0	0	0	0	0	0	0	0	0
Bacteria	Actinobacteria	Actinomycetia	Micrococcales	Cellulomonadaceae	Cellulomonadaceae bacterium (no genus in NCBI)	Cellulomonadaceae bacterium	4	2	0	0	0	0	0	0	0	0	0	0	0	3	0	0	0	4	6	0	0	0	2	0	0	0	4	0	0	0
Bacteria	Actinobacteria	Actinomycetia	Micrococcales	Cellulomonadaceae	Cellulomonas	Cellulomonas flavigena	0	0	0	0	0	0	0	0	0	0	0	0	0	0	0	0	0	0	0	0	0	0	0	0	0	0	0	0	0	0
Bacteria	Actinobacteria	Actinomycetia	Micrococcales	Cellulomonadaceae	Cellulomonas	Unclassified Cellulomonas	0	0	0	0	0	0	0	0	0	0	0	0	0	0	0	0	0	0	0	0	0	0	0	0	0	0	0	0	0	0
Bacteria	Actinobacteria	Actinomycetia	Micrococcales	Dermabacteraceae	Dermabacter	Dermabacter sp.	0	0	0	0	0	0	0	0	0	0	0	0	0	0	0	0	0	0	0	0	0	0	0	0	0	0	0	0	0	0
Bacteria	Actinobacteria	Actinomycetia	Micrococcales	Dermabacteraceae	Dermabacter	Unclassified Dermabacter	0	0	0	0	0	0	0	0	0	0	0	0	0	0	0	0	0	0	0	0	0	0	0	0	0	0	0	0	0	0
Bacteria	Actinobacteria	Actinomycetia	Micrococcales	Intrasporangiaceae	Tetrasphaera	Tetrasphaera australiensis	0	0	0	0	0	0	0	0	0	0	0	0	0	0	0	0	0	0	0	0	0	0	0	0	0	0	0	0	0	0
Bacteria	Actinobacteria	Actinomycetia	Micrococcales	Intrasporangiaceae	Tetrasphaera	Unclassified Tetrasphaera	0	0	0	0	0	0	0	0	0	0	0	0	0	0	0	0	0	0	0	0	0	0	0	0	0	0	0	0	0	0
Bacteria	Actinobacteria	Actinomycetia	Micrococcales	Kytococcaceae	Kytococcus	Kytococcus sedentarius	0	2	0	0	0	0	0	0	0	0	0	0	0	0	0	0	0	0	0	0	0	0	0	0	0	0	0	0	0	0
Bacteria	Actinobacteria	Actinomycetia	Micrococcales	Microbacteriaceae	Agreia	Agreia sp.	3	0	0	0	0	0	0	0	0	0	0	0	0	4	1	0	0	0	0	0	0	0	4	0	0	0	0	4	0	0
Bacteria	Actinobacteria	Actinomycetia	Micrococcales	Microbacteriaceae	Agromyces	Agromyces archimandritae	2	0	0	0	0	0	0	3	0	0	0	0	0	1	0	0	0	2	0	0	0	0	0	0	6	0	1	0	0	0
Bacteria	Actinobacteria	Actinomycetia	Micrococcales	Microbacteriaceae	Agromyces	Agromyces marinus	0	0	0	0	0	1	0	0	0	0	0	0	0	31	0	0	0	0	1	0	0	0	0	0	0	0	0	0	0	0
Bacteria	Actinobacteria	Actinomycetia	Micrococcales	Microbacteriaceae	Agromyces	Agromyces protaetiae	0	0	0	0	0	0	0	0	0	0	0	0	0	137	0	0	0	0	0	0	0	0	0	0	0	0	0	0	0	0
Bacteria	Actinobacteria	Actinomycetia	Micrococcales	Microbacteriaceae	Agromyces	Agromyces sp.	0	0	0	0	0	0	0	8	0	0	0	0	0	0	1	0	0	0	0	0	1	0	0	0	0	0	0	2	0	0
Bacteria	Actinobacteria	Actinomycetia	Micrococcales	Microbacteriaceae	Agromyces	Unclassified Agromyces	10	1	0	2	4	0	0	16	0	1	0	0	0	7	8	0	8	6	4	4	4	0	18	2	0	6	12	3	0	0
Bacteria	Actinobacteria	Actinomycetia	Micrococcales	Microbacteriaceae	Chryseoglobus	Chryseoglobus frigidaquae	4	0	0	0	0	0	0	2	0	0	0	0	0	1	0	0	0	2	0	1	0	0	0	0	1	0	4	0	0	0
Bacteria	Actinobacteria	Actinomycetia	Micrococcales	Microbacteriaceae	Cryobacterium	Cryobacterium roopkundense	0	0	0	0	0	0	0	2	0	0	0	0	0	0	0	0	0	0	0	0	0	0	2	0	0	0	0	1	0	1
Bacteria	Actinobacteria	Actinomycetia	Micrococcales	Microbacteriaceae	Cryobacterium	Cryobacterium sp.	0	0	0	0	0	0	0	0	0	0	0	0	0	56	0	0	0	0	0	0	0	0	0	0	0	0	0	0	0	0
Bacteria	Actinobacteria	Actinomycetia	Micrococcales	Microbacteriaceae	Cryobacterium	Unclassified Cryobacterium	0	0	0	0	0	0	0	0	0	0	0	0	0	43	0	0	0	0	0	0	0	0	0	0	0	0	0	0	0	0
Bacteria	Actinobacteria	Actinomycetia	Micrococcales	Microbacteriaceae	Curtobacterium	Curtobacterium sp.	6	0	0	0	0	0	0	0	0	0	0	0	0	0	0	0	0	2	4	2	0	0	1	0	0	0	4	0	0	1
Bacteria	Actinobacteria	Actinomycetia	Micrococcales	Microbacteriaceae	Curtobacterium	Unclassified Curtobacterium	2	0	0	0	0	0	0	6	0	0	0	0	0	0	0	0	0	0	0	0	5	0	6	0	0	0	4	0	0	1
Bacteria	Actinobacteria	Actinomycetia	Micrococcales	Microbacteriaceae	Frigoribacterium	Frigoribacterium sp.	6	0	2	2	2	0	0	0	0	0	0	0	0	4	0	0	0	0	3	0	0	0	5	0	0	0	0	0	0	0
Bacteria	Actinobacteria	Actinomycetia	Micrococcales	Microbacteriaceae	Frigoribacterium	Unclassified Frigoribacterium	0	0	0	1	0	0	1	2	0	0	0	0	0	2	0	0	0	0	0	0	0	0	0	0	0	0	0	0	0	0
Bacteria	Actinobacteria	Actinomycetia	Micrococcales	Microbacteriaceae	Glaciihabitans	Glaciihabitans sp.	2	0	0	0	0	0	0	0	0	0	0	0	0	5	0	0	0	0	0	0	0	0	0	0	0	0	0	0	0	0
Bacteria	Actinobacteria	Actinomycetia	Micrococcales	Microbacteriaceae	Humibacter	Humibacter sp.	2	5	0	0	0	0	0	0	0	0	0	0	0	0	2	0	0	2	0	0	0	0	2	0	0	0	3	1	0	2
Bacteria	Actinobacteria	Actinomycetia	Micrococcales	Microbacteriaceae	Humibacter	Unclassified Humibacter	0	0	0	0	0	0	0	2	0	0	0	0	0	0	0	0	0	1	4	0	0	2	3	0	1	0	2	0	0	0
Bacteria	Actinobacteria	Actinomycetia	Micrococcales	Microbacteriaceae	Lacisediminihabitans	Lacisediminihabitans changchengi	2	0	0	1	0	0	0	0	0	0	0	0	0	0	0	0	0	5	0	0	0	0	0	0	0	0	3	0	0	0
Bacteria	Actinobacteria	Actinomycetia	Micrococcales	Microbacteriaceae	Leifsonia	Leifsonia aquatica	4	0	0	0	0	0	3	0	0	0	0	0	0	8	2	1	0	0	0	0	0	0	5	0	0	0	2	0	0	0
Bacteria	Actinobacteria	Actinomycetia	Micrococcales	Microbacteriaceae	Leifsonia	Leifsonia shinshuensis	1563	412	146	353	379	586	192	3210	32	92	53	178	92	4372	526	417	266	1108	1148	643	630	152	1848	287	230	213	3380	1042	117	328
Bacteria	Actinobacteria	Actinomycetia	Micrococcales	Microbacteriaceae	Leifsonia	Leifsonia sp.	197	24	12	35	56	59	18	324	0	9	5	23	4	199	72	28	31	101	137	64	74	25	186	20	39	37	338	64	15	37
Bacteria	Actinobacteria	Actinomycetia	Micrococcales	Microbacteriaceae	Leifsonia	Leifsonia xyli	29	5	2	9	11	12	1	36	0	1	7	1	2	25	4	4	2	9	9	16	14	2	22	10	4	0	42	16	2	5
Bacteria	Actinobacteria	Actinomycetia	Micrococcales	Microbacteriaceae	Leifsonia	Unclassified Leifsonia	1724	394	196	335	578	772	306	3795	40	113	53	236	150	5140	576	466	350	1097	1294	784	735	199	2143	369	366	231	3862	1077	138	345
Bacteria	Actinobacteria	Actinomycetia	Micrococcales	Microbacteriaceae	Leucobacter	Leucobacter sp.	0	0	0	0	0	0	0	0	0	0	0	0	0	0	0	0	0	0	0	0	0	0	0	0	0	0	0	0	0	0
Bacteria	Actinobacteria	Actinomycetia	Micrococcales	Microbacteriaceae	Microbacteriaceae bacterium (no genus in NCBI)	Microbacteriaceae bacterium	0	0	0	0	0	0	0	0	0	0	0	0	0	11	0	0	0	0	0	0	0	0	0	0	0	0	0	0	0	0
Bacteria	Actinobacteria	Actinomycetia	Micrococcales	Microbacteriaceae	Microbacterium	Microbacterium aerolatum	0	0	0	0	0	0	0	0	0	2	0	0	0	167	0	0	0	0	0	2	0	0	0	0	0	0	0	0	0	0
Bacteria	Actinobacteria	Actinomycetia	Micrococcales	Microbacteriaceae	Microbacterium	Microbacterium ginsengisoli	4	0	0	5	0	3	1	6	0	0	0	0	0	629	1	6	0	6	6	4	6	0	0	2	3	0	9	13	0	3
Bacteria	Actinobacteria	Actinomycetia	Micrococcales	Microbacteriaceae	Microbacterium	Microbacterium sediminis	0	0	0	0	0	0	2	2	0	0	0	0	0	2	2	2	0	0	0	0	0	0	0	0	1	0	5	0	0	0
Bacteria	Actinobacteria	Actinomycetia	Micrococcales	Microbacteriaceae	Microbacterium	Microbacterium sp.	2	4	0	0	0	7	2	10	0	4	0	1	0	366	1	0	4	5	1	6	2	2	18	2	2	0	16	0	0	2
Bacteria	Actinobacteria	Actinomycetia	Micrococcales	Microbacteriaceae	Microbacterium	Unclassified Microbacterium	233	98	99	113	92	98	70	1107	79	66	50	77	52	82994	110	88	87	135	150	168	120	68	298	202	137	93	506	125	71	70
Bacteria	Actinobacteria	Actinomycetia	Micrococcales	Microbacteriaceae	Microcella	Microcella alkaliphila	0	0	0	0	0	0	0	0	0	0	0	0	0	38	0	0	0	0	0	0	0	0	0	0	0	0	0	0	0	0
Bacteria	Actinobacteria	Actinomycetia	Micrococcales	Microbacteriaceae	Microcella	Microcella flavibacter	0	0	0	0	0	0	0	0	0	0	0	0	0	0	0	0	0	0	0	0	0	0	0	0	0	0	0	0	0	0
Bacteria	Actinobacteria	Actinomycetia	Micrococcales	Microbacteriaceae	Plantibacter	Plantibacter flavus	0	0	0	0	0	0	0	0	0	0	0	0	0	0	0	0	0	0	0	0	0	0	0	0	0	0	0	0	0	0
Bacteria	Actinobacteria	Actinomycetia	Micrococcales	Microbacteriaceae	Rathayibacter	Rathayibacter sp.	0	0	0	0	0	0	0	0	0	0	0	0	0	60	0	0	0	0	0	0	0	0	0	0	0	0	0	0	0	0
Bacteria	Actinobacteria	Actinomycetia	Micrococcales	Microbacteriaceae	Subtercola	Subtercola lobariae	12	1	0	0	1	4	0	19	0	0	3	2	0	3	0	2	4	7	10	0	12	2	12	4	0	0	20	2	1	0
Bacteria	Actinobacteria	Actinomycetia	Micrococcales	Microbacteriaceae	Unclassified Microbacteriaceae	Unclassified Microbacteriaceae	379	70	26	69	99	160	56	749	26	12	8	49	6	4576	95	111	49	212	274	151	157	23	394	62	62	40	725	196	18	59
Bacteria	Actinobacteria	Actinomycetia	Micrococcales	Micrococcaceae	Arthrobacter	Arthrobacter sp.	0	0	0	0	0	0	0	0	0	0	0	0	0	0	0	0	0	0	0	0	0	0	0	0	0	0	0	0	0	0
Bacteria	Actinobacteria	Actinomycetia	Micrococcales	Micrococcaceae	Glutamicibacter	Glutamicibacter mysorens	0	0	0	0	0	0	0	0	0	0	0	0	0	68	0	0	0	0	0	0	0	0	0	0	0	0	0	0	0	0
Bacteria	Actinobacteria	Actinomycetia	Micrococcales	Micrococcaceae	Kocuria	Kocuria rhizophila	0	0	0	0	0	0	0	0	0	0	0	0	0	1	0	0	0	0	0	0	0	0	0	0	0	0	0	0	0	0
Bacteria	Actinobacteria	Actinomycetia	Micrococcales	Micrococcaceae	Kocuria	Kocuria sediminis	0	0	0	0	0	0	0	0	85	0	0	0	0	0	0	0	0	0	2	0	0	0	0	0	0	0	0	0	0	0
Bacteria	Actinobacteria	Actinomycetia	Micrococcales	Micrococcaceae	Pseudoglutamicibacter	Pseudoglutamicibacter albus	0	0	0	0	0	0	0	0	0	0	0	0	0	0	0	0	0	0	0	0	0	0	0	0	0	0	0	0	0	0
Bacteria	Actinobacteria	Actinomycetia	Micrococcales	Micrococcaceae	Psychromicrobium	Psychromicrobium silvestre	0	0	0	0	2	2	0	0	0	0	0	0	0	0	0	0	0	3	0	0	0	0	0	0	0	0	0	0	0	0
Bacteria	Actinobacteria	Actinomycetia	Micrococcales	Micrococcaceae	Rothia	Rothia aeria	28	28	22	32	28	21	24	24	34	23	20	26	27	14	24	33	10	19	21	23	33	24	30	25	40	15	33	20	21	17
Bacteria	Actinobacteria	Actinomycetia	Micrococcales	Micrococcaceae	Rothia	Rothia dentocariosa	2	0	0	0	0	0	0	0	0	0	0	0	0	9	2	0	0	0	0	0	0	0	0	0	0	0	0	0	0	0
Bacteria	Actinobacteria	Actinomycetia	Micrococcales	Micrococcaceae	Rothia	Rothia mucilaginosa	199	176	167	194	159	185	142	193	159	164	131	195	178	141	194	213	149	117	92	200	212	151	180	200	234	153	228	141	145	184
Bacteria	Actinobacteria	Actinomycetia	Micrococcales	Micrococcaceae	Rothia	Rothia sp.	0	0	0	0	0	0	0	0	0	0	0	0	0	48	0	0	0	0	2	0	1	0	0	0	1	0	0	0	0	0
Bacteria	Actinobacteria	Actinomycetia	Micrococcales	Micrococcaceae	Rothia	Unclassified Rothia	410	159	204	193	152	181	145	405	216	153	127	217	205	2137	181	242	162	172	178	276	181	163	191	426	375	175	294	191	177	206
Bacteria	Actinobacteria	Actinomycetia	Micrococcales	Micrococcaceae	Unclassified Micrococcaceae	Unclassified Micrococcaceae	2	0	0	1	0	1	0	6	0	0	0	0	0	25	1	0	0	1	1	1	4	1	3	6	3	0	10	3	0	0
Bacteria	Actinobacteria	Actinomycetia	Micrococcales	Promicromonosporaceae	Antribacter	Antribacter sp.	0	0	0	0	0	0	0	0	0	0	0	0	0	0	0	0	0	0	0	0	0	0	0	0	0	0	0	0	0	0
Bacteria	Actinobacteria	Actinomycetia	Micrococcales	Promicromonosporaceae	Cellulosimicrobium	Cellulosimicrobium arenosum	0	0	0	0	0	0	0	0	0	0	0	0	0	0	0	0	0	0	0	0	0	0	0	0	0	0	0	0	0	0
Bacteria	Actinobacteria	Actinomycetia	Micrococcales	Promicromonosporaceae	Isoptericola	Isoptericola sp.	2	0	0	0	2	6	0	0	0	0	0	0	0	0	0	0	0	2	0	0	0	0	2	0	0	0	3	0	0	0
Bacteria	Actinobacteria	Actinomycetia	Micrococcales	Promicromonosporaceae	Isoptericola	Isoptericola variabilis	0	0	0	0	0	0	0	0	0	0	0	0	0	3	0	0	0	0	0	0	0	0	0	0	0	0	0	0	0	0
Bacteria	Actinobacteria	Actinomycetia	Micrococcales	Tropherymataceae	Tropheryma	Tropheryma whipplei	0	0	0	0	0	0	0	5	0	1	0	0	1	9	0	2	1	0	2	4	0	0	0	0	0	0	3	2	0	1
Bacteria	Actinobacteria	Actinomycetia	Micrococcales	Tropherymataceae	Tropheryma	Unclassified Tropheryma	0	0	0	0	0	0	0	0	0	0	0	0	0	0	0	0	0	0	0	0	0	0	0	0	0	0	0	0	0	0
Bacteria	Actinobacteria	Actinomycetia	Micrococcales	Unclassified Micrococcales	Unclassified Micrococcales	Unclassified Micrococcales	2284	33	7	25	32	43	21	169	10	16	3	13	13	1243	30	27	18	92	57	53	28	41	122	58	39	18	195	56	10	32
Bacteria	Actinobacteria	Actinomycetia	Micromonosporales	Micromonosporaceae	Actinoplanes	Actinoplanes friuliensis	0	0	2	0	0	0	0	4	0	0	0	0	0	2	0	0	0	0	0	4	0	0	0	2	1	0	1	0	2	1
Bacteria	Actinobacteria	Actinomycetia	Micromonosporales	Micromonosporaceae	Micromonospora	Micromonospora sp.	2	0	0	0	0	0	0	2	0	0	0	0	0	0	0	0	0	0	0	2	0	0	2	0	0	0	1	0	0	0
Bacteria	Actinobacteria	Actinomycetia	Micromonosporales	Micromonosporaceae	Micromonospora	Unclassified Micromonospora	0	1	0	0	0	0	1	6	0	0	0	0	0	0	0	0	0	0	0	2	0	0	0	0	0	0	2	0	0	0
Bacteria	Actinobacteria	Actinomycetia	Propionibacteriales	Kribbellaceae	Kribbella	Kribbella qitaiheensis	0	0	0	0	0	0	0	0	0	0	0	0	0	0	0	0	0	0	0	0	0	0	0	0	0	0	0	0	0	0
Bacteria	Actinobacteria	Actinomycetia	Propionibacteriales	Kribbellaceae	Kribbella	Unclassified Kribbella	0	0	0	0	0	0	0	0	0	0	0	0	0	0	0	0	0	0	0	0	0	0	0	0	0	0	0	0	0	0
Bacteria	Actinobacteria	Actinomycetia	Propionibacteriales	Nocardioidaceae	Nocardioides	Nocardioides sp.	19	4	8	9	14	9	1	18	8	6	4	6	14	6	2	8	5	5	7	16	14	6	1	8	12	5	9	4	5	2
Bacteria	Actinobacteria	Actinomycetia	Propionibacteriales	Propionibacteriaceae	Arachnia	Arachnia propionica	0	0	0	0	0	1	0	0	0	0	0	0	0	0	0	2	0	0	0	1	0	0	2	2	0	0	2	0	0	0
Bacteria	Actinobacteria	Actinomycetia	Propionibacteriales	Propionibacteriaceae	Arachnia	Unclassified Arachnia	0	0	0	0	0	0	0	0	0	0	0	0	0	1	0	0	0	0	0	0	0	0	0	0	0	0	0	0	0	0
Bacteria	Actinobacteria	Actinomycetia	Propionibacteriales	Propionibacteriaceae	Cutibacterium	Cutibacterium acnes	3250	2687	3056	3199	2589	3789	2326	2666	3070	2554	2282	3398	3378	2182	3438	3354	2302	1867	2658	5159	3501	3214	2802	4249	6139	2547	4307	3168	2601	3287
Bacteria	Actinobacteria	Actinomycetia	Propionibacteriales	Propionibacteriaceae	Cutibacterium	Cutibacterium avidum	4	0	1	1	0	2	1	7	1	0	0	0	1	0	3	5	0	0	3	0	1	0	0	6	0	0	2	0	1	1
Bacteria	Actinobacteria	Actinomycetia	Propionibacteriales	Propionibacteriaceae	Cutibacterium	Cutibacterium granulosum	0	0	0	0	0	0	0	0	0	0	4	0	0	0	2	1	0	0	0	9	0	0	0	2	0	0	0	0	0	0
Bacteria	Actinobacteria	Actinomycetia	Propionibacteriales	Propionibacteriaceae	Cutibacterium	Cutibacterium modestum	0	0	0	0	0	0	0	0	0	0	0	0	0	0	0	2	0	0	0	4	0	0	2	0	0	0	0	0	0	0
Bacteria	Actinobacteria	Actinomycetia	Propionibacteriales	Propionibacteriaceae	Cutibacterium	Cutibacterium porci	0	0	0	0	0	0	0	0	0	0	0	0	0	0	0	13	0	0	0	0	0	0	0	0	0	0	0	0	0	0
Bacteria	Actinobacteria	Actinomycetia	Propionibacteriales	Propionibacteriaceae	Cutibacterium	Unclassified Cutibacterium	1684	205	1168	59	266	639	143	561	212	208	60	104	188	243	221	348	232	173	729	2435	302	636	586	26474	1244	273	568	298	249	246
Bacteria	Actinobacteria	Actinomycetia	Propionibacteriales	Propionibacteriaceae	Propionibacterium	Propionibacterium acidifaciens	0	0	0	0	0	0	0	0	0	0	0	0	0	0	0	0	0	2	0	0	0	0	0	2	0	0	0	0	0	0
Bacteria	Actinobacteria	Actinomycetia	Propionibacteriales	Propionibacteriaceae	Propionibacterium	Propionibacterium sp.	4	0	6	0	0	6	1	0	0	0	0	0	0	0	0	1	2	2	2	12	2	1	1	18	4	0	2	0	2	0
Bacteria	Actinobacteria	Actinomycetia	Propionibacteriales	Propionibacteriaceae	Propionibacterium	Unclassified Propionibacterium	0	0	0	0	0	0	0	0	0	0	0	0	0	0	0	0	0	0	0	0	0	0	0	0	0	0	0	0	0	0
Bacteria	Actinobacteria	Actinomycetia	Propionibacteriales	Propionibacteriaceae	Tessaracoccus	Tessaracoccus sp.	0	0	0	0	0	0	0	0	0	0	0	0	0	0	0	0	0	0	0	0	0	0	0	0	0	0	0	0	0	0
Bacteria	Actinobacteria	Actinomycetia	Propionibacteriales	Propionibacteriaceae	Unclassified Propionibacteriaceae	Unclassified Propionibacteriaceae	3550	98	2059	95	468	1203	168	4241	82	150	165	52	94	455	318	550	168	464	1184	4330	450	1094	1079	8113	1933	265	1038	531	245	139
Bacteria	Actinobacteria	Actinomycetia	Propionibacteriales	Unclassified Propionibacteriales	Unclassified Propionibacteriales	Unclassified Propionibacteriales	64	58	65	44	42	67	37	65	36	43	36	53	47	32	49	45	52	28	43	65	59	49	41	66	69	48	69	40	41	47
Bacteria	Actinobacteria	Actinomycetia	Pseudonocardiales	Pseudonocardiaceae	Amycolatopsis	Amycolatopsis sp.	0	0	0	0	0	0	0	0	0	0	0	0	0	0	0	0	0	0	0	0	0	0	0	0	0	0	0	0	0	0
Bacteria	Actinobacteria	Actinomycetia	Pseudonocardiales	Pseudonocardiaceae	Amycolatopsis	Unclassified Amycolatopsis	0	0	0	0	0	0	0	0	0	0	0	0	0	0	0	0	0	0	0	0	0	0	0	0	0	0	0	0	0	0
Bacteria	Actinobacteria	Actinomycetia	Pseudonocardiales	Pseudonocardiaceae	Kibdelosporangium	Kibdelosporangium phytohabitans	0	0	0	0	0	0	0	0	0	0	0	0	0	0	0	0	0	0	0	0	0	0	0	0	0	0	0	0	0	0
Bacteria	Actinobacteria	Actinomycetia	Pseudonocardiales	Pseudonocardiaceae	Kutzneria	Unclassified Kutzneria	0	0	0	0	0	0	0	0	0	0	0	0	0	0	0	0	0	0	0	0	0	0	0	0	0	0	0	0	0	0
Bacteria	Actinobacteria	Actinomycetia	Pseudonocardiales	Pseudonocardiaceae	Saccharomonospora	Saccharomonospora sp.	0	0	0	0	0	0	0	0	0	0	0	0	0	0	0	0	0	0	0	0	0	0	0	0	0	0	0	0	0	0
Bacteria	Actinobacteria	Actinomycetia	Pseudonocardiales	Pseudonocardiaceae	Unclassified Pseudonocardiaceae	Unclassified Pseudonocardiaceae	0	0	0	0	1	0	0	0	0	0	0	0	0	7	0	1	0	0	0	0	0	0	0	0	0	0	0	0	0	0
Bacteria	Actinobacteria	Actinomycetia	Streptomycetales	Streptomycetaceae	Streptomyces	Streptomyces kurssanovii	3	0	0	0	6	1	0	0	0	2	0	0	3	0	0	0	0	0	0	0	0	0	0	0	1	2	0	1	0	0
Bacteria	Actinobacteria	Actinomycetia	Streptomycetales	Streptomycetaceae	Streptomyces	Streptomyces malachitofuscus	8	0	0	7	4	3	1	13	6	0	3	2	2	1	3	2	3	1	3	1	0	2	0	1	2	1	5	2	0	0
Bacteria	Actinobacteria	Actinomycetia	Streptomycetales	Streptomycetaceae	Streptomyces	Unclassified Streptomyces	4	3	0	1	2	7	2	16	0	0	0	1	0	11	0	0	6	8	4	0	1	0	5	0	1	0	17	2	0	2
Bacteria	Actinobacteria	Actinomycetia	Streptomycetales	Streptomycetaceae	Unclassified Streptomycetaceae	Unclassified Streptomycetaceae	10	2	2	4	0	4	0	8	0	0	4	0	1	5	6	3	3	0	2	4	0	1	3	3	2	0	8	5	0	2
Bacteria	Actinobacteria	Actinomycetia	Streptosporangiales	Nocardiopsaceae	Thermobifida	Thermobifida sp.	0	0	0	0	0	0	0	0	0	0	0	0	0	0	0	0	0	0	0	0	0	0	0	0	0	0	0	0	0	0
Bacteria	Actinobacteria	Actinomycetia	Streptosporangiales	Streptosporangiaceae	Microtetraspora	Microtetraspora sp.	0	0	0	0	0	0	0	0	0	0	0	0	0	0	0	0	0	0	0	0	0	0	0	0	0	0	0	0	0	0
Bacteria	Actinobacteria	Actinomycetia	Streptosporangiales	Streptosporangiaceae	Unclassified Streptosporangiaceae	Unclassified Streptosporangiaceae	2	0	0	0	0	2	0	2	0	0	0	0	0	4	0	0	0	2	0	4	2	4	8	0	2	0	4	2	0	0
Bacteria	Actinobacteria	Actinomycetia	Streptosporangiales	Thermomonosporaceae	Actinomadura	Actinomadura coerulea	19	16	20	22	15	16	15	37	32	13	3	17	15	15	23	16	24	5	12	14	19	6	15	15	15	15	8	7	10	11
Bacteria	Actinobacteria	Actinomycetia	Streptosporangiales	Thermomonosporaceae	Actinomadura	Actinomadura cremea	3	0	1	3	3	1	0	2	1	2	2	0	5	1	6	2	3	3	0	2	7	2	0	2	2	5	5	5	2	1
Bacteria	Actinobacteria	Actinomycetia	Streptosporangiales	Thermomonosporaceae	Actinomadura	Actinomadura lepetitiana	0	0	0	0	0	1	1	0	0	0	0	0	0	20	0	0	0	2	2	0	0	0	0	0	0	0	2	7	0	0
Bacteria	Actinobacteria	Actinomycetia	Streptosporangiales	Thermomonosporaceae	Actinomadura	Unclassified Actinomadura	2	0	0	0	0	2	0	2	0	0	0	1	0	3	0	0	0	1	0	2	5	0	0	0	0	0	0	0	0	0
Bacteria	Actinobacteria	Actinomycetia	Streptosporangiales	Unclassified Streptosporangiales	Unclassified Streptosporangiales	Unclassified Streptosporangiales	0	0	0	0	0	0	0	0	0	0	0	0	0	0	0	0	0	0	0	0	0	0	0	0	0	0	0	0	0	0
Bacteria	Actinobacteria	Actinomycetia	Unclassified Actinomycetia	Unclassified Actinomycetia	Unclassified Actinomycetia	Unclassified Actinomycetia	685	173	273	201	202	307	339	936	1074	90	64	226	130	2410	173	1699	173	356	420	1040	247	162	518	437	493	122	963	326	126	176
Bacteria	Actinobacteria	Coriobacteriia	Coriobacteriales	Atopobiaceae	Atopobiaceae bacterium (no genus in NCBI)	Atopobiaceae bacterium	0	0	0	0	0	0	0	0	0	0	0	0	0	0	0	0	0	0	0	0	0	0	0	0	0	0	0	0	0	0
Bacteria	Actinobacteria	Coriobacteriia	Coriobacteriales	Atopobiaceae	Atopobium	Atopobium fossor	0	0	0	0	0	0	0	0	0	0	0	0	0	0	0	0	0	0	0	0	0	0	0	0	0	0	0	0	0	0
Bacteria	Actinobacteria	Coriobacteriia	Coriobacteriales	Atopobiaceae	Atopobium	Atopobium sp.	8	1	2	1	1	1	1	1	3	3	0	0	1	193	2	2	2	2	0	1	3	0	0	6	7	0	1	4	3	2
Bacteria	Actinobacteria	Coriobacteriia	Coriobacteriales	Atopobiaceae	Atopobium	Unclassified Atopobium	0	0	0	0	0	0	0	0	0	0	0	0	0	1	0	0	0	0	0	0	0	0	0	0	0	0	0	0	0	0
Bacteria	Actinobacteria	Coriobacteriia	Coriobacteriales	Atopobiaceae	Lancefieldella	Lancefieldella parvula	0	0	0	0	0	0	0	0	0	0	0	0	0	0	0	0	0	0	0	0	0	0	0	0	0	0	0	0	0	0
Bacteria	Actinobacteria	Coriobacteriia	Coriobacteriales	Atopobiaceae	Lancefieldella	Lancefieldella rimae	0	0	0	0	0	0	0	0	0	0	0	0	0	1	0	0	0	0	0	0	0	0	0	0	0	0	0	0	0	0
Bacteria	Actinobacteria	Coriobacteriia	Coriobacteriales	Atopobiaceae	Lancefieldella	Unclassified Lancefieldella	0	0	0	0	0	0	0	0	0	0	0	0	0	0	0	0	0	0	0	0	0	0	0	0	0	0	0	0	0	0
Bacteria	Actinobacteria	Coriobacteriia	Coriobacteriales	Atopobiaceae	Olsenella	Olsenella intestinalis	0	0	0	0	0	0	0	0	0	0	0	0	0	0	0	0	0	0	0	0	0	0	0	0	0	0	0	0	0	0
Bacteria	Actinobacteria	Coriobacteriia	Coriobacteriales	Atopobiaceae	Olsenella	Olsenella massiliensis	0	0	0	0	0	0	0	0	0	0	0	0	0	0	0	0	0	0	0	0	0	0	0	0	0	0	0	0	0	0
Bacteria	Actinobacteria	Coriobacteriia	Coriobacteriales	Atopobiaceae	Olsenella	Olsenella phocaeensis	0	0	0	0	0	0	0	0	0	0	0	0	0	0	0	0	0	0	0	0	0	0	0	0	0	0	0	0	0	0
Bacteria	Actinobacteria	Coriobacteriia	Coriobacteriales	Atopobiaceae	Olsenella	Olsenella profusa	0	0	0	0	0	0	0	0	0	0	0	0	0	0	0	0	0	0	0	0	0	0	0	0	0	0	0	0	0	0
Bacteria	Actinobacteria	Coriobacteriia	Coriobacteriales	Atopobiaceae	Olsenella	Olsenella sp.	1	0	4	4	0	3	1	5	1	0	0	1	1	13	0	2	0	1	0	12	1	0	1	6	3	0	0	3	1	0
Bacteria	Actinobacteria	Coriobacteriia	Coriobacteriales	Atopobiaceae	Olsenella	Olsenella uli	0	0	0	0	0	0	0	0	0	0	0	0	0	5	0	0	0	0	0	0	0	0	0	0	0	0	2	0	0	0
Bacteria	Actinobacteria	Coriobacteriia	Coriobacteriales	Atopobiaceae	Olsenella	Olsenella urininfantis	0	0	0	0	0	0	0	0	0	0	0	0	0	0	0	0	0	0	0	0	0	0	0	0	0	0	0	0	0	0
Bacteria	Actinobacteria	Coriobacteriia	Coriobacteriales	Atopobiaceae	Olsenella	Unclassified Olsenella	0	0	0	0	0	0	0	0	0	2	0	0	0	0	0	0	0	0	0	0	0	1	0	0	0	0	1	0	0	0
Bacteria	Actinobacteria	Coriobacteriia	Coriobacteriales	Atopobiaceae	Parolsenella	Unclassified Parolsenella	0	0	0	0	0	0	0	0	0	0	0	0	0	0	0	0	0	0	0	0	0	0	0	0	0	0	0	0	0	0
Bacteria	Actinobacteria	Coriobacteriia	Coriobacteriales	Atopobiaceae	Unclassified Atopobiaceae	Unclassified Atopobiaceae	7	0	1	1	0	0	2	3	0	3	0	0	0	84	0	0	0	0	2	2	0	0	0	2	1	2	1	3	0	0
Bacteria	Actinobacteria	Coriobacteriia	Coriobacteriales	Coriobacteriaceae	Collinsella	Collinsella aerofaciens	0	0	0	0	0	0	0	0	0	0	0	0	0	0	0	0	0	0	0	0	0	0	0	0	0	0	0	0	0	0
Bacteria	Actinobacteria	Coriobacteriia	Coriobacteriales	Coriobacteriaceae	Collinsella	Collinsella sp.	0	0	0	0	0	0	0	0	0	0	0	0	0	0	0	0	0	0	0	0	0	0	0	0	0	0	0	0	0	0
Bacteria	Actinobacteria	Coriobacteriia	Coriobacteriales	Coriobacteriaceae	Collinsella	Collinsella tanakaei	0	0	0	0	0	0	0	0	0	0	0	0	0	0	0	0	0	0	0	0	0	0	0	0	0	0	0	0	0	0
Bacteria	Actinobacteria	Coriobacteriia	Coriobacteriales	Coriobacteriaceae	Collinsella	Unclassified Collinsella	0	0	0	0	0	0	0	0	0	0	0	0	0	0	0	0	0	0	0	0	0	0	0	0	0	0	0	0	0	0
Bacteria	Actinobacteria	Coriobacteriia	Coriobacteriales	Coriobacteriaceae	Enorma	Enorma massiliensis	0	0	0	0	0	0	0	0	0	0	0	0	0	1	0	0	0	0	0	0	0	0	0	0	0	0	0	0	0	0
Bacteria	Actinobacteria	Coriobacteriia	Coriobacteriales	Coriobacteriaceae	Olegusella	Olegusella massiliensis	0	0	0	0	0	0	0	0	0	0	0	0	0	0	0	0	0	0	0	0	0	0	0	0	0	0	0	0	0	0
Bacteria	Actinobacteria	Coriobacteriia	Coriobacteriales	Coriobacteriaceae	Unclassified Coriobacteriaceae	Unclassified Coriobacteriaceae	0	0	0	0	0	0	0	0	0	0	0	0	0	0	0	0	0	0	0	0	0	0	0	0	0	0	0	0	0	0
Bacteria	Actinobacteria	Coriobacteriia	Coriobacteriales	Coriobacteriales bacterium (no family in NCBI)	Coriobacteriales bacterium (no genus in NCBI)	Coriobacteriales bacterium	0	0	0	0	0	0	0	0	0	0	0	0	0	0	0	0	0	0	0	0	0	0	0	0	0	0	0	0	0	0
Bacteria	Actinobacteria	Coriobacteriia	Coriobacteriales	Unclassified Coriobacteriales	Unclassified Coriobacteriales	Unclassified Coriobacteriales	0	0	0	0	0	0	0	0	0	0	0	0	0	0	0	0	0	0	0	0	0	0	0	0	1	0	0	0	0	0
Bacteria	Actinobacteria	Coriobacteriia	Eggerthellales	Eggerthellaceae	Adlercreutzia	Adlercreutzia sp.	0	0	0	0	0	0	0	0	0	0	0	0	0	0	0	0	0	0	0	0	0	0	0	0	0	0	0	0	0	0
Bacteria	Actinobacteria	Coriobacteriia	Eggerthellales	Eggerthellaceae	Cryptobacterium	Cryptobacterium curtum	0	0	0	0	0	0	0	0	0	0	0	0	0	0	0	0	0	0	0	0	0	0	0	0	0	0	0	0	0	0
Bacteria	Actinobacteria	Coriobacteriia	Eggerthellales	Eggerthellaceae	Denitrobacterium	Denitrobacterium detoxificans	0	0	0	0	0	0	0	0	0	0	0	0	0	0	0	0	0	0	0	0	0	0	0	0	0	0	0	0	0	0
Bacteria	Actinobacteria	Coriobacteriia	Eggerthellales	Eggerthellaceae	Denitrobacterium	Denitrobacterium sp.	0	0	0	0	0	0	0	0	0	0	0	0	0	0	0	0	0	0	0	0	0	0	0	0	0	0	0	0	0	0
Bacteria	Actinobacteria	Coriobacteriia	Eggerthellales	Eggerthellaceae	Eggerthella	Eggerthella lenta	0	0	0	0	0	0	0	0	0	0	0	0	0	0	0	0	0	0	0	0	0	0	0	0	0	0	0	0	0	0
Bacteria	Actinobacteria	Coriobacteriia	Eggerthellales	Eggerthellaceae	Eggerthella	Unclassified Eggerthella	0	0	0	0	0	0	0	0	0	0	0	0	0	0	0	0	0	0	0	0	0	0	0	0	0	0	0	0	0	0
Bacteria	Actinobacteria	Coriobacteriia	Eggerthellales	Eggerthellaceae	Eggerthellaceae bacterium (no genus in NCBI)	Eggerthellaceae bacterium	58	0	0	0	0	0	0	0	0	0	0	0	0	0	0	0	0	0	0	0	0	0	0	0	0	0	0	0	0	0
Bacteria	Actinobacteria	Coriobacteriia	Eggerthellales	Eggerthellaceae	Gordonibacter	Gordonibacter sp.	0	0	0	0	0	0	0	0	0	0	0	0	0	0	0	0	0	0	0	0	0	0	0	0	0	0	0	0	0	0
Bacteria	Actinobacteria	Coriobacteriia	Eggerthellales	Eggerthellaceae	Paraeggerthella	Paraeggerthella hongkongensis	0	0	0	0	0	0	0	0	0	0	0	0	0	0	0	0	0	0	0	0	0	0	0	0	0	0	0	0	0	0
Bacteria	Actinobacteria	Coriobacteriia	Eggerthellales	Eggerthellaceae	Phoenicibacter	Phoenicibacter congonensis	0	0	0	0	0	0	0	0	0	0	0	0	0	0	0	0	0	0	0	0	0	0	0	0	0	0	0	0	0	0
Bacteria	Actinobacteria	Coriobacteriia	Eggerthellales	Eggerthellaceae	Slackia	Slackia exigua	229	191	196	235	183	251	153	217	223	181	107	241	189	137	245	272	187	117	159	284	245	229	186	229	325	191	254	200	213	198
Bacteria	Actinobacteria	Coriobacteriia	Eggerthellales	Eggerthellaceae	Slackia	Slackia sp.	0	0	0	0	0	0	0	0	0	0	0	0	0	0	0	0	0	0	0	0	0	0	0	0	0	0	0	0	0	0
Bacteria	Actinobacteria	Coriobacteriia	Eggerthellales	Eggerthellaceae	Slackia	Unclassified Slackia	2	0	0	0	0	0	0	4	0	0	0	0	0	25	0	1	0	1	0	1	0	0	1	3	0	0	3	0	0	0
Bacteria	Actinobacteria	Coriobacteriia	Eggerthellales	Eggerthellaceae	Unclassified Eggerthellaceae	Unclassified Eggerthellaceae	0	0	0	0	0	0	0	0	0	0	0	0	0	0	1	0	0	0	0	0	0	0	0	0	0	0	0	0	0	0
Bacteria	Actinobacteria	Coriobacteriia	Unclassified Coriobacteriia	Unclassified Coriobacteriia	Unclassified Coriobacteriia	Unclassified Coriobacteriia	0	0	0	0	0	0	0	0	0	0	0	0	0	5	0	0	0	0	4	0	0	0	0	0	0	0	0	0	0	0
Bacteria	Actinobacteria	Unclassified Actinobacteria	Unclassified Actinobacteria	Unclassified Actinobacteria	Unclassified Actinobacteria	Unclassified Actinobacteria	2	2	1	1	0	6	4	0	1	0	0	0	0	23	0	1	1	0	7	11	0	0	6	5	32	7	5	3	1	0
Bacteria	Aquificae	Aquificae	Aquificales	Aquificaceae	Aquifex	Aquifex aeolicus	0	0	0	0	0	0	0	0	0	0	0	0	0	0	0	0	0	0	0	0	0	0	0	0	0	0	0	0	0	0
Bacteria	Armatimonadetes	Unclassified Armatimonadetes	Unclassified Armatimonadetes	Unclassified Armatimonadetes	Unclassified Armatimonadetes	Unclassified Armatimonadetes	0	0	0	0	0	0	0	0	0	0	0	0	0	0	0	0	0	0	0	0	0	0	0	0	0	0	0	0	0	0
Bacteria	Bacteroidetes	Bacteroidetes bacterium (no class in NCBI)	Bacteroidetes bacterium (no order in NCBI)	Bacteroidetes bacterium (no family in NCBI)	Bacteroidetes bacterium (no genus in NCBI)	Bacteroidetes bacterium	0	0	0	1	0	0	0	0	0	0	0	0	0	18	0	0	0	0	0	0	0	0	0	0	2	0	0	0	0	1
Bacteria	Bacteroidetes	Bacteroidetes oral (no class in NCBI)	Bacteroidetes oral (no order in NCBI)	Bacteroidetes oral (no family in NCBI)	Bacteroidetes oral (no genus in NCBI)	Bacteroidetes oral	0	0	0	0	0	1	0	0	0	0	0	0	0	0	0	0	0	0	0	0	0	0	0	0	0	0	0	0	0	0
Bacteria	Bacteroidetes	Bacteroidia	Bacteroidales	Bacteroidaceae	Bacteroidaceae bacterium (no genus in NCBI)	Bacteroidaceae bacterium	0	0	0	0	0	0	0	2	0	0	0	0	0	0	0	0	0	0	0	0	0	0	0	0	0	0	0	0	0	0
Bacteria	Bacteroidetes	Bacteroidia	Bacteroidales	Bacteroidaceae	Bacteroides	Bacteroides clarus	0	0	0	0	0	0	0	0	0	0	0	0	0	0	0	0	0	0	0	0	0	0	0	0	0	0	0	0	0	0
Bacteria	Bacteroidetes	Bacteroidia	Bacteroidales	Bacteroidaceae	Bacteroides	Bacteroides faecichinchillae	0	0	0	0	0	0	0	0	0	0	0	0	0	0	0	0	0	0	0	0	0	0	0	0	0	0	0	0	0	0
Bacteria	Bacteroidetes	Bacteroidia	Bacteroidales	Bacteroidaceae	Bacteroides	Bacteroides finegoldii	0	0	0	0	0	0	0	0	0	0	0	0	0	0	0	0	0	0	0	0	0	0	0	0	0	0	0	0	0	0
Bacteria	Bacteroidetes	Bacteroidia	Bacteroidales	Bacteroidaceae	Bacteroides	Bacteroides fragilis	0	0	0	0	0	0	0	0	0	0	0	0	0	0	0	0	0	0	0	0	0	0	0	0	0	0	0	0	0	0
Bacteria	Bacteroidetes	Bacteroidia	Bacteroidales	Bacteroidaceae	Bacteroides	Bacteroides graminisolvens	0	0	0	0	0	0	0	0	0	0	0	0	0	0	0	0	0	0	0	0	0	0	0	0	0	0	0	0	0	0
Bacteria	Bacteroidetes	Bacteroidia	Bacteroidales	Bacteroidaceae	Bacteroides	Bacteroides heparinolyticus	0	0	0	0	0	0	0	0	0	0	0	0	0	0	0	0	0	0	0	0	0	0	0	0	0	0	0	0	0	0
Bacteria	Bacteroidetes	Bacteroidia	Bacteroidales	Bacteroidaceae	Bacteroides	Bacteroides ovatus	0	0	0	0	0	0	0	0	0	0	0	0	0	0	0	0	0	0	0	0	0	0	0	0	0	0	0	0	0	0
Bacteria	Bacteroidetes	Bacteroidia	Bacteroidales	Bacteroidaceae	Bacteroides	Bacteroides pyogenes	0	0	0	0	0	0	0	0	0	0	0	0	0	0	0	0	0	0	0	0	0	0	0	0	0	0	0	0	0	0
Bacteria	Bacteroidetes	Bacteroidia	Bacteroidales	Bacteroidaceae	Bacteroides	Bacteroides sp.	0	0	0	0	0	0	0	0	0	0	0	0	0	0	0	0	0	0	0	0	0	0	0	0	0	0	0	0	0	0
Bacteria	Bacteroidetes	Bacteroidia	Bacteroidales	Bacteroidaceae	Bacteroides	Bacteroides thetaiotaomicron	0	0	0	0	0	0	0	0	0	0	0	0	0	0	0	0	0	0	0	0	0	0	0	0	0	0	0	0	0	0
Bacteria	Bacteroidetes	Bacteroidia	Bacteroidales	Bacteroidaceae	Bacteroides	Bacteroides xylanisolvens	0	0	0	0	0	0	0	0	0	0	0	0	0	0	0	0	0	0	0	0	0	0	0	0	0	0	0	0	0	0
Bacteria	Bacteroidetes	Bacteroidia	Bacteroidales	Bacteroidaceae	Bacteroides	Unclassified Bacteroides	0	0	0	0	0	0	0	4	0	0	0	0	0	0	0	0	0	0	1	0	0	0	0	0	0	0	0	0	0	0
Bacteria	Bacteroidetes	Bacteroidia	Bacteroidales	Bacteroidaceae	Mediterranea	Mediterranea massiliensis	0	0	0	0	0	0	0	0	0	0	0	0	0	0	0	0	0	0	0	0	0	0	0	0	0	0	0	0	0	0
Bacteria	Bacteroidetes	Bacteroidia	Bacteroidales	Bacteroidaceae	Phocaeicola	Phocaeicola salanitronis	0	0	0	0	0	0	0	0	0	0	0	0	0	0	0	0	0	0	0	0	0	0	0	0	0	0	0	0	0	0
Bacteria	Bacteroidetes	Bacteroidia	Bacteroidales	Bacteroidaceae	Phocaeicola	Phocaeicola sartorii	0	0	0	0	0	0	0	0	0	0	0	0	0	0	0	0	0	0	0	0	0	0	0	0	0	0	0	0	0	0
Bacteria	Bacteroidetes	Bacteroidia	Bacteroidales	Bacteroidaceae	Phocaeicola	Unclassified Phocaeicola	0	0	0	0	0	0	0	0	0	0	0	0	0	0	0	0	0	0	0	0	0	0	0	0	0	0	0	0	0	0
Bacteria	Bacteroidetes	Bacteroidia	Bacteroidales	Bacteroidaceae	Unclassified Bacteroidaceae	Unclassified Bacteroidaceae	0	0	0	0	0	0	0	0	0	0	0	0	0	1	0	0	0	0	0	0	0	0	0	2	0	0	0	0	0	0
Bacteria	Bacteroidetes	Bacteroidia	Bacteroidales	Bacteroidales bacterium (no family in NCBI)	Bacteroidales bacterium (no genus in NCBI)	Bacteroidales bacterium	0	0	0	0	0	0	0	0	0	0	0	0	0	0	0	0	0	0	0	0	0	0	0	0	0	0	0	0	0	0
Bacteria	Bacteroidetes	Bacteroidia	Bacteroidales	Barnesiellaceae	Barnesiella	Barnesiella sp.	0	0	0	0	0	0	0	0	0	0	0	0	0	0	0	0	0	0	0	0	0	0	0	0	0	0	0	0	0	0
Bacteria	Bacteroidetes	Bacteroidia	Bacteroidales	Barnesiellaceae	Coprobacter	Coprobacter secundus	0	0	0	0	0	0	0	0	0	0	0	0	0	0	0	0	0	0	0	0	0	0	0	0	0	0	0	0	0	0
Bacteria	Bacteroidetes	Bacteroidia	Bacteroidales	Dysgonomonadaceae	Dysgonomonas	Dysgonomonas alginatilytica	0	0	0	0	0	0	0	0	0	0	0	0	0	0	0	0	0	0	0	0	0	0	0	0	0	0	0	0	0	0
Bacteria	Bacteroidetes	Bacteroidia	Bacteroidales	Dysgonomonadaceae	Dysgonomonas	Dysgonomonas sp.	0	0	0	0	0	0	0	0	0	0	0	0	0	0	0	0	0	0	0	0	0	0	0	0	0	0	0	0	0	0
Bacteria	Bacteroidetes	Bacteroidia	Bacteroidales	Dysgonomonadaceae	Petrimonas	Petrimonas sp.	0	0	0	0	0	0	0	0	0	0	0	0	0	0	0	0	0	0	0	0	0	0	0	0	0	0	0	0	0	0
Bacteria	Bacteroidetes	Bacteroidia	Bacteroidales	Lentimicrobiaceae	Lentimicrobium	Lentimicrobium sp.	0	0	0	0	0	0	0	0	0	0	0	0	0	0	0	0	0	0	0	0	0	0	0	0	0	0	0	0	0	0
Bacteria	Bacteroidetes	Bacteroidia	Bacteroidales	Muribaculaceae	Candidatus Amulumruptor	Candidatus Amulumruptor caecigallinarius	0	0	0	0	0	0	0	0	0	0	0	0	0	0	0	0	0	0	0	0	0	0	0	0	0	0	0	0	0	0
Bacteria	Bacteroidetes	Bacteroidia	Bacteroidales	Muribaculaceae	Duncaniella	Duncaniella muris	0	0	0	0	0	0	0	0	0	0	0	0	0	0	0	0	0	0	0	0	0	0	0	0	0	0	0	0	0	0
Bacteria	Bacteroidetes	Bacteroidia	Bacteroidales	Muribaculaceae	Muribaculaceae bacterium (no genus in NCBI)	Muribaculaceae bacterium	0	0	0	0	0	0	0	0	0	0	0	0	0	0	0	0	0	0	0	0	0	0	0	0	0	0	0	0	0	0
Bacteria	Bacteroidetes	Bacteroidia	Bacteroidales	Odoribacteraceae	Odoribacter	Odoribacter splanchnicus	0	0	0	0	0	0	0	0	0	0	0	0	0	0	0	0	0	0	0	0	0	0	0	0	0	0	0	0	0	0
Bacteria	Bacteroidetes	Bacteroidia	Bacteroidales	Paludibacteraceae	Paludibacter	Paludibacter sp.	0	0	0	0	0	0	0	0	0	0	0	0	0	0	0	0	0	0	0	0	0	0	0	0	0	0	0	0	0	0
Bacteria	Bacteroidetes	Bacteroidia	Bacteroidales	Paludibacteraceae	Paludibacter	Unclassified Paludibacter	0	0	0	0	0	0	0	0	0	0	0	0	0	0	0	0	0	0	0	0	0	0	0	0	0	0	0	0	0	0
Bacteria	Bacteroidetes	Bacteroidia	Bacteroidales	Paludibacteraceae	Paludibacteraceae bacterium (no genus in NCBI)	Paludibacteraceae bacterium	0	0	0	0	0	0	0	0	0	0	0	0	0	0	0	0	0	0	0	0	0	0	0	0	0	0	0	0	0	0
Bacteria	Bacteroidetes	Bacteroidia	Bacteroidales	Paludibacteraceae	Unclassified Paludibacteraceae	Unclassified Paludibacteraceae	0	0	0	0	0	0	0	0	0	0	0	0	0	0	0	0	0	0	0	0	0	0	0	0	0	0	0	0	0	0
Bacteria	Bacteroidetes	Bacteroidia	Bacteroidales	Porphyromonadaceae	Massilibacteroides	Massilibacteroides vaginae	0	0	0	0	0	0	0	0	0	0	0	0	0	0	0	0	0	0	0	0	0	0	0	0	0	0	0	0	0	0
Bacteria	Bacteroidetes	Bacteroidia	Bacteroidales	Porphyromonadaceae	Porphyromonadaceae bacterium (no genus in NCBI)	Porphyromonadaceae bacterium	0	0	0	0	0	0	0	0	0	0	0	0	0	0	0	0	0	0	0	0	0	0	0	0	0	0	0	0	0	0
Bacteria	Bacteroidetes	Bacteroidia	Bacteroidales	Porphyromonadaceae	Porphyromonas	Porphyromonas asaccharolytica	0	0	0	0	0	0	0	0	0	0	0	0	0	0	0	0	0	0	0	0	0	0	0	0	0	0	0	0	0	0
Bacteria	Bacteroidetes	Bacteroidia	Bacteroidales	Porphyromonadaceae	Porphyromonas	Porphyromonas bobii	0	0	0	0	0	0	0	0	0	0	0	0	0	0	0	0	0	0	0	0	0	0	0	0	0	0	0	0	0	0
Bacteria	Bacteroidetes	Bacteroidia	Bacteroidales	Porphyromonadaceae	Porphyromonas	Porphyromonas cangingivalis	0	0	0	0	0	0	0	0	0	0	0	0	0	0	0	0	0	0	0	0	0	0	0	0	0	0	0	0	0	0
Bacteria	Bacteroidetes	Bacteroidia	Bacteroidales	Porphyromonadaceae	Porphyromonas	Porphyromonas canoris	0	0	0	0	0	0	0	0	0	0	0	0	0	0	0	0	0	0	0	0	0	0	0	0	0	0	0	0	0	0
Bacteria	Bacteroidetes	Bacteroidia	Bacteroidales	Porphyromonadaceae	Porphyromonas	Porphyromonas catoniae	0	0	0	0	0	0	0	0	0	0	0	0	0	0	0	0	0	0	0	0	0	0	0	0	0	0	0	0	0	0
Bacteria	Bacteroidetes	Bacteroidia	Bacteroidales	Porphyromonadaceae	Porphyromonas	Porphyromonas circumdentaria	0	0	0	0	0	0	0	0	0	0	0	0	0	0	0	0	0	0	0	0	0	0	0	0	0	0	0	0	0	0
Bacteria	Bacteroidetes	Bacteroidia	Bacteroidales	Porphyromonadaceae	Porphyromonas	Porphyromonas crevioricanis	0	0	0	0	0	0	0	0	0	0	0	0	0	0	0	0	0	0	0	0	0	0	0	0	0	0	0	0	0	0
Bacteria	Bacteroidetes	Bacteroidia	Bacteroidales	Porphyromonadaceae	Porphyromonas	Porphyromonas endodontalis	0	0	0	0	0	1	0	1246	1	1	0	0	1	0	0	1	0	0	0	0	1	0	4	0	1	0	0	0	0	0
Bacteria	Bacteroidetes	Bacteroidia	Bacteroidales	Porphyromonadaceae	Porphyromonas	Porphyromonas gingivalis	0	0	0	0	0	0	0	6	0	0	0	0	0	1	0	0	0	0	0	0	0	0	0	0	0	0	0	0	0	0
Bacteria	Bacteroidetes	Bacteroidia	Bacteroidales	Porphyromonadaceae	Porphyromonas	Porphyromonas gingivicanis	0	0	0	0	0	0	0	0	0	0	0	0	0	0	0	0	0	0	0	0	0	0	0	0	0	0	0	0	0	0
Bacteria	Bacteroidetes	Bacteroidia	Bacteroidales	Porphyromonadaceae	Porphyromonas	Porphyromonas gulae	0	0	0	0	0	0	0	0	0	0	0	0	0	0	0	0	0	0	0	0	0	0	0	0	0	0	0	0	0	0
Bacteria	Bacteroidetes	Bacteroidia	Bacteroidales	Porphyromonadaceae	Porphyromonas	Porphyromonas levii	0	0	0	0	0	0	0	0	0	0	0	0	0	0	0	0	0	0	0	0	0	0	0	0	0	0	0	0	0	0
Bacteria	Bacteroidetes	Bacteroidia	Bacteroidales	Porphyromonadaceae	Porphyromonas	Porphyromonas pasteri	0	0	0	0	0	0	0	0	0	0	0	0	0	0	0	0	0	0	0	0	0	0	0	0	0	0	0	0	0	0
Bacteria	Bacteroidetes	Bacteroidia	Bacteroidales	Porphyromonadaceae	Porphyromonas	Porphyromonas sp.	42	10	12	23	7	18	17	26	36	23	32	21	54	21	29	43	6	9	4	16	19	5	48	11	5	40	31	3	9	11
Bacteria	Bacteroidetes	Bacteroidia	Bacteroidales	Porphyromonadaceae	Porphyromonas	Porphyromonas uenonis	0	0	0	0	0	0	0	0	0	0	0	0	0	0	0	0	0	0	0	0	0	0	0	0	0	0	0	0	0	0
Bacteria	Bacteroidetes	Bacteroidia	Bacteroidales	Porphyromonadaceae	Porphyromonas	Unclassified Porphyromonas	2	0	0	1	0	0	0	356	0	0	0	0	0	6	2	1	0	0	0	0	0	0	0	0	0	1	1	0	0	1
Bacteria	Bacteroidetes	Bacteroidia	Bacteroidales	Porphyromonadaceae	Unclassified Porphyromonadaceae	Unclassified Porphyromonadaceae	8	0	2	1	0	5	1	28	1	0	0	0	1	35	1	9	0	0	2	2	3	3	0	16	2	3	10	4	2	0
Bacteria	Bacteroidetes	Bacteroidia	Bacteroidales	Prevotellaceae	Alloprevotella	Alloprevotella rava	0	0	0	0	0	1	0	0	0	0	0	0	0	7	0	10	0	0	3	0	0	0	0	2	6	0	0	7	0	1
Bacteria	Bacteroidetes	Bacteroidia	Bacteroidales	Prevotellaceae	Alloprevotella	Alloprevotella sp.	1	0	0	0	0	1	0	1	0	0	0	0	0	5	0	9	0	2	2	5	4	1	0	4	4	0	8	2	0	1
Bacteria	Bacteroidetes	Bacteroidia	Bacteroidales	Prevotellaceae	Alloprevotella	Alloprevotella tannerae	33	7	6	6	7	14	4	19	12	11	3	7	9	328	13	21	11	4	4	12	7	6	8	27	11	11	17	12	4	7
Bacteria	Bacteroidetes	Bacteroidia	Bacteroidales	Prevotellaceae	Alloprevotella	Unclassified Alloprevotella	0	0	0	0	0	0	0	0	0	0	0	0	0	9	0	0	0	0	0	0	0	0	0	2	0	0	0	0	0	0
Bacteria	Bacteroidetes	Bacteroidia	Bacteroidales	Prevotellaceae	Metaprevotella	Metaprevotella massiliensis	0	0	0	0	0	0	0	0	0	0	0	0	0	1	0	0	0	0	0	0	0	0	0	0	0	0	0	0	0	0
Bacteria	Bacteroidetes	Bacteroidia	Bacteroidales	Prevotellaceae	Paraprevotella	Paraprevotella clara	0	0	0	0	0	0	0	0	0	0	0	0	0	0	0	0	0	0	0	0	0	0	0	0	0	0	0	0	0	0
Bacteria	Bacteroidetes	Bacteroidia	Bacteroidales	Prevotellaceae	Prevotella	Prevotella amnii	0	0	0	0	0	0	0	0	0	0	0	0	0	0	0	0	0	0	0	0	0	0	0	0	0	0	0	0	0	0
Bacteria	Bacteroidetes	Bacteroidia	Bacteroidales	Prevotellaceae	Prevotella	Prevotella aurantiaca	1	0	0	0	0	1	0	0	0	0	0	0	0	1	0	0	0	0	1	0	1	0	0	1	0	1	0	0	0	0
Bacteria	Bacteroidetes	Bacteroidia	Bacteroidales	Prevotellaceae	Prevotella	Prevotella baroniae	0	0	0	0	0	0	0	0	0	0	0	0	0	0	0	0	0	0	0	0	0	0	0	0	0	0	0	0	0	0
Bacteria	Bacteroidetes	Bacteroidia	Bacteroidales	Prevotellaceae	Prevotella	Prevotella bergensis	0	0	0	0	0	0	0	0	0	0	0	0	0	0	0	0	0	0	0	0	0	0	0	0	0	0	0	0	0	0
Bacteria	Bacteroidetes	Bacteroidia	Bacteroidales	Prevotellaceae	Prevotella	Prevotella bivia	0	0	0	0	0	0	0	0	0	0	0	0	0	0	0	0	0	0	0	0	0	0	0	0	0	0	0	0	0	0
Bacteria	Bacteroidetes	Bacteroidia	Bacteroidales	Prevotellaceae	Prevotella	Prevotella bryantii	0	0	0	0	0	0	0	0	0	0	0	0	0	0	0	0	0	0	0	0	0	0	0	0	0	0	0	0	0	0
Bacteria	Bacteroidetes	Bacteroidia	Bacteroidales	Prevotellaceae	Prevotella	Prevotella buccae	0	0	0	0	0	0	0	0	0	0	0	0	0	0	0	0	0	0	0	0	0	0	0	0	0	0	0	0	0	0
Bacteria	Bacteroidetes	Bacteroidia	Bacteroidales	Prevotellaceae	Prevotella	Prevotella buccalis	0	0	0	0	0	0	0	0	0	0	0	0	0	0	0	0	0	0	0	0	0	0	0	0	0	0	0	0	0	0
Bacteria	Bacteroidetes	Bacteroidia	Bacteroidales	Prevotellaceae	Prevotella	Prevotella conceptionensis	0	0	0	0	0	0	0	0	0	0	0	0	0	0	0	0	0	0	0	0	0	0	0	0	0	0	0	0	0	0
Bacteria	Bacteroidetes	Bacteroidia	Bacteroidales	Prevotellaceae	Prevotella	Prevotella copri	0	0	0	0	0	0	0	0	0	0	0	0	0	0	0	0	0	0	0	0	0	0	0	0	0	0	0	0	0	0
Bacteria	Bacteroidetes	Bacteroidia	Bacteroidales	Prevotellaceae	Prevotella	Prevotella corporis	0	0	0	0	0	0	0	2	0	0	0	0	0	0	0	0	0	0	0	0	0	0	0	0	0	0	0	0	0	0
Bacteria	Bacteroidetes	Bacteroidia	Bacteroidales	Prevotellaceae	Prevotella	Prevotella dentalis	0	0	0	0	0	0	0	0	0	0	0	0	0	0	0	0	0	0	0	0	0	0	0	0	0	0	0	0	0	0
Bacteria	Bacteroidetes	Bacteroidia	Bacteroidales	Prevotellaceae	Prevotella	Prevotella denticola	0	2	0	1	1	2	0	0	1	0	1	0	0	54	1	1	3	1	0	3	3	0	0	4	2	0	0	1	3	2
Bacteria	Bacteroidetes	Bacteroidia	Bacteroidales	Prevotellaceae	Prevotella	Prevotella disiens	0	0	0	0	0	0	0	0	0	0	0	0	0	3	0	0	0	0	0	0	0	0	0	0	0	0	0	0	0	0
Bacteria	Bacteroidetes	Bacteroidia	Bacteroidales	Prevotellaceae	Prevotella	Prevotella enoeca	0	0	0	0	0	0	0	0	0	0	0	0	0	0	0	0	0	0	0	0	0	0	0	0	0	0	0	0	0	0
Bacteria	Bacteroidetes	Bacteroidia	Bacteroidales	Prevotellaceae	Prevotella	Prevotella falsenii	0	0	0	0	0	0	0	0	0	0	0	0	0	0	0	0	0	0	0	0	0	0	0	0	0	0	0	0	0	0
Bacteria	Bacteroidetes	Bacteroidia	Bacteroidales	Prevotellaceae	Prevotella	Prevotella fusca	0	0	0	0	0	0	0	0	0	0	0	0	0	1	0	0	0	0	0	0	0	0	0	0	0	0	0	0	0	0
Bacteria	Bacteroidetes	Bacteroidia	Bacteroidales	Prevotellaceae	Prevotella	Prevotella histicola	12	7	2	9	3	11	6	11	12	14	5	10	6	60	10	18	6	10	6	7	6	7	6	20	10	7	8	4	3	7
Bacteria	Bacteroidetes	Bacteroidia	Bacteroidales	Prevotellaceae	Prevotella	Prevotella ihumii	0	0	0	0	0	0	0	0	0	0	0	0	0	2	0	0	0	0	0	0	0	0	0	0	0	0	0	0	0	0
Bacteria	Bacteroidetes	Bacteroidia	Bacteroidales	Prevotellaceae	Prevotella	Prevotella intermedia	0	0	0	0	0	0	0	0	0	0	0	0	0	5	0	0	0	0	0	0	0	0	0	0	0	0	0	0	0	0
Bacteria	Bacteroidetes	Bacteroidia	Bacteroidales	Prevotellaceae	Prevotella	Prevotella jejuni	4	0	0	0	0	0	0	0	0	0	0	0	0	6	0	0	0	1	0	0	0	0	0	0	0	0	0	0	0	0
Bacteria	Bacteroidetes	Bacteroidia	Bacteroidales	Prevotellaceae	Prevotella	Prevotella koreensis	0	0	0	0	0	0	0	0	0	0	0	0	0	0	0	0	0	0	0	0	0	0	0	0	0	0	0	0	0	0
Bacteria	Bacteroidetes	Bacteroidia	Bacteroidales	Prevotellaceae	Prevotella	Prevotella loescheii	0	0	0	0	0	0	0	0	0	0	0	0	0	0	0	0	0	0	0	0	0	0	0	0	0	0	0	0	0	0
Bacteria	Bacteroidetes	Bacteroidia	Bacteroidales	Prevotellaceae	Prevotella	Prevotella maculosa	0	0	0	0	0	0	0	0	0	0	0	0	0	9	0	0	0	0	0	0	0	0	0	0	0	0	0	0	0	0
Bacteria	Bacteroidetes	Bacteroidia	Bacteroidales	Prevotellaceae	Prevotella	Prevotella marshii	0	0	0	0	0	0	0	0	0	0	0	0	0	0	0	0	0	0	0	0	0	0	0	0	0	0	0	0	0	0
Bacteria	Bacteroidetes	Bacteroidia	Bacteroidales	Prevotellaceae	Prevotella	Prevotella melaninogenica	5	4	4	5	2	8	2	7	7	12	4	3	15	96	5	4	4	2	4	4	4	9	11	14	12	6	7	5	7	6
Bacteria	Bacteroidetes	Bacteroidia	Bacteroidales	Prevotellaceae	Prevotella	Prevotella multiformis	0	0	0	0	0	0	0	0	0	0	0	0	0	2	0	0	0	0	0	0	0	0	0	0	0	0	0	0	0	0
Bacteria	Bacteroidetes	Bacteroidia	Bacteroidales	Prevotellaceae	Prevotella	Prevotella multisaccharivorax	0	0	0	0	0	0	0	0	0	0	0	0	0	0	0	0	0	0	0	0	0	0	0	0	0	0	0	0	0	0
Bacteria	Bacteroidetes	Bacteroidia	Bacteroidales	Prevotellaceae	Prevotella	Prevotella nanceiensis	2	0	1	1	0	0	1	1	1	0	0	0	1	7	1	5	0	0	0	2	0	1	0	2	4	2	0	1	0	3
Bacteria	Bacteroidetes	Bacteroidia	Bacteroidales	Prevotellaceae	Prevotella	Prevotella nigrescens	0	0	0	0	0	0	0	1	0	0	0	0	0	4	0	1	0	4	0	0	0	0	0	0	0	0	0	0	0	0
Bacteria	Bacteroidetes	Bacteroidia	Bacteroidales	Prevotellaceae	Prevotella	Prevotella oralis	0	0	0	0	0	0	0	0	0	0	0	0	0	0	0	0	0	0	0	0	0	0	0	0	0	0	0	0	0	0
Bacteria	Bacteroidetes	Bacteroidia	Bacteroidales	Prevotellaceae	Prevotella	Prevotella oris	0	0	0	0	0	0	0	0	0	0	0	0	0	7	0	0	0	0	0	1	0	0	0	0	0	0	0	0	0	1
Bacteria	Bacteroidetes	Bacteroidia	Bacteroidales	Prevotellaceae	Prevotella	Prevotella oulorum	0	0	0	0	0	0	0	0	0	0	0	0	0	7	0	0	0	0	0	1	0	0	0	0	0	0	0	0	0	0
Bacteria	Bacteroidetes	Bacteroidia	Bacteroidales	Prevotellaceae	Prevotella	Prevotella pallens	12	2	1	0	0	0	1	5	1	0	0	0	2	21	0	3	0	0	2	0	3	0	2	6	3	0	0	4	0	1
Bacteria	Bacteroidetes	Bacteroidia	Bacteroidales	Prevotellaceae	Prevotella	Prevotella pleuritidis	0	0	0	0	0	0	0	0	0	0	0	0	0	0	0	1	0	0	0	0	0	0	4	1	0	0	0	0	0	0
Bacteria	Bacteroidetes	Bacteroidia	Bacteroidales	Prevotellaceae	Prevotella	Prevotella ruminicola	0	0	0	0	0	0	0	0	0	0	0	0	0	0	0	0	0	0	0	0	0	0	0	0	0	0	0	0	0	0
Bacteria	Bacteroidetes	Bacteroidia	Bacteroidales	Prevotellaceae	Prevotella	Prevotella saccharolytica	0	0	0	0	0	0	0	0	0	0	0	0	0	2	0	0	0	0	0	0	0	0	0	0	0	0	0	0	0	0
Bacteria	Bacteroidetes	Bacteroidia	Bacteroidales	Prevotellaceae	Prevotella	Prevotella salivae	6	7	3	4	3	8	5	16	2	4	2	6	3	491	4	12	3	2	3	4	1	2	13	12	4	2	4	7	3	5
Bacteria	Bacteroidetes	Bacteroidia	Bacteroidales	Prevotellaceae	Prevotella	Prevotella scopos	0	0	0	0	0	0	0	0	0	0	0	0	0	1	0	0	0	0	0	0	0	0	0	0	0	0	0	0	0	0
Bacteria	Bacteroidetes	Bacteroidia	Bacteroidales	Prevotellaceae	Prevotella	Prevotella shahii	2	0	0	0	1	0	0	0	0	0	0	0	0	7	0	3	0	0	1	0	1	0	0	0	0	0	2	0	0	0
Bacteria	Bacteroidetes	Bacteroidia	Bacteroidales	Prevotellaceae	Prevotella	Prevotella sp.	2	2	2	2	0	1	0	7	1	1	0	0	0	53	0	8	0	1	1	1	1	1	2	4	0	1	1	5	1	0
Bacteria	Bacteroidetes	Bacteroidia	Bacteroidales	Prevotellaceae	Prevotella	Prevotella stercorea	0	0	0	0	0	0	0	0	0	0	0	0	0	0	0	0	0	0	0	0	0	0	0	0	0	0	0	0	0	0
Bacteria	Bacteroidetes	Bacteroidia	Bacteroidales	Prevotellaceae	Prevotella	Prevotella timonensis	45	35	38	50	44	43	31	37	53	36	23	54	38	34	52	51	29	22	20	56	36	40	30	33	52	39	42	24	32	28
Bacteria	Bacteroidetes	Bacteroidia	Bacteroidales	Prevotellaceae	Prevotella	Prevotella veroralis	0	0	0	0	0	0	0	0	0	0	0	0	0	7	0	0	0	0	0	0	0	0	0	0	0	0	0	0	0	0
Bacteria	Bacteroidetes	Bacteroidia	Bacteroidales	Prevotellaceae	Prevotella	Prevotella vespertina	0	0	0	0	0	0	0	0	0	0	0	0	0	1	0	0	0	0	0	0	0	0	0	0	0	0	0	0	0	0
Bacteria	Bacteroidetes	Bacteroidia	Bacteroidales	Prevotellaceae	Prevotella	Unclassified Prevotella	5774	261	276	269	278	320	206	517	302	249	212	323	306	6599	259	816	210	150	280	313	344	297	313	616	436	235	370	336	250	313
Bacteria	Bacteroidetes	Bacteroidia	Bacteroidales	Prevotellaceae	Prevotellaceae bacterium (no genus in NCBI)	Prevotellaceae bacterium	7	0	1	4	0	1	0	6	0	1	0	0	0	281	1	1	0	0	0	0	0	6	8	20	1	4	2	2	0	0
Bacteria	Bacteroidetes	Bacteroidia	Bacteroidales	Prevotellaceae	Prevotellamassilia	Prevotellamassilia timonensis	0	0	0	0	0	0	0	0	0	0	0	0	0	0	0	0	0	0	0	0	0	0	0	0	0	0	0	0	0	0
Bacteria	Bacteroidetes	Bacteroidia	Bacteroidales	Prevotellaceae	Pseudoprevotella	Pseudoprevotella muciniphila	0	0	0	0	0	0	0	0	0	0	0	0	0	0	0	0	0	0	0	0	0	0	0	0	0	0	0	0	0	0
Bacteria	Bacteroidetes	Bacteroidia	Bacteroidales	Prevotellaceae	Unclassified Prevotellaceae	Unclassified Prevotellaceae	4	0	1	0	0	0	1	2	0	0	0	0	0	62	0	5	0	0	1	1	5	1	0	3	3	3	3	1	0	0
Bacteria	Bacteroidetes	Bacteroidia	Bacteroidales	Rikenellaceae	Alistipes	Alistipes sp.	0	0	0	0	0	0	0	0	0	0	0	0	0	0	0	0	0	0	0	0	0	0	0	0	0	0	0	0	0	0
Bacteria	Bacteroidetes	Bacteroidia	Bacteroidales	Rikenellaceae	Alistipes	Unclassified Alistipes	0	0	0	0	0	0	0	0	0	0	0	0	0	0	0	0	0	0	0	0	0	0	0	0	0	0	0	0	0	0
Bacteria	Bacteroidetes	Bacteroidia	Bacteroidales	Rikenellaceae	Unclassified Rikenellaceae	Unclassified Rikenellaceae	0	0	0	0	0	0	0	0	0	0	0	0	0	0	0	0	0	0	0	0	0	0	0	0	0	0	0	0	0	0
Bacteria	Bacteroidetes	Bacteroidia	Bacteroidales	Tannerellaceae	Parabacteroides	Candidatus Parabacteroides intestinavium	0	0	0	0	0	0	0	0	0	0	0	0	0	0	0	0	0	0	0	0	0	0	0	0	0	0	0	0	0	0
Bacteria	Bacteroidetes	Bacteroidia	Bacteroidales	Tannerellaceae	Parabacteroides	Parabacteroides sp.	0	0	0	0	0	0	0	0	0	0	0	0	0	0	0	0	0	0	0	0	0	0	0	0	0	0	0	0	0	0
Bacteria	Bacteroidetes	Bacteroidia	Bacteroidales	Tannerellaceae	Parabacteroides	Unclassified Parabacteroides	0	0	0	0	0	0	0	0	0	0	0	0	0	0	0	0	0	0	0	0	0	0	0	0	0	0	0	0	0	0
Bacteria	Bacteroidetes	Bacteroidia	Bacteroidales	Tannerellaceae	Tannerella	Tannerella forsythia	46	30	22	27	31	32	28	273	32	25	25	32	37	39	32	33	35	23	16	39	28	35	25	41	44	25	49	18	38	30
Bacteria	Bacteroidetes	Bacteroidia	Bacteroidales	Tannerellaceae	Tannerella	Tannerella serpentiformis	0	0	0	0	0	0	0	0	0	0	0	0	0	0	0	0	0	0	0	0	0	0	0	0	0	0	0	0	0	0
Bacteria	Bacteroidetes	Bacteroidia	Bacteroidales	Tannerellaceae	Tannerella	Tannerella sp.	132	93	105	116	88	151	78	116	120	91	63	135	97	77	105	118	62	76	71	137	104	86	88	133	167	79	139	88	85	92
Bacteria	Bacteroidetes	Bacteroidia	Bacteroidales	Tannerellaceae	Tannerella	Unclassified Tannerella	0	0	0	0	1	2	1	10	0	0	0	0	0	48	0	0	2	1	0	1	0	1	3	5	0	0	1	1	0	0
Bacteria	Bacteroidetes	Bacteroidia	Bacteroidales	Tannerellaceae	Unclassified Tannerellaceae	Unclassified Tannerellaceae	0	0	0	0	0	0	0	5	0	1	0	0	0	0	0	0	0	0	1	1	0	0	0	0	1	0	0	0	0	0
Bacteria	Bacteroidetes	Bacteroidia	Bacteroidales	Unclassified Bacteroidales	Unclassified Bacteroidales	Unclassified Bacteroidales	5	0	2	0	0	1	2	105	1	1	1	1	0	125	2	26	4	3	2	0	0	1	1	15	2	2	8	6	0	1
Bacteria	Bacteroidetes	Bacteroidia	Bacteroidia bacterium (no order in NCBI)	Bacteroidia bacterium (no family in NCBI)	Bacteroidia bacterium (no genus in NCBI)	Bacteroidia bacterium	0	0	1	0	0	0	0	0	0	0	0	0	1	9	0	0	0	1	0	0	0	0	0	1	0	0	0	0	0	0
Bacteria	Bacteroidetes	Bacteroidia	Marinilabiliales	Marinilabiliaceae	Marinilabilia	Unclassified Marinilabilia	0	0	0	0	0	0	0	0	0	0	0	0	0	0	0	0	0	0	0	0	0	0	0	0	0	0	0	0	0	0
Bacteria	Bacteroidetes	Bacteroidia	Unclassified Bacteroidia	Unclassified Bacteroidia	Unclassified Bacteroidia	Unclassified Bacteroidia	0	0	0	0	0	0	0	0	0	0	0	0	0	0	0	0	0	0	0	0	0	0	0	0	0	0	0	0	0	0
Bacteria	Bacteroidetes	Chitinophagia	Chitinophagales	Chitinophagaceae	Chitinophaga	Chitinophaga polysaccharea	0	0	0	0	0	0	0	0	0	0	0	0	0	6	0	0	0	0	0	0	0	0	0	0	0	0	0	0	0	0
Bacteria	Bacteroidetes	Chitinophagia	Chitinophagales	Chitinophagaceae	Chitinophagaceae bacterium (no genus in NCBI)	Chitinophagaceae bacterium	0	0	0	0	0	0	2	0	0	0	0	0	0	7	0	0	2	0	0	0	0	0	0	0	0	0	3	0	0	0
Bacteria	Bacteroidetes	Chitinophagia	Chitinophagales	Chitinophagaceae	Niastella	Unclassified Niastella	0	0	0	0	0	0	0	0	0	0	0	0	0	7	0	0	0	0	0	0	0	0	0	0	0	0	0	0	0	0
Bacteria	Bacteroidetes	Chitinophagia	Chitinophagales	Chitinophagaceae	Paracnuella	Paracnuella aquatica	0	0	0	0	0	0	0	0	0	0	0	0	0	0	0	0	0	0	0	0	0	0	0	0	0	0	0	0	0	0
Bacteria	Bacteroidetes	Chitinophagia	Chitinophagales	Chitinophagaceae	Puia	Puia dinghuensis	0	0	0	0	0	0	0	0	0	0	0	0	0	60	0	0	0	0	0	0	0	0	0	0	0	0	0	0	0	0
Bacteria	Bacteroidetes	Chitinophagia	Chitinophagales	Chitinophagaceae	Unclassified Chitinophagaceae	Unclassified Chitinophagaceae	0	0	0	0	0	0	0	0	0	0	0	0	0	11	0	0	0	0	0	0	0	0	0	0	0	0	0	0	0	0
Bacteria	Bacteroidetes	Cytophagia	Cytophagales	Cytophagaceae	Spirosoma	Unclassified Spirosoma	0	0	0	0	0	0	0	0	0	0	0	0	0	0	0	0	0	0	0	0	0	0	0	0	0	0	0	0	0	0
Bacteria	Bacteroidetes	Cytophagia	Cytophagales	Hymenobacteraceae	Hymenobacter	Hymenobacter sp.	0	0	0	0	0	0	0	0	0	0	0	0	0	0	0	0	0	16	0	0	0	0	0	0	0	0	0	0	0	0
Bacteria	Bacteroidetes	Flavobacteriia	Flavobacteriales	Flavobacteriaceae	Capnocytophaga	Capnocytophaga bilenii	0	0	0	0	0	0	0	0	0	0	0	0	0	0	0	0	0	0	0	0	0	0	0	0	0	0	0	0	0	0
Bacteria	Bacteroidetes	Flavobacteriia	Flavobacteriales	Flavobacteriaceae	Capnocytophaga	Capnocytophaga canimorsus	0	0	0	0	0	0	0	0	0	0	0	0	0	0	0	0	0	0	0	0	0	0	0	0	0	0	0	0	0	0
Bacteria	Bacteroidetes	Flavobacteriia	Flavobacteriales	Flavobacteriaceae	Capnocytophaga	Capnocytophaga cynodegmi	0	0	0	0	0	0	0	0	0	0	0	0	0	0	0	0	0	0	0	0	0	0	0	0	0	0	0	0	0	0
Bacteria	Bacteroidetes	Flavobacteriia	Flavobacteriales	Flavobacteriaceae	Capnocytophaga	Capnocytophaga endodontalis	0	0	0	0	0	0	0	0	0	0	0	0	0	0	0	0	0	0	0	0	0	0	0	0	0	0	0	0	0	0
Bacteria	Bacteroidetes	Flavobacteriia	Flavobacteriales	Flavobacteriaceae	Capnocytophaga	Capnocytophaga genosp.	0	0	0	0	0	0	0	0	0	0	0	0	0	0	0	0	0	0	0	0	0	0	0	0	0	0	0	0	0	0
Bacteria	Bacteroidetes	Flavobacteriia	Flavobacteriales	Flavobacteriaceae	Capnocytophaga	Capnocytophaga gingivalis	993	808	719	889	783	990	574	888	790	685	586	861	819	603	843	1007	691	542	617	966	968	706	798	842	1361	781	1106	748	863	866
Bacteria	Bacteroidetes	Flavobacteriia	Flavobacteriales	Flavobacteriaceae	Capnocytophaga	Capnocytophaga granulosa	0	0	0	0	0	0	0	0	0	0	0	0	0	0	0	0	0	0	0	0	0	0	0	0	0	0	0	0	0	0
Bacteria	Bacteroidetes	Flavobacteriia	Flavobacteriales	Flavobacteriaceae	Capnocytophaga	Capnocytophaga leadbetteri	0	0	0	0	0	0	0	0	0	0	0	0	0	0	0	0	0	0	0	0	0	0	0	0	0	0	0	0	1	0
Bacteria	Bacteroidetes	Flavobacteriia	Flavobacteriales	Flavobacteriaceae	Capnocytophaga	Capnocytophaga ochracea	0	0	0	0	0	0	1	0	0	0	0	0	0	0	0	0	0	0	0	0	0	0	0	0	0	0	0	0	0	0
Bacteria	Bacteroidetes	Flavobacteriia	Flavobacteriales	Flavobacteriaceae	Capnocytophaga	Capnocytophaga periodontitidis	0	0	0	0	0	0	0	0	0	0	0	0	0	0	0	0	0	0	0	0	0	0	0	0	0	0	0	0	0	0
Bacteria	Bacteroidetes	Flavobacteriia	Flavobacteriales	Flavobacteriaceae	Capnocytophaga	Capnocytophaga sp.	179	148	110	156	117	143	94	180	146	127	114	143	126	91	152	145	130	78	118	144	173	131	140	167	189	114	176	129	146	142
Bacteria	Bacteroidetes	Flavobacteriia	Flavobacteriales	Flavobacteriaceae	Capnocytophaga	Capnocytophaga sputigena	0	0	0	0	1	0	0	0	0	0	0	0	0	0	0	0	0	0	0	0	0	0	0	0	0	0	0	0	0	0
Bacteria	Bacteroidetes	Flavobacteriia	Flavobacteriales	Flavobacteriaceae	Capnocytophaga	Capnocytophaga stomatis	0	0	0	0	0	0	0	0	0	0	0	0	0	0	0	0	0	0	0	0	0	0	0	0	0	0	0	0	0	0
Bacteria	Bacteroidetes	Flavobacteriia	Flavobacteriales	Flavobacteriaceae	Capnocytophaga	Unclassified Capnocytophaga	211	148	132	161	133	176	103	254	140	123	90	160	160	199	159	166	134	97	125	182	188	148	152	189	231	134	207	124	146	158
Bacteria	Bacteroidetes	Flavobacteriia	Flavobacteriales	Flavobacteriaceae	Flavobacteriaceae bacterium (no genus in NCBI)	Flavobacteriaceae bacterium	0	0	0	0	0	0	0	0	0	0	0	0	0	1	0	0	0	0	0	0	0	0	0	0	0	0	0	0	0	0
Bacteria	Bacteroidetes	Flavobacteriia	Flavobacteriales	Flavobacteriaceae	Flavobacterium	Flavobacterium collinsii	0	0	0	0	0	0	0	0	0	0	0	0	0	0	0	0	0	0	0	0	0	0	0	0	0	0	0	0	0	0
Bacteria	Bacteroidetes	Flavobacteriia	Flavobacteriales	Flavobacteriaceae	Flavobacterium	Flavobacterium psychrophilum	0	0	0	0	0	0	0	0	0	0	0	0	0	0	0	0	0	0	0	0	0	0	0	0	0	0	0	0	0	0
Bacteria	Bacteroidetes	Flavobacteriia	Flavobacteriales	Flavobacteriaceae	Flavobacterium	Unclassified Flavobacterium	0	0	0	0	0	0	0	0	0	0	0	0	0	0	0	0	0	0	0	0	0	0	0	0	0	0	0	0	0	0
Bacteria	Bacteroidetes	Flavobacteriia	Flavobacteriales	Flavobacteriaceae	Maribacter	Maribacter luteus	0	0	0	0	0	0	0	0	0	0	0	0	0	0	0	0	0	0	0	0	0	0	0	0	0	0	0	0	0	0
Bacteria	Bacteroidetes	Flavobacteriia	Flavobacteriales	Flavobacteriaceae	Myroides	Myroides phaeus	0	0	0	0	0	0	0	0	0	0	0	0	0	0	0	0	0	0	0	0	0	0	0	0	0	0	0	0	0	0
Bacteria	Bacteroidetes	Flavobacteriia	Flavobacteriales	Flavobacteriaceae	Myroides	Unclassified Myroides	0	0	0	0	0	0	0	0	0	0	0	0	0	0	0	0	0	0	0	0	0	0	0	0	0	0	0	0	0	0
Bacteria	Bacteroidetes	Flavobacteriia	Flavobacteriales	Flavobacteriaceae	Patiriisocius	Patiriisocius marinistellae	0	0	0	0	0	0	0	0	0	0	0	0	0	0	0	0	0	0	0	0	0	0	0	0	0	0	0	0	0	0
Bacteria	Bacteroidetes	Flavobacteriia	Flavobacteriales	Flavobacteriaceae	Planktosalinus	Planktosalinus lacus	0	0	0	0	0	0	0	0	0	0	0	0	0	0	0	0	0	0	0	0	0	0	0	0	0	0	0	0	0	0
Bacteria	Bacteroidetes	Flavobacteriia	Flavobacteriales	Flavobacteriaceae	Tenacibaculum	Tenacibaculum litoreum	0	0	0	0	0	0	0	0	0	0	0	0	0	0	0	0	0	0	0	0	0	0	0	0	0	0	0	0	0	0
Bacteria	Bacteroidetes	Flavobacteriia	Flavobacteriales	Flavobacteriaceae	Tenacibaculum	Tenacibaculum maritimum	0	0	0	0	0	0	0	0	0	0	0	0	0	0	0	0	0	0	0	0	0	0	0	0	0	0	0	0	0	0
Bacteria	Bacteroidetes	Flavobacteriia	Flavobacteriales	Flavobacteriaceae	Tenacibaculum	Tenacibaculum sp.	0	0	0	0	0	2	0	2	0	0	0	0	0	0	2	0	0	0	0	1	0	0	0	0	0	0	0	0	0	0
Bacteria	Bacteroidetes	Flavobacteriia	Flavobacteriales	Flavobacteriaceae	Unclassified Flavobacteriaceae	Unclassified Flavobacteriaceae	2	0	0	0	0	1	0	0	1	0	0	0	0	0	0	2	0	0	0	0	0	0	0	0	0	0	0	0	0	0
Bacteria	Bacteroidetes	Flavobacteriia	Flavobacteriales	Flavobacteriales bacterium (no family in NCBI)	Flavobacteriales bacterium (no genus in NCBI)	Flavobacteriales bacterium	0	1	0	0	0	0	0	0	0	0	0	0	0	0	0	0	0	1	0	0	0	0	0	0	0	0	6	0	0	0
Bacteria	Bacteroidetes	Flavobacteriia	Flavobacteriales	Unclassified Flavobacteriales	Unclassified Flavobacteriales	Unclassified Flavobacteriales	83	77	64	87	63	61	53	73	61	67	62	65	66	45	88	91	47	29	40	65	77	55	57	71	98	63	69	53	52	44
Bacteria	Bacteroidetes	Flavobacteriia	Flavobacteriales	Weeksellaceae	Bergeyella	Bergeyella cardium	0	0	0	0	0	0	0	0	0	0	0	0	0	0	0	0	0	0	0	0	0	0	0	0	0	0	0	0	0	0
Bacteria	Bacteroidetes	Flavobacteriia	Flavobacteriales	Weeksellaceae	Bergeyella	Bergeyella zoohelcum	0	0	0	0	0	0	0	0	0	0	0	0	0	0	0	0	0	0	0	0	0	0	0	0	0	0	0	0	0	0
Bacteria	Bacteroidetes	Flavobacteriia	Flavobacteriales	Weeksellaceae	Bergeyella	Unclassified Bergeyella	0	0	0	0	0	0	0	0	0	0	0	0	0	0	0	0	0	0	0	0	0	0	0	0	0	0	0	0	0	0
Bacteria	Bacteroidetes	Flavobacteriia	Flavobacteriales	Weeksellaceae	Chryseobacterium	Candidatus Chryseobacterium massiliae	0	0	0	0	0	0	0	0	0	0	0	0	0	0	0	0	0	0	0	0	0	0	0	0	0	0	0	0	0	0
Bacteria	Bacteroidetes	Flavobacteriia	Flavobacteriales	Weeksellaceae	Chryseobacterium	Chryseobacterium sp.	0	0	0	0	0	0	0	0	0	0	0	0	0	0	0	0	0	0	0	0	0	0	0	0	0	0	0	0	0	0
Bacteria	Bacteroidetes	Flavobacteriia	Flavobacteriales	Weeksellaceae	Chryseobacterium	Unclassified Chryseobacterium	0	0	0	0	0	0	0	0	0	0	0	0	0	0	0	0	0	0	0	0	0	1	0	0	0	0	0	0	0	0
Bacteria	Bacteroidetes	Flavobacteriia	Flavobacteriales	Weeksellaceae	Elizabethkingia	Elizabethkingia anophelis	0	0	0	0	0	0	0	0	0	0	0	0	0	0	0	0	0	0	0	0	0	0	0	0	0	0	0	0	0	0
Bacteria	Bacteroidetes	Flavobacteriia	Flavobacteriales	Weeksellaceae	Elizabethkingia	Elizabethkingia miricola	0	0	0	0	0	0	0	0	0	0	0	0	0	0	0	0	0	0	0	0	0	0	0	0	0	0	0	0	0	0
Bacteria	Bacteroidetes	Flavobacteriia	Flavobacteriales	Weeksellaceae	Elizabethkingia	Unclassified Elizabethkingia	0	0	0	0	0	0	0	0	0	0	0	0	0	0	0	0	0	0	0	0	0	0	0	0	0	0	0	0	0	0
Bacteria	Bacteroidetes	Flavobacteriia	Flavobacteriales	Weeksellaceae	Halpernia	Halpernia humi	0	0	0	0	0	0	0	0	0	0	0	0	0	0	0	0	0	0	0	0	0	0	0	0	0	0	0	0	0	0
Bacteria	Bacteroidetes	Flavobacteriia	Flavobacteriales	Weeksellaceae	Kaistella	Kaistella pullorum	0	0	0	0	0	0	0	0	0	0	0	0	0	0	0	0	0	0	0	0	0	0	0	0	0	0	0	0	0	0
Bacteria	Bacteroidetes	Flavobacteriia	Flavobacteriales	Weeksellaceae	Kaistella	Unclassified Kaistella	0	0	0	0	0	0	0	0	0	0	0	0	0	0	0	0	0	0	0	0	0	0	0	0	0	0	0	0	0	0
Bacteria	Bacteroidetes	Flavobacteriia	Flavobacteriales	Weeksellaceae	Ornithobacterium	Candidatus Ornithobacterium hominis	0	0	0	0	0	0	0	0	0	0	0	0	0	0	0	0	0	0	0	0	0	0	0	0	0	0	0	0	0	0
Bacteria	Bacteroidetes	Flavobacteriia	Flavobacteriales	Weeksellaceae	Riemerella	Riemerella anatipestifer	0	0	0	0	0	0	0	0	0	0	0	0	0	0	0	0	0	0	0	0	0	0	0	0	0	0	0	0	0	0
Bacteria	Bacteroidetes	Flavobacteriia	Flavobacteriales	Weeksellaceae	Riemerella	Riemerella sp.	0	0	0	0	0	0	0	0	0	0	0	0	0	0	0	0	0	0	0	0	0	0	0	0	0	0	0	0	0	0
Bacteria	Bacteroidetes	Flavobacteriia	Flavobacteriales	Weeksellaceae	Riemerella	Unclassified Riemerella	0	0	0	0	0	0	0	0	0	0	0	0	0	0	0	0	0	0	0	0	0	0	0	0	0	0	0	0	0	0
Bacteria	Bacteroidetes	Flavobacteriia	Flavobacteriales	Weeksellaceae	Unclassified Weeksellaceae	Unclassified Weeksellaceae	4084	3013	2908	3228	3136	3513	2702	3468	3223	2724	2247	3169	3286	2444	3444	4131	2746	2025	2555	3847	3859	3051	3261	3754	5499	2994	4603	2875	3383	3548
Bacteria	Bacteroidetes	Flavobacteriia	Unclassified Flavobacteriia	Unclassified Flavobacteriia	Unclassified Flavobacteriia	Unclassified Flavobacteriia	0	0	0	0	0	0	0	0	0	0	0	0	0	0	0	0	0	0	0	0	0	0	0	0	0	0	0	0	0	0
Bacteria	Bacteroidetes	Sphingobacteriia	Sphingobacteriales	Sphingobacteriaceae	Mucilaginibacter	Mucilaginibacter sp.	0	0	0	0	0	0	0	0	0	0	0	0	0	9	0	0	0	0	0	0	0	0	0	0	0	0	0	0	0	0
Bacteria	Bacteroidetes	Sphingobacteriia	Sphingobacteriales	Sphingobacteriaceae	Sphingobacterium	Sphingobacterium spiritivorum	0	0	0	0	0	0	0	0	0	0	0	0	0	0	0	0	0	0	0	0	0	0	0	0	0	0	0	0	0	0
Bacteria	Bacteroidetes	Sphingobacteriia	Sphingobacteriales	Sphingobacteriaceae	Sphingobacterium	Unclassified Sphingobacterium	0	0	0	0	0	0	0	0	0	0	0	0	0	1	0	0	0	0	0	0	0	0	0	0	0	0	0	0	0	0
Bacteria	Bacteroidetes	Sphingobacteriia	Sphingobacteriales	Sphingobacteriales bacterium (no family in NCBI)	Sphingobacteriales bacterium (no genus in NCBI)	Sphingobacteriales bacterium	0	0	0	0	0	0	0	0	0	0	0	0	0	13	0	0	0	0	0	0	0	0	0	0	0	0	0	0	0	0
[truncated: 1,101 more rows]

## Sheet: Table_S5
Table S5: Differentially abundant species in healthy vs. cystic fibrosis cohorts.
[truncated: 260 more rows]

[truncated: 6 more sheets: Table_S6, Table_S7, Table_S8, Table_S9, Table_S10, Table_S11]
